# Supplementary material for: S-Palmitoylation of Synaptic Proteins as a Novel Mechanism Underlying Sex-Dependent Differences in Neuronal Plasticity
Source: Int J Mol Sci. 2021 Jun 10;22(12):6253. doi: 10.3390/ijms22126253 (PMC8230572; doi:10.3390/ijms22126253)
Supplement: Supplementary file 1 [file ijms-22-06253-s001.zip]

Archive with 11 entries (10 files):
- Supplementary File(s)/
- Supplementary File(s)/Figure S1.png
- Supplementary File(s)/Figure S2.png
- Supplementary File(s)/Table S1.xlsx
- Supplementary File(s)/Table S2.xlsx
- Supplementary File(s)/Table S3.xlsx
- Supplementary File(s)/Table S4.xlsx
- Supplementary File(s)/Table S5.xlsx
- Supplementary File(s)/~$Table S2.xlsx
- Supplementary File(s)/~$Table S3.xlsx
- Supplementary File(s)/~$Table S5.xlsx
