# Supplementary material for: S-Palmitoylation of Synaptic Proteins as a Novel Mechanism Underlying Sex-Dependent Differences in Neuronal Plasticity
Source: Int J Mol Sci. 2021 Jun 10;22(12):6253. doi: 10.3390/ijms22126253 (PMC8230572; doi:10.3390/ijms22126253)
Supplement: Supplementary file 1 [file ijms-22-06253-s001.zip › Supplementary File(s)/Table S1.xlsx]

## Sheet: F,M +,-
Table S1 List of all identified S-palmitoylated proteins and peptides in the synaptoneurosomes from male WT and female WT with their characteristics
Gene Name_Mmu	Gene_Symbol_Mmu	UniProt ID	Peptide sequence	Cys in protein sequence	Number of Cys in peptide	Number of all identified cysteines	Number of all identified peptides	m/z	Male WT	Female WT	Legend: UniProt ID- Uniprot database unique identifier; Gene Symbol_Mmu- NCBI official Gene Symbol, Mus musculus; Gene Name_Mmu- NCBI official gene name; red labeled C - identified cysteine; "+ " peptide identified in specific conditions
[Pyruvate dehydrogenase (acetyl-transferring)] kinase isozyme 2, mitochondrial EC 2.7.11.2	Pdk2	Q9JK42	QFLDFGSSNACEK	44	1		2	751.833	+	+
	Pdk2	Q9JK42	HYQTIQEAGDWCVPSTEPK	391	1	2	2	749.344	+	-
[Pyruvate dehydrogenase (acetyl-transferring)] kinase isozyme 3, mitochondrial EC 2.7.11.2	Pdk3	Q922H2	HIGSIDPTCNVADVVK	190	1	1	1	575.626	-	+
14-3-3 protein epsilon 14-3-3E	Ywhae	P62259	LICCDILDVLDKHLIPAANTGESK	97	1		2	691.607	+	+
	Ywhae	P62259	LICCDILDVLDKHLIPAANTGESK	98	1	2	2	691.607	+	+
14-3-3 protein gamma	Ywhag	P61982	NCSETQYESK	111	1	1	1	623.256	+	+
14-3-3 protein theta	Ywhaq	P68254	YDDMATCMK	24	1		2	567.717	+	-
	Ywhaq	P68254	YLAEVACGDDR	133	1	2	2	634.782	+	+
14-3-3 protein zeta/delta	Ywhaz	P63101	DICNDVLSLLEK	93	1	1	1	709.863	-	+
1-phosphatidylinositol 4,5-bisphosphate phosphodiesterase beta-1 EC 3.1.4.11	Plcb1	Q9Z1B3	VFLNNLCPRPEIDNIFSEFGAK	219	1		2	860.769	+	+
	Plcb1	Q9Z1B3	VVLPSLACLR	743	1	2	2	564.334	+	+
2',3'-cyclic-nucleotide 3'-phosphodiesterase EC 3.1.4.37	Cnp	P16330	EKPELQFPFLQDEDTVATLHECK	48	1		6	694.339	+	+
	Cnp	P16330	LDEDLAGYCRR	110	1		6	456.551	+	+
	Cnp	P16330	TAWRLDCAQLK	156	1		6	454.571	+	+
	Cnp	P16330	LELVSYFGKRPPGVLHCTTK	250	1		6	576.315	+	+
	Cnp	P16330	RPPGVLHCTTKFCDYGK	255	1		6	526.758	+	+
	Cnp	P16330	AHVTLGCAADVQPVQTGLDLLDILQQVK	333	1	6	6	1001.54	+	+
2,4-dienoyl-CoA reductase, mitochondrial EC 1.3.1.34	Decr1	Q9CQ62	CDVRDPDMVHNTVLELIK	115	1	1	1	718.694	-	+
26S proteasome non-ATPase regulatory subunit 4 26S proteasome regulatory subunit RPN10	Psmd4	O35226	LQAQQDAVNIVCHSK	36	1	1	1	570.958	+	+
26S proteasome non-ATPase regulatory subunit 9 26S proteasome regulatory subunit p27	Psmd9	Q9CR00	HNIICLQNDHK	80	1	1	1	464.567	+	+
28S ribosomal protein S17, mitochondrial	Mrps17	Q9CQE3	VIDPVTGKPCAGTAYLESPLSEPR	99	1	1	1	853.104	+	-
28S ribosomal protein S29, mitochondrial	Dap3	Q9ER88	TLSLCHAVHFCAR	131	1	1	1	547.266	+	-
2-aminoethanethiol dioxygenase EC 1.13.11.19	Ado	Q6PDY2	EASGSACDLPR	224	1	1	1	581.761	+	+
2-oxoglutarate dehydrogenase, mitochondrial EC 1.2.4.2	Ogdh	Q60597	SMTCPSTGLEEDVLFHIGK	603	1		2	1061	+	-
	Ogdh	Q60597	RLLFCTGK	903	1	2	2	497.779	+	+
3'(2'),5'-bisphosphate nucleotidase 1 EC 3.1.3.7	Bpnt1	Q9Z0S1	QPCPSQYSAIKEEDLVVWVDPLDGTK	99	1	1	1	992.155	+	+
39S ribosomal protein L22, mitochondrial	Mrpl22	Q8BU88	RPAEIYHCR	69	1	1	1	401.201	-	+
39S ribosomal protein L46, mitochondrial	Mrpl46	Q9EQI8	FLGNAPCGHYK	207	1	1	1	632.301	+	-
3-hydroxyisobutyrate dehydrogenase, mitochondrial EC 1.1.1.31	Hibadh	Q99L13	HGYPLILYDVFPDVCK	73	1	1	1	645.994	-	+
3-oxoacyl-[acyl-carrier-protein] synthase, mitochondrial EC 2.3.1.41	Oxsm	Q9D404	LKGPNHSVSTACTTGAHAVGDSFR	208	1	1	1	618.303	+	+
40S ribosomal protein S12	Rps12	P63323	KVVGCSCVVVK	105	1	1	1	651.849	-	+
40S ribosomal protein S27-like	Rps27l	Q6ZWY3,Q6ZWU9	LTEGCSFR	76	1	1	1	485.227	+	+
40S ribosomal protein S5	Rps5	P97461	VNQAIWLLCTGAR	154	1		2	751.401	+	+
	Rps5	P97461	NIAECLADELIN	171	1	2	2	439.883	-	+
40S ribosomal protein S6 Phosphoprotein NP33	Rps6	P62754	MKLNISFPATGCQK	11	1	1	1	532.274	+	-
40S ribosomal protein SA 37 kDa laminin receptor precursor	Rpsa	P14206	ADHQPLTEASYVNLPTIALCNTDSPLR	147	1	1	1	999.498	+	+
4-aminobutyrate aminotransferase, mitochondrial	Abat	P61922	QLNTIQNAEAVHFFCNYEESR	74	1		7	857.396	+	+
	Abat	P61922	TMGCLATTHSK	223	1		7	603.784	+	-
	Abat	P61922	CLEEVEDLIVK	268	1		7	673.847	+	+
	Abat	P61922	KHGCAFLVDEVQTGGGCTGK	321	1		7	730.342	-	+
	Abat	P61922	KHGCAFLVDEVQTGGGCTGK	334	1		7	730.342	-	+
	Abat	P61922	GTFCSFDTPDEAIR	439	1		7	808.356	-	+
	Abat	P61922	NKGVVLGGCGDK	466	1	7	7	602.311	+	+
4-trimethylaminobutyraldehyde dehydrogenase EC 1.2.1.47	Aldh9a1	Q9JLJ2	AGAPPGLFNVVQGGAATGQFLCHHR	219	1	1	1	641.325	+	+
55 kDa erythrocyte membrane protein	Mpp1	P70290	VASVAHSAPSEAPSCSPFGK	241	1	1	1	662.651	+	+
5'-AMP-activated protein kinase catalytic subunit alpha-2 EC 2.7.11.1	Prkaa2	Q8BRK8	SCSAAGLHR	489	1	1	1	320.156	+	+
5-hydroxytryptamine receptor 2A Serotonin receptor 2A	Htr2a	P35363	YIQCQYK	396	1	1	1	501.739	+	+
5-hydroxytryptamine receptor 4 Serotonin receptor 4	Htr4	P97288	RPPILGQTVPCST	345	1	1	1	456.915	+	+
60 kDa heat shock protein, mitochondrial EC 5.6.1.7	Hspd1	P63038	CEFQDAYVLLSEK	236	1		3	534.589	+	+
	Hspd1	P63038	AAVEEGIVLGGGCALLR	441	1		3	842.956	+	+
	Hspd1	P63038	CIPALDSLKPANEDQK	446	1	3	3	600.305	+	+
60S acidic ribosomal protein P0 60S ribosomal protein L10E	Rplp0	P14869	AGAIAPCEVTVPAQNTGLGPEK	118	1	1	1	727.372	+	+
60S acidic ribosomal protein P1	Rplp1	P47955	ALANVNIGSLICNVGAGGPAPAAGAAPAGGAAPSTAAAPAEEK	60	1	1	1	946.484	+	-
60S ribosomal protein L10-like	Rpl10l	P86048,Q6ZWV3	MLSCAGADR	104	1		2	490.718	+	+
	Rpl10l	P86048,Q6ZWV3	LIPDGCGVK	194	1	2	2	479.755	+	-
60S ribosomal protein L12	Rpl12	P35979	ELSGTIKEILGTAQSVGCNVDGR	140	1		2	802.076	+	+
	Rpl12	P35979	HPHDIIDDINSGAVECPAS	161	1	2	2	682.978	+	+
60S ribosomal protein L18a	Rpl18a	P62717	CHTPPLYR	21	1	1	1	348.508	+	+
60S ribosomal protein L23	Rpl23	P62830	ISLGLPVGAVINCADNTGAK	27	1	1	1	985.522	+	+
60S ribosomal protein L8	Rpl8	P62918	NCWPR	194	1	1	1	366.666	+	-
A disintegrin and metalloproteinase with thrombospondin motifs 16 EC 3.4.24.	Adamts16	Q69Z28,P49615,Q8VDC1,P08505	EICLLK	1039	1	1	1	388.223	+	+
A disintegrin and metalloproteinase with thrombospondin motifs 18 EC 3.4.24.	Adamts18	Q4VC17	YRSCTINEDTGLGLAFTIAHESG	419	1	1	1	1228.08	+	+
A disintegrin and metalloproteinase with thrombospondin motifs 19 EC 3.4.24.	Adamts19	P59509	EARDCNGPR	672	1	1	1	509.23	+	+
Acetyl-CoA acetyltransferase, mitochondrial EC 2.3.1.9	Acat1	Q8QZT1	QATLGAGLPISTPCTTVNK	115	1		2	965.009	+	+
	Acat1	Q8QZT1	IHMGNCAENTAK	192	1	2	2	673.303	+	+
Acid ceramidase ) EC 3.5.1.23	Asah1	Q9WV54	CTSIITEDEKGHLLHGR	141	1	1	1	394.002	+	+
Acid-sensing ion channel 1	Asic1	Q6NXK8	EACSAEDFKVVFTR	178	1		2	801.385	-	+
	Asic1	Q6NXK8,Q925H0	RIDCETR	311	1	2	2	949.452	+	+
Aconitate hydratase, mitochondrial EC 4.2.1.3	Aco2	Q99KI0	VAVPSTIHCDHLIEAQVGGEKDLR	125	1		6	882.122	+	+
	Aco2	Q99KI0	VGLIGSCTNSSYEDMGR	384	1		6	923.409	+	+
	Aco2	Q99KI0	CKSQFTITPGSEQIR	409	1		6	584.63	+	+
	Aco2	Q99KI0	DVGGIVLANACGPCIGQWDR	448	1		6	1113.53	-	+
	Aco2	Q99KI0	DVGGIVLANACGPCIGQWDR	451	1		6	1113.53	+	+
	Aco2	Q99KI0	CTTDHISAAGPWLK	591	1	6	6	519.589	+	+
Actin filament-associated protein 1-like 1	Afap1l1	Q8BZI0	SPVILCKADQ	333	1	1	1	565.797	-	+
Actin, cytoplasmic 1 Beta-actin	Actb	P60710,P63260	FRCPEALFQPSFLG	256	1		2	834.914	+	+
	Actb	P60710,P63260,Q8BFZ3	CDVDIR	284	1	2	2	389.182	+	+
Actin, gamma-enteric smooth muscle Alpha-actin-3	Actg2	P63268	EETTALVCDNGSGLCKAGFAGDDAPR	17	1		2	927.081	+	-
	Actg2	P63268,P62737,P68033,P68134	KLCYVALDFENEMATAASSSSLEK	218	1	2	2	869.749	+	+
Actin-binding LIM protein 1	Ablim1	Q8K4G5	EASCSSNCAGCGR	221	1	1	1	776.285	+	+
Actin-related protein 10 Actin-related protein 11	Actr10	Q9QZB7	CIIPSVIKR	36	1	1	1	362.555	+	+
Actin-related protein 2 Actin-like protein 2	Actr2	P61161	KVVVCDNGTGFVK	10	1		3	711.874	+	+
	Actr2	P61161	CGYAGSNFPEHIFPALVGRPIIR	19	1		3	857.781	+	+
	Actr2	P61161	LCYVGYNIEQEQK	220	1	3	3	822.39	+	+
Actin-related protein 2/3 complex subunit 1A	Arpc1a	Q9R0Q6	GCLTFVSK	278	1	1	1	456.236	-	+
Actin-related protein 2/3 complex subunit 2	Arpc2	Q9CVB6	NCFASVFEK	119	1	1	1	551.255	+	+
Actin-related protein 2/3 complex subunit 5-like protein	Arpc5l	Q9D898	VDIDEFDENKFVDEHEEAAAAAGEPGPDPCEVDGLLR	41	1	1	1	1014.71	+	-
Actin-related protein 3 Actin-like protein 3	Actr3	Q99JY9	LPACVVDCGTGYTK	8	1		5	804.874	+	+
	Actr3	Q99JY9	LPACVVDCGTGYTK	12	1		5	804.874	+	+
	Actr3	Q99JY9	LGYAGNTEPQFIIPSCIAIK	33	1		5	1096.57	+	+
	Actr3	Q99JY9	TLTGTVIDSGDGVTHVIPVAEGYVIGSCIK	188	1		5	1020.2	+	+
	Actr3	Q99JY9	YSYVCPDLVK	234	1	5	5	622.305	+	+
Actin-related protein 3B ARP3-beta	Actr3b	Q641P0	LGYAGNTEPQFIIPSCIAIR	33	1		2	1110.58	+	+
	Actr3b	Q641P0	DYEEYGPSICR	407	1	2	2	694.793	+	-
Acyl carrier protein, mitochondrial ACP	Ndufab1	Q9CR21	LMCPQEIVDYIADKK	139	1	1	1	608.307	+	+
Acyl-CoA dehydrogenase family member 9, mitochondrialEC 1.3.99.	Acad9	Q8JZN5	AYICAHPLDR	616	1	1	1	405.87	+	-
Acyl-coenzyme A thioesterase 1 EC 3.1.2.	Acot1	O55137,Q9QYR9,Q8BWN8,Q6Q2Z6,Q32Q92	SCWDEPLSIAVR	13	1	1	1	716.848	+	-
Acyl-coenzyme A thioesterase 13 EC 3.1.2.	Acot13	Q9CQR4	LICEMK	39	1	1	1	397.201	+	+
Acylglycerol kinase, mitochondrial EC 2.7.1.107	Agk	Q9ESW4	ATVFLNPAACK	71	1		2	596.313	+	+
	Agk	Q9ESW4	FFCDPR	406	1	2	2	421.187	-	+
Adenosine 3'-phospho 5'-phosphosulfate transporter 1	Slc35b2	Q91ZN5	GLCFPLVK	72	1	1	1	467.265	+	+
Adenosine deaminase EC 3.5.4.4	Ada	P03958,P06837	LCCMR	152, 153	2	2	1	370.156	+	+
Adenosine receptor A1	Adora1	Q60612	CQPKPPIEEDIPEEKADD	308	1	1	1	703.993	+	+
Adenylate cyclase type 3 EC 4.6.1.1	Adcy3	Q8VHH7	NSGSCLCLPR	45, 47	2	2	1	582.268	+	+
Adenylate cyclase type 6 EC 4.6.1.1	Adcy6	Q01341	ASGFCAPR	37	1	1	1	433.203	+	+
Adenylate kinase 2, mitochondrial EC 2.7.4.3	Ak2	Q9WTP6	NLETPSCK	91	1	1	1	474.726	+	+
Adenylyl cyclase-associated protein 1	Cap1	P40124	LEAVSHTSDMHCGYGDSPSK	28	1	1	1	726.646	+	-
Adhesion G protein-coupled receptor A3	Adgra3	Q7TT36	DEPPAPPRPMLRFYLIGGGIPIIVCGITAAANIK	877	1	1	1	905.248	+	+
Adhesion G protein-coupled receptor B2	Adgrb2	Q8CGM1	GLELCGGSGPFTFLHFDK	132	1		2	661.321	+	+
	Adgrb2	Q8CGM1	ADTNSGDWNTESCQTLETQAAHTR	887	1	2	2	898.388	+	+
Adhesion G protein-coupled receptor L1	Adgrl1	Q80TR1	HSYCCIR	1110, 1111	2	2	1	498.213	+	+
ADP-ribosyl cyclase/cyclic ADP-ribose hydrolase 1	CD38	P56528	ANYEFSQVSGDRPGCR	15	1	1	1	614.944	+	+
ADP/ATP translocase 1 ADP,ATP carrier protein 1	Slc25a4	P48962	EFNGLGDCLTKIFK	159	1		2	547.948	+	+
	Slc25a4	P48962	GADIMYTGTLDCWR	256	1	2	2	829.869	+	+
ADP/ATP translocase 2 ADP,ATP carrier protein 2	Slc25a5	P51881	EFKGLGDCLVK	159	1		2	633.332	+	+
	Slc25a5	P51881	GTDIMYTGTLDCWR	256	1	2	2	844.874	+	+
ADP-ribose glycohydrolase MACROD1 EC 3.2.2.	Macrod1	Q922B1	ITCGYR	211	1		2	385.187	-	+
	Macrod1	Q922B1	SCYLSSLDLLLEHR	243	1	2	2	569.291	+	+
ADP-ribosylation factor GTPase-activating protein 1	Arfgap1	Q9EPJ9	SPSSDSWTCADASTGRR	349	1	1	1	614.268	+	+
ADP-ribosylation factor-like protein 15	Arl15	Q8BGR6	NELHSALQHPQLCTLPFLILANHQDKPAAR	132	1	1	1	687.365	-	+
AFG3-like protein 2 EC 3.4.24.	Afg3l2	Q8JZQ2	KNAPCILFIDEIDAVGR	400	1	1	1	644.34	+	+
Agmatinase, mitochondrial EC 3.5.3.11	Agmat	A2AS89	SCLLIR	143	1	1	1	381.221	+	+
A-kinase anchor protein 1, mitochondrial	Akap1	O08715	SIPLGCPLLPK	142	1	1	1	597.849	+	+
A-kinase anchor protein 5	Akap5	D3YVF0	KTATLCFK	35	1	1	1	484.765	+	+
Alcohol dehydrogenase class-3 EC 1.1.1.1	Adh5	P28474	AGDTVIPLYIPQCGECK	96	1		2	994.976	+	-
	Adh5	P28474,O35516	FCLNPK	102	1	2	2	389.699	-	+
Aldehyde dehydrogenase, mitochondrial EC 1.2.1.3	Aldh2	P47738	LLCGGGAAADR	387	1	1	1	530.764	+	+
Alpha/beta hydrolase domain-containing protein 17A EC 3.1.2.22	Abhd17a	Q99JW1	KTYCFDAFPNIEK	229	1	1	1	816.89	+	+
Alpha/beta hydrolase domain-containing protein 17B EC 3.1.2.22	Abhd17b	Q7M759	TYCFDAFPNIDK	209	1	1	1	745.835	+	+
Alpha/beta hydrolase domain-containing protein 17C EC 3.1.2.22	Abhd17c	Q8VCV1	KTYCFDAFPSIDK	241	1	1	1	531.254	+	+
Alpha-actinin-1 Alpha-actinin cytoskeletal isoform	Actn1	Q7TPR4	ICDQWDNLGALTQK	479	1		3	831.401	+	+
	Actn1	Q7TPR4	IDQLECDHQLIQEALIFDNK	689	1		3	814.737	+	+
	Actn1	Q7TPR4,P57780	ELPPDQAEYCIAR	859	1	3	3	781.369	+	+
Alpha-adducin Erythrocyte adducin subunit alpha	Add1	Q9QYC0	CGLLPISPEALSLGDVAYHDYHGILVDEEEK	252	1		2	860.674	+	+
	Add1	Q9QYC0	YSDVEVPASVTGHSFASDGDSGTCSPLR	429	1	2	2	966.766	+	+
Alpha-aminoadipic semialdehyde dehydrogenase EC 1.2.1.31	Aldh7a1	Q9DBF1	GEVITTYCPANNEPIAR	69	1	1	1	952.962	-	+
Alpha-centractin Centractin	Actr1a	P61164	ACYLSINPQKDETLETEK	221	1	1	1	713.681	+	+
Alpha-enolase EC 4.2.1.11	Eno1	P17182	SCNCLLLK	339	1		4	538.267	+	+
	Eno1	P17182	SCNCLLLK	337	1		4	538.267	+	+
	Eno1	P17182	SCNCLLLK	337, 339	2		4	504.254	+	+
	Eno1	P17182	VNQIGSVTESLQACK	356	1	5	4	817.414	+	+
Alpha-soluble NSF attachment protein SNAP-alpha	Napa	Q9DB05	NWSAAGNAFCQAAQ	65	1	1	1	748.323	+	-
Amine oxidase [flavin-containing] A EC 1.4.3.4	Maoa	Q64133	LSSPVTYIDQTDDNIIIETLNHEHYECK	265	1	1	1	1116.53	+	-
Amphiphysin	Amph	Q7TQF7	CDVLWEDFHQK	101	1	1	1	492.891	+	+
Amyloid-beta A4 precursor protein-binding family B member 1	Apbb1	Q9QXJ1	SQTSTSCLPAPPAESVAR	671	1		2	929.952	+	+
	Apbb1	Q9QXJ1	EAVQAACMLR	703	1	2	2	929.952	-	+
Amyloid-beta A4 precursor protein-binding family B member 2	Apbb2	Q9DBR4	EAVQAACMLR	703	1	1	1	546.27	-	+
Ankyrin repeat and LEM domain-containing protein 2 LEM domain-containing protein 4	Ankle2	Q6P1H6	YLIGSGDNPTIVQEGCR	357	1	1	1	939.954	+	+
Ankyrin repeat and SAM domain-containing protein 4B Harmonin-interacting ankyrin repeat-containing protein	Anks4b	Q8K3X6	ECVALLD	112	1	1	1	410.2	+	+
Ankyrin repeat and SOCS box protein 18 ASB-18	Asb18	Q8VHA6	QNYLLLEPEGVLC	466	1	1	1	745.882	+	+
Ankyrin repeat and sterile alpha motif domain-containing protein 1B Amyloid-beta protein intracellular domain-associated protein 1	Anks1b	Q8BIZ1	NISCAAQDPEDLSTFAYITK	1133	1	1	1	1122.53	+	+
Ankyrin repeat domain-containing protein 61	Ankrd61	Q9CQM6	AVCTASSKVGR	242	1	1	1	568.298	-	+
Ankyrin-1	Ank1	Q02357	TKDELTPLHCAAR	273	1	1	1	504.593	+	-
Ankyrin-2	Ank2	Q8C8R3	DGLTPLHCAAR	304	1		10	605.803	+	+
	Ank2	Q8C8R3	ALNGFTPLHIACKK	405	1		10	523.957	+	+
	Ank2	Q8C8R3	SRDVEVLEGKPIYVDCFGNLVPLTK	1351	1		10	712.878	+	+
	Ank2	Q8C8R3	EVTQDPHKDVCSK	2282	1		10	771.865	+	+
	Ank2	Q8C8R3	GSCGESQLPLVSSAFK	2307	1		10	833.909	+	+
	Ank2	Q8C8R3,G5E8K5,Q02357	MNEEIQEEPATSEDKDCK	2698	1		10	718.305	-	+
	Ank2	Q8C8R3	CAIPEGNESAK	2809	1		10	588.272	+	+
	Ank2	Q8C8R3	TVSGEESHCESHDLETESEQK	2944	1		10	806.671	+	+
	Ank2	Q8C8R3	ATAVPDSLCK	3736	1		10	531.268	+	+
	Ank2	Q8C8R3	TPEDISTPPEGTKPCLQTPVTSER	3752	1	10	10	880.766	+	+
Ankyrin-3	Ank3	G5E8K5	DGLTPLHCGAR	289	1		3	399.533	+	+
	Ank3	G5E8K5	SKDIEVLEGKPIYVDCYGNLAPLTK	1369	1		3	706.372	+	+
	Ank3	G5E8K5	LVIEDAPKPCVPVGMK	1906	1	3	3	584.984	+	-
Anthrax toxin receptor 1	Antxr1	Q9CZ52	CINFTR	478	1	1	1	405.7	+	+
Adaptor protein complex AP-1 subunit beta-1	Ap1b1	O35643,Q9DBG3	ITEYLCEPLRK	122	1		4	474.587	-	+
	Ap1b1	O35643,Q9DBG3	CLKDEDPYVR	128	1		4	432.208	+	+
	Ap1b1	O35643,Q9DBG3	EAQSICER	240	1		4	496.727	+	+
	Ap1b1	O35643	DCPLNTEAASNK	862	1	4	4	660.298	+	+
Adaptor protein complex AP-2 subunit alpha-1	Ap2a1	P17426, P17427	QSAALCLLR	170	1		4	516.287	+	+
	Ap2a1	P17426,P17427	ACNQLGQFLQHR	330	1		4	736.365	-	+
	Ap2a1	P17426	TVFEALQAPACHENMVK	491	1		4	648.982	+	+
	Ap2a1	P17426	ALQVGCLLR	940	1	4	4	515.297	+	+
Adaptor protein complex AP-2 subunit alpha-2	Ap2a2	P17427	TVFEALQAPACHENLVK	490	1		2	642.996	+	+
	Ap2a2	P17427	TTQIGCLLR	901	1	2	2	531.292	+	+
Adaptor protein complex AP-2 subunit beta	Ap2b1	Q9DBG3,O35643	DCEDPNPLIR	94	1		4	614.785	+	+
	Ap2b1	Q9DBG3,O35643	KTAAVCVAK	143	1		4	474.271	+	+
	Ap2b1	Q9DBG3,O35643	CAIKVEQSAER	379	1		4	430.887	+	+
	Ap2b1	Q9DBG3	ECHLNADTVSSK	856	1	4	4	680.812	+	+
Adaptor protein complex AP-2 subunit mu	Ap2m1	P84091	SYLSGMPECK	211	1		2	586.26	+	+
	Ap2m1	P84091	IPTPLNTSGVQVICMK	336	1	2	2	879.468	+	-
AP2-interacting clathrin-endocytosis protein Apache	Kiaa1107	Q80TK0	GKDSTCPASVGPSSR	326	1	1	1	753.354	+	-
AP-3 complex subunit mu-2 Adaptor-related protein complex 3 subunit mu-2	Ap3m2	Q8R2R9	LLDDVSFHPCVR	235	1	1	1	729.364	+	-
APC membrane recruitment protein 3	Amer3	Q6NS69	CRDLFLDLN	731	1	1	1	583.287	+	-
ARF GTPase-activating protein GIT1 ARF GAP GIT1) G protein-coupled receptor kinase-interactor 1	Git1	Q68FF6	KGVSASSVPFTPSSPLLSCSQEGSR	584	1	1	1	855.759	-	+
Arf-GAP domain and FG repeat-containing protein 2 HIV-1 Rev-binding protein-like protein) Rev/Rex activation domain-binding protein related)	Agfg2	Q80WC7	ELGGCSQAGNR	38	1	1	1	574.759	+	+
Arf-GAP with SH3 domain, ANK repeat and PH domain-containing protein 2	Asap2	Q7SIG6	VKALYNCVADNP	906	1	1	1	455.227	-	+
Armadillo repeat protein deleted in velo-cardio-facial syndrome homolog	Arvcf	P98203	CLRNVSSDGAEAR	526	1	1	1	478.897	+	-
Armadillo repeat-containing protein 10	Armc10	Q9D0L7	ALACHHDVDVK	288	1	1	1	632.809	+	+
Arylsulfatase B EC 3.1.6.12	Arsb	P50429	VELLHNIDQDFFDGLPCPG	405	1	1	1	1093.51	-	+
Asc-type amino acid transporter 1	Slc7a10	P63115	LCFSGAR	346	1	1	1	405.7	+	+
Aspartate aminotransferase, cytoplasmic EC 2.6.1.1	Got1	P05201	INMCGLTTK	390	1	1	1	519.26	+	+
Aspartate aminotransferase, mitochondrial EC 2.6.1.1	Got2	P05202	NLDKEYLPIGGLAEFCK	105	1		4	656.336	+	+
	Got2	P05202	TCGFDFSGALEDISK	186	1		4	823.872	-	+
	Got2	P05202	VGAFTVVCKDAEEAK	294	1		4	812.406	+	+
	Got2	P05202	EGSSHNWQHITDQIGMFCFTGLKPEQVER	381	1	4	4	1144.53	-	+
ATP synthase F0 complex subunit B1, mitochondrial	Atp5pb	Q9CQQ7	CIEDLK	238	1	1	1	389.194	+	-
ATP synthase subunit d, mitochondrial	Atp5pd	Q9DCX2	SCAEFVSGSQLR	100	1	1	1	670.817	+	+
ATP synthase subunit epsilon, mitochondrial	Atp5f1e	P56382	FSQICAK	18	1	1	1	427.216	+	+
ATP synthase subunit gamma, mitochondrial	Atp5f1c	Q91VR2	GLCGAIHSSVAK	102	1	1	1	400.545	+	+
ATPase family AAA domain-containing protein 1 EC 3.6.1.3	Atad1	Q9D5T0	LLQPPKGVLLYGPPGCGK	136	1		2	632.025	+	+
	Atad1	Q9D5T0	SKDAAFQNVLTHVCLD	358	1	2	2	606.633	+	+
ATP-binding cassette sub-family A member 7	Abca7	Q91V24	SYWCGPGPPK	771	1	1	1	574.763	+	+
ATP-binding cassette sub-family G member 2	Abcg2	Q7TMS5	GTSAFKEPVYVTSFCHQLR	373	1	1	1	743.037	+	+
ATP-citrate synthase EC 2.3.3.8	Acly	Q91V92	YICTTSAIQNR	19	1		2	663.827	+	+
	Acly	Q91V92	GVTIIGPATVGGIKPGCFK	622	1	2	2	624.685	+	+
ATP-dependent 6-phosphofructokinase, liver type	Pfkl	P12382	VFANAPDSACVIGLR	707	1	1	1	795.409	+	-
ATP-dependent 6-phosphofructokinase, muscle type	Pfkm	P47857	IFANTPDSGCVLGMR	708	1	1	1	819.392	+	+
ATP-dependent 6-phosphofructokinase, platelet type	Pfkp	Q9WUA3	LKAACNLAR	110	1	1	1	339.527	+	-
ATP-dependent RNA helicase DDX1 EC 3.6.4.13	Ddx1	Q91VR5	FLICTDVAAR	570	1	1	1	583.305	+	-
Aurora kinase A and ninein-interacting protein	Aunip	E9Q6Z5	ESKTDCPGMGSHIRPPGSK	191	1	1	1	661.984	+	+
Autophagy-related protein 16-2 APG16-like 2	Atg16l2	Q6KAU8	QLVCGEMAYQVVK	107	1	1	1	508.923	+	-
Baculoviral IAP repeat-containing protein 6 EC 2.3.2.27	Birc6	O88738	CRATAGAEDTLTHDHVNPSSSK	4852	1	1	1	785.365	-	+
Band 4.1-like protein 1	Epb41l1	Q9Z2H5	VTLLDASEYECEVEK	110	1	1	1	892.917	+	-
Band 4.1-like protein 3	Epb41l3	Q9WV92	VTLLDGSEYGCDVDKR	131	1	1	1	913.933	+	+
Basigin Basic immunoglobulin superfamily	Bsg	P18572	SGEYSCIFLPEPVGR	202	1	1	1	855.911	+	+
BDNF/NT-3 growth factors receptor	Ntrk2	P15209	IWCTEPSPGIVAFPR	44	1		2	865.44	+	-
	Ntrk2	P15209	SSPDTQDLYCLNESSK	175	1	2	2	922.404	+	+
Beta-1,4 N-acetylgalactosaminyltransferase 2 EC 2.4.1.	B4galnt2	Q09199	NGSCLHQRWGSF	392	1	1	1	464.547	+	+
Beta-2-glycoprotein 1 APC inhibitor	Apoh	Q01339	TSYDPGEQIVYSCKPGYVSR	50	1	1	1	769.363	+	+
Beta-actin-like protein 2 Kappa-actin	Actbl2	Q8BFZ3	FRCPEAIFQPSFLG	257	1	1	1	834.914	+	+
Beta-adducin Add97	Add2	Q9QYB8	GVSCSEVTASSLIK	176	1		2	719.366	+	+
	Add2	Q9QYB8	CAIHLHTPATAAVSAMK	223	1	2	2	593.639	+	-
Beta-centractin Actin-related protein 1B	Actr1b	Q8R5C5,P61164	YCFPNYVGRPK	33	1	1	1	467.564	+	+
Beta-enolase EC 4.2.1.11	Eno3	P21550	VNQIGSVTESIQACK	356	1		4	817.414	+	+
	Eno3	P21550,P17183	ACNCLLLK	423, 425	2		4	496.257	-	+
	Eno3	P21550,P17183	ACNCLLLK	423	1		4	530.27	+	+
	Eno3	P21550,P17183	ACNCLLLK	425	1	3	4	530.27	+	+
Beta-soluble NSF attachment protein SNAP-beta	Napb	P28663	NWSAAGNAFCQAAK	65	1		2	748.341	+	+
	Napb	P28663	AALCHFIVDELNAK	211	1	2	2	534.277	-	+
Brain-specific angiogenesis inhibitor 1-associated protein 2	Baiap2	Q8BKX1	FCFLVEK	194	1	1	1	471.741	+	+
BRCA1-associated ATM activator 1	Brat1	Q8C3R1	ALGTLKLQHCPQELR	307	1	1	1	882.483	-	+
Breast carcinoma-amplified sequence 1 homolog	Bcas1	Q80YN3	ADSVCDGHAAGQK	317	1		4	658.288	+	+
	Bcas1	Q80YN3	SCSPPPPPPEPTSEGR	388	1		4	846.388	+	+
	Bcas1	Q80YN3	DSSCQTSNSVEK	513	1		4	671.283	+	+
	Bcas1	Q80YN3	EPAPCVQPPTVE	573	1	4	4	662.316	-	+
Breast carcinoma-amplified sequence 3 homolog	Bcas3	Q8CCN5	CSPVPGLSSSPSGSPLHGK	478	1	1	1	617.64	+	+
Brevican core protein	Bcan	Q61361	CEVQHGIDDSSDAVEVK	135	1		6	629.951	+	+
	Bcan	Q61361	SWEEAESQCR	691	1		6	641.262	+	+
	Bcan	Q61361	ALGAHLTSICTPEEQDFVNDR	702	1		6	791.71	+	+
	Bcan	Q61361	MGLVSCGPPPQLPLAQIFGRPR	790	1		6	797.764	+	+
	Bcan	Q61361	NLPLIRCQENGLWEAPQISCVPR	833	1		6	940.142	+	+
	Bcan	Q61361	CQENGLWEAPQISCVPRRPG	846	1	6	6	808.051	+	-
BRI3-binding protein I3-binding protein	Bri3bp	Q8BXV2	GSPGGLCSPSVEEK	217	1	1	1	702.327	+	+
C2 domain-containing protein 3 Protein hearty	C2cd3	Q52KB6	ACGLQAAAKA	1190	1	1	1	452.24	+	-
C5a anaphylatoxin chemotactic receptor 2	C5ar2	Q8BW93	QLCKSLQ	305	1	1	1	438.734	+	-
Cadherin-11 OSF-4	Cdh11	P55288	FAAPYEGFICESDHPK	496	1	1	1	623.282	+	+
Calcineurin B homologous protein 3	Tesc	Q9JKL5	FLNMETIALCH	212	1	1	1	674.823	+	+
Calcium permeable stress-gated cation channel 1 Transmembrane protein 63C	Tmem63c	Q8CBX0	LGSLCTYCTR	565	1	1	1	649.797	+	+
Calcium uniporter protein, mitochondrial	Mcu	Q3UMR5	CQFTLKPISDSVGVFLR	95	1	1	1	656.352	+	+
Calcium/calmodulin-dependent protein kinase type 1 EC 2.7.11.17	Camk1	Q91YS8	MEDPGSVLSTACGTPGYVAPEVLAQKPYSK	178	1	1	1	1051.51	+	-
Calcium/calmodulin-dependent protein kinase type II subunit alpha	Camk2a	P11798	STVASCMHR	279	1	1	1	524.737	+	+
Calcium/calmodulin-dependent protein kinase type II subunit beta	Camk2b	P28652	LCTGHEYAAK	34	1		6	575.271	+	+
	Camk2b	P28652,Q923T9	DLKPENLLLASKCK	147	1		6	543.639	+	+
	Camk2b	P28652	ITAHEALKHPWVCQR	272	1		6	462.244	+	+
	Camk2b	P28652	QETVECLKK	289	1		6	378.866	+	+
	Camk2b	P28652,Q923T9	NSKPIHTTILNPHVHVIGEDAACIAYIR	491	1		6	628.735	+	+
	Camk2b	P28652	DGKWQNVHFHCSGAPVAPLQ	532	1	6	6	562.773	+	+
Calcium/calmodulin-dependent protein kinase type II subunit delta	Camk2d	Q6PHZ2	ITASEALKHPWICQR	272	1		2	603.986	+	+
	Camk2d	Q6PHZ2,P11798	QETVDCLK	289	1	2	2	496.74	+	+
Calcium/calmodulin-dependent protein kinase type II subunit gamma	Camk2g	Q923T9	ITADQALKHPWVCQR	272	1		3	456.49	+	-
	Camk2g	Q923T9	GSTESCNTTTEDEDLKVR	384	1		3	681.304	+	+
	Camk2g	Q923T9	WLNVHYHCSGAPAAPLQ	519	1	3	3	640.977	+	+
Calcium-binding mitochondrial carrier protein Aralar1 Mitochondrial aspartate glutamate carrier 1	Slc25a12	Q8BH59,Q9QXX4	NSFDCFK	374	1		3	459.195	+	+
	Slc25a12	Q8BH59	DIPFSAIYFPVYAHCK	504	1		3	643.319	+	+
	Slc25a12	Q8BH59	AGQTTYSGVVDCFRK	562	1	3	3	844.907	+	+
Calcium-binding protein 1	Cabp1	Q9JLK7	DLGNCMR	109	1	1	1	433.186	+	+
Calcium-dependent secretion activator 1	Cadps	Q80TJ1	MVQSGGCSANDSR	199	1		2	684.785	+	-
	Cadps	Q80TJ1	NCPDQDLK	500	1	2	2	495.221	+	+
Calcium-dependent secretion activator 2	Cadps2	Q8BYR5	ASDMIEACVK	1052	1	1	1	562.26	+	+
Calmodulin-binding transcription activator 1	Camta1	A2A891	LLECLPKCSS	63	1	1	1	637.81	+	-
Calpain-2 catalytic subunit EC 3.4.22.53	Capn2	O08529	LEICNLTPDTLTCDSYKK	349	1	1	1	747.025	+	+
Calreticulin CRP55	Calr	P14211	DMHGDSEYNIMFGPDICGPGTK	136	1	1	1	814.345	+	-
Calsenilin A-type potassium channel modulatory protein 3	Kcnip3	Q9QXT8	CCLIK	44	1	1	1	381.188	+	+
CaM kinase-like vesicle-associated protein	Camkv	Q3UHL1	PFGCVTLGDKK	4	1		5	407.881	+	+
	Camkv	Q3UHL1	TEEFCEIFR	35	1		5	615.777	+	+
	Camkv	Q3UHL1	EPCGTPEYLAPEVVGR	180	1		5	887.427	-	+
	Camkv	Q3UHL1	NIKDGVCAQIEK	300	1		5	687.856	-	+
	Camkv	Q3UHL1	AAATPEPAVAQPDSTALEGATGQAPPSSKGEEATGCAQESQR	501	1	5	5	1375.31	+	+
cAMP-dependent protein kinase catalytic subunit alpha	Prkaca	P05132,P68181	TWTLCGTPEYLAPEIILSK	199	1	1	1	1096.57	+	-
cAMP-dependent protein kinase type II-alpha regulatory subunit	Prkar2a	P32883	CDLPSR	117	1	1	1	374.176	-	+
cAMP-dependent protein kinase type II-beta regulatory subunit	Prkar2b	P31324	RASVCAEAYNPDEEEDDAESR	113	1	1	1	805	+	+
cAMP-regulated phosphoprotein 21	Arpp21	Q9DCB4	SLAVCEESSAR	70	1	1	1	604.782	+	+
Cannabinoid receptor 1	Cnr1	P47746	SMFPSCEGTAQPLDNSMGDSDCLHK	415	1		2	951.393	+	-
	Cnr1	P47746	AAESCIKSTVK	449	1	2	2	597.313	+	+
Carbonyl reductase [NADPH] 1 EC 1.1.1.184	Cbr1	P48758	ILLNACCPGWVR	226	1		2	763.884	+	+
	Cbr1	P48758	ILLNACCPGWVR	227	1	2	2	763.884	+	+
Carboxypeptidase E EC 3.4.17.10	Cpe	Q00493	SGTAHEYSSCPDDAIFQSLAR	271	1	1	1	771.346	+	+
Casein kinase I isoform gamma-1 EC 2.7.11.1	Csnk1g1	Q8BTH8,Q8BVP5,Q8C4X2	CCCFFK	442, 443, 444	3	3	1	461.174	+	+
Casein kinase I isoform gamma-3 EC 2.7.11.1)	Csnk1g3	Q8C4X2	SNAPITAPTEVEVMDETNCQK	399	1	1	1	1167.53	+	-
CASP8-associated protein 2	Casp8ap2	Q9WUF3	HLDDCSKTDHGVK	167	1	1	1	485.561	+	+
Catalase EC 1.11.1.6	Cat	P24270	LGPNYLQIPVNCPYR	376	1	1	1	902.464	+	+
Catechol O-methyltransferase domain-containing protein 1 EC 2.1.1.	Comtd1	Q8BIG7	VVTCEVDAEPPK	132	1	1	1	672.329	-	+
Catenin alpha-2	Ctnna2	Q61301	IASSEFADDPCSSVK	114	1		2	806.862	+	+
	Ctnna2	Q61301	MAATQIDSLCPQVINAALTLAARPQSK	458	1	2	2	956.841	+	-
Catenin beta-1	Ctnnb1	Q02248	AGDREDITEPAICALR	465	1		2	596.297	+	+
	Ctnnb1	Q02248	VAAGVLCELAQDKEAAEAIEAEGATAPLTELLHSR	618	1	2	2	909.216	-	+
Catenin delta-1	Ctnnd1	P30999	YQEALPTVANSTGPHAASCFGAK	617	1	1	1	793.046	+	+
Catenin delta-2	Ctnnd2	O35927	QLQYCASVDSPYSK	505	1		4	823.38	+	-
	Ctnnd2	O35927	TVENCVCILR	762	1		4	666.326	+	+
	Ctnnd2	O35927	DTESSGCWGK	804	1		4	563.727	+	+
	Ctnnd2	O35927	SLPEGAPCLPQWSVYIR	897	1	4	4	987.001	-	+
Cathepsin B EC 3.4.22.1	Ctsb	P10605	EQWSNCPTIGQIR	92	1		3	794.88	+	+
	Ctsb	P10605	SCEAGYSPSYKEDK	210	1		3	540.9	+	-
	Ctsb	P10605	GENHCGIESEIVAGIPR	318	1	3	3	613.3	+	+
Cathepsin D EC 3.4.23.5	Ctsd	P18242	GGCEAIVDTGTSLLVGPVEEVKELQK	287	1		2	910.141	+	+
	Ctsd	P18242	AIGAVPLIQGEYMIPCEKVSSLPTVYLK	326	1	2	2	1026.22	+	+
Cathepsin L1 EC 3.4.22.15	Ctsl	P06797	EKGCVTPVK	124	1	1	1	509.274	-	+
Cationic amino acid transporter 4	Slc7a4	Q8BLQ7	GLPSTACLAR	9	1	1	1	523.277	+	+
CB1 cannabinoid receptor-interacting protein 1 CRIP-1	Cnrip1	Q5M8N0	DHCQWGSPFSVIEYECKPNETR	134	1		2	936.411	+	+
	Cnrip1	Q5M8N0	DHCQWGSPFSVIEYECKPNETR	147	1	2	2	702.56	+	+
C-C chemokine receptor type 9	Ccr9	Q9WUT7	MVCITIWVMAAV	168	1	1	1	697.356	+	+
CD166 antigen Activated leukocyte cell adhesion molecule	Alcam	Q61490	LGDCISR	156	1		3	410.703	-	+
	Alcam	Q61490	SDIQMPFTCSVTYYGPSGQK	219	1		3	756.01	+	+
	Alcam	Q61490	SSPSFSSLHYQDAGNYVCETALQEVEGLK	391	1	3	3	1072.83	+	+
CD177 antigen	Cd177	Q8R2S8	ALLPCVPALTCQK	17, 23	2	2	1	678.872	+	+
CD81 antigen 26 kDa cell surface protein TAPA-1	Cd81	P35762	TFHETLNCCGSNALTTLTTTILR	156	1		4	898.107	+	+
	Cd81	P35762	TFHETLNCCGSNALTTLTTTILR	155	1		4	898.107	+	+
	Cd81	P35762	AVVKTFHETLNCCGSNALTTLTTTILR	155, 156	2		4	1007.85	+	+
	Cd81	P35762	NSLCPSGGNILTPLLQQDCHQK	174, 189	2	4	4	827.405	+	+
CD82 antigen	Cd82	P40237	TTYPCSCEK	174	1		3	607.247	+	+
	Cd82	P40237	TTYPCSCEK	176	1		3	607.247	+	+
	Cd82	P40237	TTYPCSCEK	174, 176	2	2	3	573.234	+	+
CD9 antigen	Cd9	P40240	AIHMALDCCGIAGPLEQFISDTCPKK	149, 150, 164	3	3	1	733.851	+	+
CD99 antigen-like protein 2	Cd99l2	Q8BIF0	FCFSIQQGLNADYVK	189	1		2	895.433	+	+
	Cd99l2	Q8BIF0	GENLEAVVCEEPQVTYSK	211	1	2	2	1026.48	+	+
Cdc42 effector protein 1 Binder of Rho GTPases 5	Cdc42ep1	Q91W92	LSFDSTPASSTDGHSGYGLESGFCTISR	160	1	1	1	979.438	-	+
CDC42 small effector protein 1	Cdc42se1	Q8BHL7	LGCCVVEKPQPK	9, 10	2		3	707.863	+	+
	Cdc42se1	Q8BHL7	LGCCVVEKPQPK	9	1		3	741.876	+	+
	Cdc42se1	Q8BHL7	LGCCVVEKPQPK	10	1	2	3	741.876	+	+
CDGSH iron-sulfur domain-containing protein 1 MitoNEET	Cisd1	Q91WS0	VVHAFDMEDLGDKAVYCR	71	1		2	709	+	+
	Cisd1	Q91WS0	KFPFCDGAHIK	82	1	2	2	440.557	+	+
CDGSH iron-sulfur domain-containing protein 3, mitochondrial	Cisd3	B1AR13	ATQRPPYCDGTHK	118	1	1	1	510.909	+	-
CDK5 regulatory subunit-associated protein 1 CDK5 activator-binding protein C42	Cdk5rap1	Q8BTW8	IGILGCMAERL	181	1	1	1	616.828	-	+
Cell adhesion molecule 1	Cadm1	Q8R5M8	VHKEDDGVPVICQVEHPAVTGNLQTQR	222	1		2	1009.51	+	+
	Cadm1	Q8R5M8	CEASNIVGK	315	1	2	2	489.24	+	+
Cell adhesion molecule 2	Cadm2	Q8BLQ9	AYLTVLGVPEKPQISGFSSPVMEGDLMQLTCK	145	1		3	1165.92	+	-
	Cadm2	Q8BLQ9	SDDGVAVICR	202	1		3	546.261	+	-
	Cadm2	Q8BLQ9	IIPSTPFPQEGQALTLTCESKGKPLPEPVLWTK	247	1	3	3	1221.65	+	+
Cell adhesion molecule 3	Cadm3	Q99N28	EKETATLNCQSSGSKPAAQLTWR	149	1		3	641.57	+	+
	Cadm3	Q99N28	EDDGANIVCSVNHESLK	206	1		3	629.623	+	+
	Cadm3	Q99N28	LLLHCEGRGNPVPQQYVWVK	251	1	3	3	798.423	+	+
Cell adhesion molecule 4	Cadm4	Q8R464	EQAVEGGEVELSCLVPR	144	1		3	936.462	+	+
	Cadm4	Q8R464	DDGGIVICEAQNQALPSGHSK	198	1		3	732.683	+	+
	Cadm4	Q8R464	EGDTLVLTCAVTGNPRPNQIR	244	1	3	3	771.066	+	+
Cell death-inducing p53-target protein 1	Cdip1	Q9DB75	AYICTYKR	201	1	1	1	358.851	+	+
Cell division control protein 42 homolog	Cdc42	P60766	WVPEITHHCPK	104	1		2	702.348	+	+
	Cdc42	P60766,Q8R527	YVECSALTQK	156	1	2	2	599.792	+	-
Centrosomal protein of 128 kDa	Cep128	Q8BI22	EELHCKEK	560	1	1	1	536.758	+	+
Centrosomal protein of 44 kDa	Cep44	Q5HZK1	VCDILNCVMK	109	1	1	1	660.312	-	+
cGMP-dependent 3',5'-cyclic phosphodiesterase EC 3.1.4.17	Pde2a	Q922S4	LVCEDPPHELPQEGK	72	1		3	583.282	+	+
	Pde2a	Q922S4	LSCNGLGPSDLLGKPLAR	97	1		3	623.34	+	+
	Pde2a	Q922S4	IDCPTLAR	611	1	3	3	473.245	+	-
Checkpoint protein HUS1B	Hus1b	Q8K572	LLQCFDGHQIN	236	1	1	1	672.822	+	+
Chloride channel protein 2	Clcn2	Q9R0A1	SLFCGSPPLEATSELEK	736	1	1	1	932.953	+	-
Choline transporter-like protein 1	Slc44a1	Q6X893	LVSGYDSYGNICGQR	67	1		4	844.889	+	+
	Slc44a1	Q6X893	KYVFFLDPCNLDLINR	96	1		4	676.352	+	+
	Slc44a1	Q6X893	SSGFCPKLPVPASAPIPFFHR	157	1		4	771.405	+	+
	Slc44a1	Q6X893	SIALCVAACPRQELK	111, 115	2	5	4	572.636	+	+
Choline transporter-like protein 2 Solute carrier family 44 member 2	Slc44a2	Q8BY89	DGECPAVITPSKPLAQRCFPAIHASK	157, 171	2		2	713.365	-	+
	Slc44a2	Q8BY89	VVDDTACPLLR	400	1	3	2	629.827	+	+
Choline/ethanolamine kinase Choline kinase beta	Chkb	O55229	ARPEELSVCPVSGGLSNLLFR	71	1	1	1	767.739	+	+
Cholinesterase EC 3.1.1.8	Bche	Q03311	DVIGDYNIICPALEFTK	428	1	1	1	955.982	+	+
Chondroadherin-like protein	Chadl	E9Q7T7	VGATCATPPSV	699	1	1	1	501.75	+	-
Chondroitin sulfate proteoglycan 5 Acidic leucine-rich EGF-like domain-containing brain protein	Cspg5	Q71M36	LEGGKGDQDDLGVNCLQNNLT	559	1	1	1	1130.53	+	+
Ciliary neurotrophic factor receptor subunit alpha	Cntfr	O88507	IMVCEKDPALK	153	1	1	1	435.23	+	+
Citrate synthase, mitochondrial EC 2.3.3.1	Cs	Q9CZU6	GYSIPECQK	100	1		3	541.253	+	+
	Cs	Q9CZU6	LPCVAAK	210	1		3	379.715	+	+
	Cs	Q9CZU6	YSCQREFALK	358	1	3	3	434.548	+	+
C-Jun-amino-terminal kinase-interacting protein 3	Mapk8ip3	Q9ESN9	IGDGEDDETEECAGDVNQTKPSLSK	1307	1	1	1	898.728	+	+
CKLF-like MARVEL transmembrane domain-containing protein 4	Cmtm4	Q8CJ61	CDPDYLR	44	1	1	1	469.705	+	+
Class E basic helix-loop-helix protein 22	Bhlhe22	Q8C6A8	NSVSSSLCK	347	1	1	1	327.827	+	+
Clathrin heavy chain 1	Cltc	Q68FD5	HSSLAGCQIINYR	150	1		9	506.921	+	+
	Cltc	Q68FD5	ANVPNKVIQCFAETGQVQK	490	1		9	711.037	-	+
	Cltc	Q68FD5	AHIAQLCEK	616	1		9	535.277	+	+
	Cltc	Q68FD5	IHEGCEEPATHNALAK	869	1		9	592.949	+	+
	Cltc	Q68FD5	RDPHLACVAYER	917	1		9	743.865	+	+
	Cltc	Q68FD5	GQCDLELINVCNENSLFK	925	1		9	741.014	+	+
	Cltc	Q68FD5	GQCDLELINVCNENSLFK	933	1		9	1111.02	+	+
	Cltc	Q68FD5	CNEPAVWSQLAK	1101	1		9	701.843	+	+
	Cltc	Q68FD5	QSVELCK	1527	1	9	9	432.218	+	+
Clathrin light chain A	Clta	O08585,Q6IRU5	LCDFNPK	204	1	1	1	447.213	+	+
Clathrin light chain B	Cltb	Q6IRU5	VAQLCDFNPK	198	1	1	1	596.295	+	+
Claudin-11 Oligodendrocyte transmembrane protein	Cldn11	Q60771	GLWADCVMATGLYH	55	1	1	1	797.363	+	-
Claudin-2	Cldn2	O88552	SSLACIISVVGMR	94	1	1	1	464.916	+	+
Cleft lip and palate transmembrane protein 1 homolog	Clptm1	Q8VBZ3	VAGIFPCPTFK	453	1		2	618.826	-	+
	Clptm1	Q8VBZ3	ATSGACTASQPQEAPPKPAEDK	644	1	2	2	747.687	+	+
CLIP-associating protein 2	Clasp2	Q8BRT1	LIPLITSNCTSK	226	1		3	673.871	+	+
	Clasp2	Q8BRT1	IPRPSVSQGCSR	533	1		3	448.567	+	+
	Clasp2	Q8BRT1, Q80TV8,	VLCPIIQTADYPINLAAIK	1175	1	3	3	1057.09	+	-
Coagulation factor XII EC 3.4.21.38	F12	Q80YC5	DHCSKHNPC	97	1	1	1	611.74	+	+
Cofilin-1 Cofilin, non-muscle isoform	Cfl1	P18760	MLPDKDCR	38	1		2	517.741	+	+
	Cfl1	P18760	AVLFCLSEDKK	79	1	2	2	437.232	+	+
Coiled-coil domain-containing protein 171	Ccdc171	E9Q1U1	KVELQNVLHCWEK	538	1	1	1	813.427	+	+
Coiled-coil domain-containing protein 177	Ccdc177	Q3UHB8	NSCPAGSASSAPNPLGRPSALALVPLTAR	273	1	1	1	944.831	+	-
Collagen alpha-1XII) chain	Col12a1	Q60847	CDIPSR	2722	1	1	1	374.176	-	+
Complement C4-B	C4b	P01029	TLCSGDVCQCAEGKCPR	1581, 1588	2		2	670.283	+	-
	C4b	P01029	SFCASSLQKPR	13	1	3	2	427.552	+	+
Complement component 1 Q subcomponent-binding protein, mitochondrial	C1qbp	O35658	TLVLDCHYPEDEIGHEDEAESDIFSIK	181	1	1	1	1054.48	+	+
Complement component C1q receptor	Cd93	O89103	DLVTCASR	296	1	1	1	432.716	-	+
Complement component C8 beta chain	C8b	Q8BH35	ACSGGHKTR	555	1	1	1	487.235	+	+
Complexin-1 921-S	Cplx1	P63040	KAIPPGCGDEPEEEDESILDTVIK	104	1	1	1	881.09	+	+
Complexin-2 921-L	Cplx2	P84086	AALEQPCEGSLTRPK	89	1		2	828.922	+	+
	Cplx2	P84086	KAIPAGCGDEEEEEEESILDTVLK	104	1	2	2	887.753	+	+
Conserved oligomeric Golgi complex subunit 3	Cog3	Q8CI04	ELCGILK	418	1	1	1	388.223	+	+
Constitutive coactivator of PPAR-gamma-like protein 2	Fam120c	Q8C3F2	SDPLPAPSQCALSR	1049	1	1	1	749.87	+	-
Contactin-1	Cntn1	P12960	VSLNCRAR	64	1		2	325.843	+	-
	Cntn1	P12960	GGRVIIECKPK	435	1	2	2	419.576	+	+
Contactin-2	Cntn2	Q61330	GGEISIPCQPR	441	1	1	1	607.303	+	+
Contactin-5	Cntn5	P68500	VGSYICLVK	267	1	1	1	491.276	+	+
Contactin-associated protein 1	Cntnap1	O54991	WGYYGCNEELVGPLYAR	25	1		5	1023.97	+	+
	Cntnap1	O54991	TGTSYFFGGCPKPASR	487	1		5	578.275	+	+
	Cntnap1	O54991	RRPFVGCLR	930	1		5	387.554	+	+
	Cntnap1	O54991	FPCFHGGR	968	1		5	326.485	-	+
	Cntnap1	O54991	YNTPGFSGCLSGVR	1209	1	5	5	757.856	+	+
Contactin-associated protein-like 2	Cntnap2	Q9CPW0	LFVGGAGGQQGFLGCIR	935	1		2	840.438	-	+
	Cntnap2	Q9CPW0	YNTPGFTGCLSR	1178	1	2	2	686.819	-	+
Copine-6 Copine VI	Cpne6	Q9Z140	SSQSLHCLSPR	327	1	1	1	424.543	+	+
Copper transport protein ATOX1	Atox1	O08997	VCIDSEHSSDTLLATLNK	40	1	1	1	668.33	+	+
Coronin-1A	Coro1a	O89053	ADQCYEDVR	23	1	1	1	578.24	+	+
Coronin-1C	Coro1c	Q9WUM4	NGSLICTASK	189	1		2	525.766	+	+
	Coro1c	Q9WUM4,Q920M5	KCEPIIMTVPR	342	1	2	2	448.577	+	+
Coronin-2A	Coro2a	Q8C0P5	HYPKVCGHR	78	1	1	1	577.288	+	-
Coronin-2B	Coro2b	Q8BH44	VCGHQGNVLDIK	83	1	1	1	447.231	+	+
Creatine kinase B-type	Ckb	Q04447	GFCLPPHCSR	140	1		3	433.531	+	+
	Ckb	Q04447	GFCLPPHCSR	145	1		3	433.531	+	+
	Ckb	Q04447	FCTGLTQIETLFK	253	1	4	3	779.403	+	+
Creatine kinase U-type, mitochondrial EC 2.7.3.2	Ckmt1	P30275	KHNNCMASHLTPAVYAR	62	1		5	493.243	+	-
	Ckmt1	P30275	LCDKTTPTGWTLDQCIQTGVDNPGHPFIK	76	1		5	842.658	+	-
	Ckmt1	P30275	TTPTGWTLDQCIQTGVDNPGHPFIK	89	1		5	928.453	+	+
	Ckmt1	P30275	GLSLPPACTR	179	1		5	536.284	+	+
	Ckmt1	P30275,Q6P8J7,Q04447	LGYILTCPSNLGTGLR	316	1	5	5	867.964	+	+
CSC1-like protein 1 Transmembrane protein 63A	Tmem63a	Q91YT8	TLINPKPCGQFCCCEVQGCER	302, 306, 307, 308, 313	5	5	1	871.709	+	-
CSC1-like protein 2 Transmembrane protein 63B	Tmem63b	Q3TWI9	SNPKDYCYSAR	22	1		2	680.801	+	+
	Tmem63b	Q3TWI9	GCEQVEAIEYYTK	326	1	2	2	795.361	+	+
CST complex subunit CTC1 Alpha-accessory factor of 132 kDa	Ctc1	Q5SUQ9	QQFQCGELPLLTR	1175	1	1	1	766.898	-	+
C-terminal-binding protein 1 CtBP1) EC 1.1.1.	Ctbp1	O88712	DVATVAFCDAQSTQEIHEK	53	1	1	1	717	+	+
C-type lectin domain family 11 member A	Clec11a	O88200	RLEGCLK	181	1	1	1	409.731	+	+
C-type lectin domain family 2 member L	Clec2l	P0C7M9	LVSTECLTTRPWVCSK	196, 204	2		2	646.326	+	+
	Clec2l	P0C7M9	LVSTECLTTRPWVCSK	196	1	2	2	669.001	+	-
C-X-C chemokine receptor type 5	Cxcr5	Q04683	EGSVGWVLGTFLCK	123	1	1	1	776.895	+	+
Cyclin-dependent kinase-like 3 EC 2.7.11.22	Cdkl3	Q8BLF2	LVSQSGITKLCDFGFAR	141	1	1	1	921.483	+	+
Cyclin-dependent-like kinase 5 EC 2.7.11.1	Cdk5	P49615	ISAEEALQHPYFSDFCPP	289	1	1	1	1054.48	+	+
Cysteine and glycine-rich protein 1	Csrp1	P97315	TVYFAEEVQCEGNSFHK	24	1		3	682.307	+	-
	Csrp1	P97315	CSQAVYAAEK	121	1		3	563.764	+	+
	Csrp1	P97315	GLESTTLADKDGEIYCK	166	1	3	3	633.972	+	+
Cysteine-rich protein 2	Crip2	Q9DCT8	ASSVTTFTGEPNMCPR	125	1		2	877.895	+	-
	Crip2	Q9DCT8	TLTPGGHAEHDGQPYCHKPCYGILFGPK	173	1	2	2	1069.17	+	+
Cysteine-rich secretory protein 2	Crisp2	P16563	TKCQATCLCE	231, 235, 237	3	3	1	424.179	+	+
Cytochrome b-c1 complex subunit 1, mitochondrial	Uqcrc1	Q9CZ13	VASEQSSHATCTVGVWIDAGSR	68	1		5	773.366	+	+
	Uqcrc1	Q9CZ13	VYEEDAVPGLTPCRFTGSEIR	267	1		5	799.39	+	+
	Uqcrc1	Q9CZ13	LCTSATESEVTR	379	1		5	677.319	+	+
	Uqcrc1	Q9CZ13	NALVSHLDGTTPVCEDIGR	409	1		5	1027.5	+	+
	Uqcrc1	Q9CZ13	YFYDQCPAVAGYGPIEQLPDYNR	452	1	5	5	912.751	+	+
Cytochrome b-c1 complex subunit 2, mitochondrial	Uqcrc2	Q9DB77	NALANPLYCPDYR	191	1	1	1	783.872	+	+
Cytochrome b-c1 complex subunit 6, mitochondrial	Uqcrh	P99028	SQTEEDCTEELFDFLHAR	64	1		2	742.992	+	+
	Uqcrh	P99028	LELCDNR	50	1	2	2	460.219	+	+
Cytochrome c oxidase subunit 5B, mitochondrial	Cox5b	P19536	CPNCGTHYK	111	1		2	602.747	+	+
	Cox5b	P19536	CPNCGTHYK	114	1	2	2	602.747	+	+
Cytochrome c oxidase subunit 6B1	Cox6b1	P56391	GGDVSVCEWYRR	53	1		4	742.341	+	+
	Cox6b1	P56391	NCWQNYLDFHRCEK	53	1		4	679.961	+	+
	Cox6b1	P56391	SLCPVSWVSAWDDR	64	1		4	839.388	+	+
	Cox6b1	P56391	NCWQNYLDFHRCEK	39, 53	2	5	4	493.216	+	+
Cytochrome c, testis-specific	Cyct	P00015,P62897	IFVQKCAQCHTVEK	14	1		2	583.292	-	+
	Cyct	P00015,P62897	CAQCHTVEK	17	1	2	2	600.76	+	+
Cytochrome c1, heme protein, mitochondrial	Cyc1	Q9D0M3	HLVGVCYTEEEAK	138	1		2	767.864	+	+
	Cyc1	Q9D0M3	HGGEDYVFSLLTGYCEPPTGVSLR	218	1	2	2	885.423	+	+
Cytochrome c-type heme lyase EC 4.4.1.17	Hccs	P53702	KGCPVTAATSDLTSESK	38	1		2	584.621	+	+
	Hccs	P53702	AYDYVECPVTGAR	69	1	2	2	750.843	+	+
Cytochrome P450 4V2 EC 1.14.14.	Cyp4v2	Q9DBW0	KTILACILR	482	1	1	1	344.22	+	+
Cytoplasmic dynein 1 heavy chain 1	Dync1h1	Q9JHU4	TSAPITCELLNK	1996	1		4	673.853	+	+
	Dync1h1	Q9JHU4	EAIVNSCVFVHQTLHQANAR	3144	1		4	765.387	+	+
	Dync1h1	Q9JHU4	SSLQSQCLNEVLK	3709	1		4	753.385	+	+
	Dync1h1	Q9JHU4	SACDTVDTWLDDTAK	4213	1	4	4	849.37	+	-
Cytoplasmic FMR1-interacting protein 1	Cyfip1	Q7TMB8,Q5SQX6	CNEQPNRVEIYEK	97	1	1	1	839.896	+	+
Cytoplasmic FMR1-interacting protein 2	Cyfip2	Q5SQX6	DCPGTAEEYER	426	1	1	1	663.767	+	+
Cytoplasmic phosphatidylinositol transfer protein 1	Pitpnc1	Q8K4R4	ATLNLPGVYTSEKPCRPK	326	1	1	1	677.695	+	+
Cytoplasmic polyadenylation element-binding protein 4	Cpeb4	Q7TN98	QYYCEYCWAAIHSR	693, 696	2	2	1	896.882	+	+
Cytoskeleton-associated protein 4	Ckap4	Q8BMK4	SSAATANASSASCSR	78	1	1	1	714.313	+	+
Cytoskeleton-associated protein 5	Ckap5	A2AGT5	HCTSSTLPK	426	1	1	1	515.753	+	-
Cytosol aminopeptidase EC 3.4.11.1	Lap3	Q9CPY7	LILADALCYAHTFNPK	375	1	1	1	616.322	+	+
Cytospin-B Sperm antigen with calponin homology and coiled-coil domains 1	Specc1	Q5SXY1	EVCDHQAEQ	632	1	1	1	558.225	+	+
D1A dopamine receptor	Drd1	Q61616	LCPTTNNAIETVSINNNGAVMFSSHHEPR	350	1	1	1	803.382	+	+
D-3-phosphoglycerate dehydrogenase EC 1.1.1.95	Phgdh	Q61753	VLISDSLDPCCRK	17	1		4	544.269	+	+
	Phgdh	Q61753	VLISDSLDPCCRK	18	1		4	544.269	+	+
	Phgdh	Q61753	ALVDHENVISCPHLGASTK	280	1		4	1024.52	+	+
	Phgdh	Q61753	NAGTCLSPAVIVGLLR	368	1	4	4	547.643	-	+
D-beta-hydroxybutyrate dehydrogenase, mitochondrial EC 1.1.1.30	Bdh1	Q80XN0	SPYCITKFGIEAFSDCLR	208	1		3	744.687	+	-
	Bdh1	Q80XN0	FGIEAFSDCLR	220	1		3	657.811	+	+
	Bdh1	Q80XN0	METYCNSGSTDTSSVINAVTHALTAATPYTR	287	1	3	3	1107.18	+	+
DCN1-like protein 3	Dcun1d3	Q8K0V2	CKNPSSTLGSK	7	1		2	589.795	+	+
	Dcun1d3	Q8K0V2	KAEAATEACQLPTSSGDAGR	65	1	2	2	673.985	+	+
D-dopachrome decarboxylase EC 4.1.1.84	Ddt	O35215	LCAATATILDKPEDR	23	1		2	558.622	+	+
	Ddt	O35215	STEPCAHLLVSSIGVVGTAEQNR	56	1	2	2	809.076	+	+
Dehydrogenase/reductase SDR family member 1 EC 1.1.-.-	Dhrs1	Q99L04	LAADCAHELR	176	1		2	385.857	-	+
	Dhrs1	Q99L04	CVVALATDPNILNLSGK	234	1	2	2	892.982	+	+
Dematin actin-binding protein	Dmtn	Q9WV69	ECSLSPK	83	1		2	410.697	+	+
	Dmtn	Q9WV69	GNSLPCVLEQK	335	1	2	2	622.819	+	+
DENN domain-containing protein 4B	Dennd4b	Q3U1Y4	TSGCQEEVGTPR	1043	1	1	1	660.796	+	+
Destrin Actin-depolymerizing factor	Dstn	Q9R0P5	CSTPEEIK	22	1	1	1	482.226	+	+
Diacylglycerol kinase beta EC 2.7.1.107	Dgkb	Q6NS52	TGLFCSLIKR	789	1	1	1	398.894	+	+
Dihydrolipoyl dehydrogenase, mitochondrial EC 1.8.1.4	Dld	O08749	TVCIEKNETLGGTCLNVGCIPSK	62	1		5	896.101	+	-
	Dld	O08749	NETLGGTCLNVGCIPSK	79	1		5	944.451	+	+
	Dld	O08749	NETLGGTCLNVGCIPSK	84	1		5	944.451	+	+
	Dld	O08749	VCHAHPTLSEAFR	483	1		5	381.94	+	+
	Dld	O08749	NETLGGTCLNVGCIPSK	79, 84	2	4	5	910.438	-	+
Dihydrolipoyllysine-residue acetyltransferase component of pyruvate dehydrogenase complex, mitochondrial EC 2.3.1.12	Dlat	Q8BMF4	DVPVGSIICITVEKPQDIEAFK	162	1		3	820.101	-	+
	Dlat	Q8BMF4	DVPLGAPLCIIVEK	289	1		3	762.429	+	+
	Dlat	Q8BMF4	NFSAIINPPQACILAIGASEDKLIPADNEK	580	1	3	3	1070.56	-	+
Dihydropteridine reductase EC 1.5.1.34	Qdpr	Q8BVI4	CVQAFR	22	1	1	1	390.695	+	+
Dihydropyrimidinase-related protein 1	Crmp1	P97427	INCPVYITK	247	1		2	554.297	+	+
	Crmp1	P97427	STVEYNIFEGMECHGSPLVVISQGK	438	1	2	2	927.779	+	+
Dihydropyrimidinase-related protein 2	Dpysl2	O08553	SITIANQTNCPLYVTK	247	1		4	911.972	+	+
	Dpysl2	O08553	AAAFVTSPPLSPDPTTPDFLNSLLSCGDLQVTGSAHCTFNTAQK	333	1		4	1176.32	+	+
	Dpysl2	O08553	THNSALEYNIFEGMECR	438	1		4	1035.95	+	+
	Dpysl2	O08553	GLYDGPVCEVSVTPK	503	1	4	4	810.9	+	+
Dihydropyrimidinase-related protein 3	Dpysl3	Q62188	FIPCSPFSDYVYKR	470	1	1	1	593.624	+	+
Dihydropyrimidinase-related protein 4	Dpysl4	O35098	QANCPLYVTK	247	1	1	1	597.303	+	+
Diphosphoinositol polyphosphate phosphohydrolase 3-alpha	Nudt10	P0C027,P0C028,Q9JI46,Q8R2U6	AACLCFR	21	1		2	483.22	+	+
	Nudt10	P0C027,P0C028,Q9JI46,Q8R2U6	AACLCFR	23	1	2	2	483.22	+	+
Disheveled-associated activator of morphogenesis 2	Daam2	Q80U19	SPHGLGFLCCFGGSDLPEIDLR	14,15	1	2	1	816.388	-	+
Disintegrin and metalloproteinase domain-containing protein 11	Adam11	Q9R1V4	CSIDEYNQFLQEGGGSCLFNKPLK	436	1		2	958.114	+	-
	Adam11	Q9R1V4	YCDHEQGR	538	1	2	2	504.204	+	+
Disintegrin and metalloproteinase domain-containing protein 19	Adam19	O35674	VDESSVTLSTCRGIR	132	1	1	1	840.423	-	+
Disintegrin and metalloproteinase domain-containing protein 1a	Adam1a	Q60813,Q8R534	TMEHQPVVSCSVTPK	168	1	1	1	821.9	+	+
Disintegrin and metalloproteinase domain-containing protein 22	Adam22	Q9R1V6	SGAAYIGGICSLLRGGGVNEFGK	346	1		9	761.723	+	+
	Adam22	Q9R1V6	KFTQCNVEEYHDFLNSGGGACLFNKPSK	430	1		9	829.635	+	+
	Adam22	Q9R1V6	LLDPPECGNGFIETGEECDCGTPAECALEGAECCKK	444	1		9	1471.94	+	-
	Adam22	Q9R1V6	LLDPPECGNGFIETGEECDCGTPAECALEGAECCKK	471	1		9	1471.94	+	-
	Adam22	Q9R1V6	EAVNDCDIR	507	1		9	546.243	+	+
	Adam22	Q9R1V6	AGTVCSGNGVCSNELK	685	1		9	860.885	+	+
	Adam22	Q9R1V6	HWTGADCGTHFPHNDDAK	708	1		9	517.22	+	+
	Adam22	Q9R1V6	HISDICENGRPR	822	1		9	485.237	+	+
	Adam22	Q9R1V6	KFTQCNVEEYHDFLNSGGGACLFNKPSK	414, 430	2	9	9	812.629	+	+
Disintegrin and metalloproteinase domain-containing protein 23	Adam23	Q9R1V7	SSLSYFGGVCSR	404	1		3	660.306	+	+
	Adam23	Q9R1V7	GGGACLFNRPTK	487	1		3	639.325	+	+
	Adam23	Q9R1V7	AAGSDKFCYEK	622	1	3	3	425.861	+	+
Disintegrin and metalloproteinase domain-containing protein 29	Adam29	Q811Q4	NAKTASVHCYR	525	1	1	1	625.309	-	+
Disks large homolog 1 Embryo-dlg/synapse-associated protein 97	Dlg1	Q811D0	LLAVNSVCLEEVTHEEAVTALK	377	1	1	1	809.093	+	+
Disks large homolog 2 Channel-associated protein of synapse-110	Dlg2	Q91XM9,Q811D0	VNDCILR	148	1		5	445.232	+	-
	Dlg2	Q91XM9	LCDKPASPR	354	1		5	348.515	+	+
	Dlg2	Q91XM9	HYSPVECDK	368	1		5	567.748	+	+
	Dlg2	Q91XM9	INDDLISEFPDKFGSCVPHTTRPK	689	1		5	694.096	+	+
	Dlg2	Q91XM9,P70175,Q811D0	HCILDVSGNAIK	753	1	5	5	663.845	+	+
Disks large homolog 4 Postsynaptic density protein 95	Dlg4	Q62108	ANDDLLSEFPDKFGSCVPHTTRPK	561	1		2	911.11	+	+
	Dlg4	Q62108	HCILDVSANAVR	625	1	2	2	677.848	-	+
Disks large-associated protein 1	Dlgap1	Q9D415	GKDDEIPCR	344	1	1	1	545.253	+	+
Disks large-associated protein 2	Dlgap2	Q8BJ42	HCCILPDR	14, 15	2		2	535.747	+	+
	Dlgap2	Q8BJ42	HCCILPDR	14	1	2	2	569.76	+	+
Divergent protein kinase domain 1C	Dipk1c	Q8BQT2	LSERCTDEK	50	1	1	1	569.264	+	-
DmX-like protein 1 X-like	Dmxl1	Q6PNC0	CVDCSMQQGK	61	1		2	606.744	+	+
	Dmxl1	Q6PNC0	GCVDCSMQQGK	64	1	2	2	606.744	+	+
DmX-like protein 2 Rabconnectin-3	Dmxl2	Q8BPN8	VAASYGNAVCIFEPLGVNSHKR	80	1		3	598.058	+	-
	Dmxl2	Q8BPN8	VINLSQYGPACFGQEHAR	1503	1		3	682.999	+	+
	Dmxl2	Q8BPN8	VGCPVLALEVLSKIPK	1895	1	3	3	575.011	+	+
DNA polymerase alpha catalytic subunit EC 2.7.7.7	Pola1	P33609,P0C872,Q8CAA7	LCFYR	1396	1	1	1	379.686	-	+
DNA polymerase nu EC 2.7.7.7	Poln	Q7TQ07	ERLAACLGVTVLEA	694	1	1	1	751.406	+	-
DNA-binding protein Ikaros Ikaros family zinc finger protein 1	Ikzf1	Q03267	LKCDICGIVCIG	118, 121, 125	3	3	1	675.833	+	+
DnaJ homolog subfamily B member 14	Dnajb14	Q149L6	KPSCGKDGTSGAGEGGK	76	1	1	1	768.36	+	+
DnaJ homolog subfamily C member 11	Dnajc11	Q5U458	VIDVTVPLQCLVK	493	1	1	1	742.431	+	+
DnaJ homolog subfamily C member 5 Cysteine string protein) CSP)	Dnajc5	P60904	CKPKAPEGEETEFYVSPEDLEAQLQSDER	135	1	1	1	846.141	+	-
Drebrin Developmentally-regulated brain protein)	Dbn1	Q9QXS6	VASASGGSCDAPAPAPFNHRPGRPYCPFIK	307	1		5	813.892	+	+
	Dbn1	Q9QXS6	VASASGGSCDAPAPAPFNHRPGRPYCPFIK	324	1		5	1084.85	+	+
	Dbn1	Q9QXS6	TPFPYITCHR	354	1		5	646.316	+	+
	Dbn1	Q9QXS6	TPNLSSSLPCSHLDSHRR	366	1		5	516.756	+	+
	Dbn1	Q9QXS6	EGTQASEGYFSQSQEEEFAQSEEPCAK	669	1	5	5	1018.42	+	+
Drebrin-like protein Actin-binding protein 1	Dbnl	Q62418	AEEDVEPECIMEK	126	1	1	1	789.837	+	-
Dual 3',5'-cyclic-AMP and -GMP phosphodiesterase 11A EC 3.1.4.35	Pde11a	P0C1Q2	SLLCMPIR	324	1	1	1	495.267	+	+
Dual specificity mitogen-activated protein kinase kinase 4 MAP kinase kinase 4	Map2k4	P47809	LCDFGISGQLVDSIAK	243	1	1	1	861.94	+	-
Dual specificity protein phosphatase 10 EC 3.1.3.16	Dusp10	Q9ESS0	GLLIHCQAGVSR	408	1	1	1	627.343	+	-
Dual specificity protein phosphatase 15 EC 3.1.3.16	Dusp15	Q8R4V2	ALLPLCR	171	1		2	421.75	-	+
	Dusp15	Q8R4V2	VKQTFFCLPR	223	1	2	2	648.35	+	+
Dual specificity protein phosphatase 26 EC 3.1.3.16	Dusp26	Q9D700	LLYTGKTACNHA	58	1	1	1	674.837	+	+
Dynactin subunit 1 150 kDa dynein-associated polypeptide	Dctn1	O08788	VTFSCAAGLGQR	1254	1	1	1	633.817	+	+
Dynamin-1 EC 3.6.5.5)	Dnm1	P39053	GSGIVTRRPLVLQLVNSTTEYAEFLHCK	85	1		3	797.928	+	+
	Dnm1	P39053	ENCLILAVSPANSDLANSDALK	168	1		3	772.39	+	+
	Dnm1	P39053	QLELACETQEEVDSWK	606	1	3	3	982.949	+	+
Dynamin-1-like protein EC 3.6.5.5	Dnm1l	Q8K1M6	ICYIFHETFGR	372	1	1	1	481.568	+	+
Dynamin-3 EC 3.6.5.5	Dnm3	Q8BZ98	RPLVLQLVTSKAEYAEFLHCK	85	1		2	626.344	-	+
	Dnm3	Q8BZ98	LCEETER	452	1	2	2	468.708	+	-
Dynamin-like 120 kDa protein, mitochondrial EC 3.6.5.5	Opa1	P58281	EGCTVSPETISLNVK	374	1		3	817.409	+	+
	Opa1	P58281	TQEQCVHNETKNELEK	785	1		3	662.978	+	+
	Opa1	P58281	TALNHCNLCR	852, 855	2	3	3	629.793	+	+
Dynein heavy chain 8, axonemal	Dnah8	Q91XQ0	EVCQKSLTGYLEK	1805	1	1	1	777.895	-	+
Dynein light chain 1, cytoplasmic 8 kDa	Dynll1	P63168,Q9D0M5	YNPTWHCIVGR	55	1	1	1	468.228	+	+
Dystonin Bullous pemphigoid antigen 1	Dst	Q91ZU6	STSASSHACQAASPPVPAAASTPK	7249	1	1	1	761.034	+	-
Dystrobrevin alpha	Dtna	Q9D2N4	SASACPTPTHTPQDSLTGVGGDVQEAFAQSSR	586	1	1	1	1087.17	+	+
E1A-binding protein p400 EC 3.6.4.-	Ep400	Q8CHI8	CSQAPVYGR	1678	1	1	1	519.245	+	+
E3 ubiquitin-protein ligase Hakai EC 2.3.2.27	Cbll1	Q9JIY2	DDTPVHFCDKCGLPIK	111	1	1	1	985.461	-	+
E3 ubiquitin-protein ligase NEDD4 EC 2.3.2.26	Nedd4	P46935	LAVCGNPATSQPVTSSNHSSR	364	1	1	1	724.015	+	-
E3 ubiquitin-protein ligase RBX1 EC 2.3.2.27	Rbx1	P62878	QVCPLDNR	93	1	1	1	501.245	+	+
E3 ubiquitin-protein ligase RFWD3 EC 2.3.2.27	Rfwd3	Q8CIK8	ALCGKCLSSSQS	422	1	1	1	455.876	+	+
E3 ubiquitin-protein ligase TRIP12 EC 2.3.2.26	Trip12	G5E870	ACTNGSGSLGSTT	979	1	1	1	606.762	+	+
(E3-independent) E2 ubiquitin-conjugating enzyme EC 2.3.2.24	Ube2o	Q6ZPJ3	KNCAQGEGSMAK	391	1	1	1	612.279	-	+
Ectonucleoside triphosphate diphosphohydrolase 2 EC 3.6.1.-	Entpd2	O55026	AGQSLVECLEQALR	98	1	1	1	787.404	-	+
Electrogenic sodium bicarbonate cotransporter 1	Slc4a4	O88343	FCGGLIK	442	1	1	1	397.715	+	+
Electron transfer flavoprotein subunit alpha, mitochondrial	Etfa	Q99LC5	LGGEVSCLVAGTK	52	1	1	1	645.84	+	+
Electron transfer flavoprotein-ubiquinone oxidoreductase, mitochondrial	Etfdh	Q921G7	FCPAGVYEFVPLEQGDGFR	559	1	1	1	1094.51	-	+
ELKS/Rab6-interacting/CAST family member 1	Erc1	Q99MI1	TGEPCVAELTEENFQR	257	1	1	1	940.428	+	+
Elongation factor 1-alpha 1	Eef1a1	P10126	SGDAAIVDMVPGKPMCVESFSDYPPLGR	410	1	1	1	999.138	+	-
Elongation factor 1-alpha 2	Eef1a2	P62631	ADPPQEAAQFTSQVIILNHPGQISAGYSPVIDCHTAHIACK	369	1	1	1	902.844	-	+
Elongation factor 1-beta	Eef1b	O70251	SYIEGYVPSQADVAVFEAVSGPPPADLCHALR	49	1	1	1	1139.23	-	+
Elongation factor 1-gamma	Eef1g	Q9D8N0	KAAAPAPEEEMDECEQALAAEPK	265	1	1	1	829.045	+	-
Elongation factor 2	Eef2	P58252	STLTDSLVCK	40	1		4	562.287	+	+
	Eef2	P58252	AGAGELHLEICLK	556	1		4	705.874	+	+
	Eef2	P58252	DLEEDHACIPIKK	566	1		4	784.393	-	+
	Eef2	P58252	ETVSEESNVLCLSK	590	1	4	4	797.885	-	+
Elongation factor Tu, mitochondrial	Tufm	Q8BFR5	HYAHTDCPGHADYVK	126	1		3	590.927	+	+
	Tufm	Q8BFR5	ELLTEFGYKGEETPVIVGSALCALEQR	221	1		3	1003.85	-	+
	Tufm	Q8BFR5	KGDECELLGHNK	289	1	3	3	700.335	+	+
Endonuclease domain-containing 1 protein EC 3.1.30.-	Endod1	Q8C522	ALIPHCSEGKDLYILTGAVPSEHR	189	1		2	666.596	+	+
	Endod1	Q8C522,Q8CHY3,Q4U2R1,O70572,Q9D176	CCLLK	417	1	2	2	381.188	+	+
Endothelial protein C receptor	Procr	Q64695	YELQEFLQDTCV	189	1	1	1	772.851	+	+
Enoyl-[acyl-carrier-protein] reductase, mitochondrial EC 1.3.1.104	Mecr	Q9DCS3	DIPLQSAATLGVNPCTAYR	168	1	1	1	1024.02	+	-
Enoyl-CoA hydratase, mitochondrial EC 4.2.1.17	Echs1	Q8BH95	TFQDCYSSK	110	1	1	1	568.24	+	+
Ephrin type-A receptor 4 EC 2.7.10.1	Epha4	Q03137	GSCVNNSEEKDVPK	232	1	1	1	521.575	+	+
Ephrin type-A receptor 5 EC 2.7.10.1	Epha5	Q60629	ASSLCAVAHPSLIWR	448	1	1	1	834.438	+	-
Ephrin-B3	Efnb3	O35393	FQAEGGYVLYPQIGDRLDLLCPR	61	1	1	1	894.123	-	+
Epsin-2	Epn2	Q8CHU3	ACCKPGSHSQQTTLLDLMDALPSSGPVTQK	282	1		2	1099.2	+	-
	Epn2	Q8CHU3	ACCKPGSHSQQTTLLDLMDALPSSGPVTQK	283	1	2	2	1099.2	+	-
Erythrocyte band 7 integral membrane protein	Stom	P54116	GPGLFFILPCTDSLIK	86	1	1	1	889.481	+	+
Eukaryotic peptide chain release factor GTP-binding subunit	Gspt1	Q8R050,Q149F3	FVKQDQVCIAR	589	1	1	1	455.243	+	+
Eukaryotic translation initiation factor 3 subunit D	Eif3d	O70194	FMTPVIQDNPSGWGPCAVPEQF	18	1	1	1	1210.56	+	+
Eukaryotic translation initiation factor 4B	Eif4b	Q8BGD9	DGNKVDVVGATQGQAGSCSR	542	1	1	1	669.317	+	+
Eukaryotic translation initiation factor 5A-1	Eif5a	P63242,Q8BGY2	KYEDICPSTHNMDVPNIK	72	1	1	1	721.007	+	+
Excitatory amino acid transporter 1 Glial high affinity glutamate transporter	Slc1a3	P56564	CLEENNGVDKR	374	1	1	1	667.312	+	+
Excitatory amino acid transporter 2	Slc1a2	P43006	MCDKLGK	37	1		6	426.209	+	+
	Slc1a2	P43006	CLEDNLGIDK	372	1		6	588.782	+	+
	Slc1a2	P43006	ESNSNQCVYAAHNSVVIDECK	534	1		6	1246.54	+	+
	Slc1a2	P43006	ESNSNQCVYAAHNSVVIDECK	547	1		6	831.365	+	+
	Slc1a2	P43006	SADCSVEEEPWK	560	1		6	718.804	+	+
	Slc1a2	P43006	ESNSNQCVYAAHNSVVIDECKVTLAANGK	534, 547	2	5	6	795.378	+	-
Excitatory amino acid transporter 4	Slc1a6	O35544	ESGAGGGCLQGLQDSLQQR	18	1	1	1	654.31	+	+
Exosome component 10 EC 3.1.13.-	Exosc10	P56960	LLQCMSR	82	1	1	1	454.228	+	+
FACT complex subunit SSRP1 Facilitates chromatin transcription complex subunit SSRP1	Ssrp1	Q08943	CITCSYK	339	1	1	1	500.217	+	+
F-actin-capping protein subunit beta	Capzb	P47757	GCWDSIHVVEVQEK	146	1	1	1	562.603	+	+
Fascin Singed-like protein	Fscn1	Q61553	YLAADKDGNVTCER	79	1		3	806.375	+	+
	Fscn1	Q61553	EVPDGDCR	88	1		3	474.198	+	+
	Fscn1	Q61553	VGKDELFALEQSCAQVVLQAANER	259	1	3	3	892.453	+	+
Fatty acid synthase EC 2.3.1.85	Fasn	P19096	SLCAFR	312	1		2	377.189	-	+
	Fasn	P19096	CILLSNLSNTSHAPK	1463	1	2	2	552.291	+	+
Fatty acid-binding protein 5	Fabp5	Q05816	TTVFSCNLGEK	66	1		2	628.303	+	+
	Fabp5	Q05816	KTETVCTFQDGALVQHQQWDGK	86	1	2	2	644.81	+	+
Fatty aldehyde dehydrogenase EC 1.2.1.3	Aldh3a2	P47740	SPCYIDR	213	1		2	455.708	+	+
	Aldh3a2	P47740,P47739	DCDLDVACR	225	1	2	2	596.242	+	+
F-box only protein 10	Fbxo10	Q7TQF2	LLASIDQHCSTTR	173	1	1	1	722.864	+	-
F-box only protein 2	Fbxo2	Q80UW2	YFASSFEWCR	179	1	1	1	676.79	+	+
F-box only protein 41	Fbxo41	Q6NS60	TTESEAEGPSDVPRPGPAVAGPLNSCR	515	1	1	1	917.772	+	-
F-box/LRR-repeat protein 17	Fbxl17	Q9QZN1	CCSWCR	19, 20, 23	3	3	1	464.665	+	-
FERM and PDZ domain-containing protein 1	Frmpd1	A2AKB4	CQFSYATCFRGLQP	1314	1	1	1	601.605	+	+
FERM, ARHGEF and pleckstrin domain-containing protein 1	Farp1	F8VPU2	ACTLELGPHQSPALPK	417	1	1	1	573.635	+	+
Ferritin heavy chain Ferritin H subunit) EC 1.16.3.1	Fth1	P09528	LATDKNDPHLCDFIETYYLSEQVK	130	1	1	1	725.601	+	-
Ferrochelatase, mitochondrial EC 4.99.1.1	Fech	P22315	AIAFTQYPQYSCSTTGSSLNAIYR	192	1		2	900.431	-	+
	Fech	P22315	LCSTQLSLNCPLCVNPVCRK	407	1	2	2	875.088	+	+
Fibroblast growth factor 1 FGF-1	Fgf1	P61148	KPKLLYCS	30	1	1	1	504.781	+	+
Fibronectin type III domain containing protein 3C1	Fndc3c1	Q6DFV6	TPVLTCK	924	1	1	1	409.726	+	+
Fibronectin type-III domain-containing protein 3A	Fndc3a	Q8BX90	EVECTVGSLLPGKTYSFR	719	1	1	1	662.672	+	+
Flotillin-1	Flot1	O08917	MFFTCGPNEAMVVSGFCR	16	1		2	1089.47	+	-
	Flot1	O08917	VFVLPCIQQIQR	33	1	2	2	750.921	+	+
Formin-like protein 3	Fmnl3	Q6ZPF4	NEDSNIDFMVACMQFINIVVHSVEDM	322	1	1	1	1019.79	+	+
Four and a half LIM domains protein 1	Fhl1	P97447	FDCHYCR	9	1	1	1	375.813	+	+
Frizzled-3	Fzd3	Q61086	TCFEWASFFHGR	503	1	1	1	515.563	-	+
Fructose-bisphosphate aldolase A EC 4.1.2.13	Aldoa	P05064,P05063	YASICQQNGIVPIVEPEILPDGDHDLKR	177	1		3	1059.54	+	+
	Aldoa	P05064	CPLLKPWALTFSYGR	289	1		3	603.655	+	+
	Aldoa	P05064	ALANSLACQGK	338	1	3	3	566.793	+	+
Fructose-bisphosphate aldolase C	Aldoc	P05063	CPLPRPWALTFSYGR	289	1	1	1	607.647	+	+
Fumarylacetoacetate hydrolase domain-containing protein 2A EC 3.-.-.-)	Fahd2	Q3TC72	KGDEVQCEIEELGVIINK	299	1	1	1	691.689	+	+
FXYD domain-containing ion transport regulator 5	Fxyd5	P97808	QLSQFCLNR	172	1	1	1	583.293	+	+
FXYD domain-containing ion transport regulator 6	Fxyd6	Q9D164	CKCSFNQKPR	59, 61	2	2	1	662.816	+	-
G protein-regulated inducer of neurite outgrowth 1	Gprin1	Q3UNH4	VDCTASGAENSGSLGK	155	1	1	1	776.849	+	+
Galectin-related protein	Lgalsl	Q8VED9	LIVPFCGHIK	40	1	1	1	395.227	+	+
DnaJ homolog subfamily A member 1	Dnaja1	P63037	GAVECCPNCR	152	1	1	1	679.768	+	+
Gamma-enolase EC 4.2.1.11	Eno2	P17183	VNQIGSVTEAIQACK	356	1	1	1	809.417	-	+
Gamma-soluble NSF attachment protein	Napg	Q9CWZ7	EIENYPTCYK	192	1	1	1	658.795	+	+
Gap junction alpha-1 protein	Gja1	P23242	SDPYHATTGPLSPSKDCGSPK	259	1	1	1	734.676	-	+
Gasdermin-C2	Gsdmc2	Q2KHK6,Q8CB12,Q3TR54,Q99NB5	ITYELLEECGLK	429	1	1	1	705.863	+	+
General transcription factor 3C polypeptide 1	Gtf3c1	Q8K284	KICPDPGSDPEGSLR	1057	1	1	1	814.391	+	+
General vesicular transport factor p115 Protein USO1 homolog	Uso1	Q9Z1Z0	ENLKSSQASGMSEQASATCPPR	801	1	1	1	760.351	+	+
Gephyrin	Gphn	Q8BUV3	LSTASCPTPK	283	1	1	1	531.268	-	+
Geranylgeranyl transferase type-2 subunit alpha EC 2.5.1.60	Rabggta	Q9JHK4	CLEVLQ	486	1	1	1	381.197	+	+
Glial fibrillary acidic protein GFAP	Gfap	P03995	QLQALTCDLESLR	290	1	1	1	773.898	+	+
Glucose-6-phosphatase 3	G6pc3	Q6NSQ9	DSGSALGLGIALHTPCYAQIR	268	1	1	1	1100.56	+	+
Glucose-6-phosphate isomerase GPI) EC 5.3.1.9	Gpi	P06745	MIPCDFLIPVQTQHPIRK	403	1	1	1	549.047	+	+
Glutamate decarboxylase 1	Gad1	P48318	ICGFLQR	46	1		2	447.237	-	+
	Gad1	P48318	NLLSCENSDQGAR	77	1	2	2	732.331	-	+
Glutamate decarboxylase 2 EC 4.1.1.15	Gad2	P48320	AWCQVAQK	29	1		4	495.745	+	-
	Gad2	P48320	FTGGIGNKLCALLYGDSGKPAEGGGSVTSR	44	1		4	990.498	+	+
	Gad2	P48320	VACTCDQKPCNCPK	72	1		4	971.402	+	+
	Gad2	P48320	VACTCDQKPCNCPK	79	1	4	4	971.402	+	+
Glutamate dehydrogenase 1, mitochondrial ) EC 1.4.1.3	Glud1	P26443	IIKPCNHVLSLSFPIRR	111	1		5	410.841	+	+
	Glud1	P26443	CAVVDVPFGGAK	171	1		5	610.311	+	+
	Glud1	P26443	ACVTGKPISQGGIHGR	253	1		5	546.623	-	+
	Glud1	P26443	CVGVGESDGSIWNPDGIDPK	326	1		5	1051.48	+	+
	Glud1	P26443	VYEGSILEADCDILIPAASEK	375	1	5	5	1147.07	+	+
Glutamate receptor 1	Gria1	P23818	RGNAGDCLANPAVPWGQGIDIQR	322	1		2	1233.11	+	+
	Gria1	P23818	GFCLIPQQSINEAIR	842	1	2	2	873.454	+	+
Glutamate receptor 2	Gria2	P23819	RGNAGDCLANPAVPWGQGVEIER	329	1	1	1	822.736	+	+
Glutamate receptor 3	Gria3	Q9Z2W9	RGSAGDCLANPAVPWSQGIDIER	333	1	1	1	823.736	+	+
Glutamate receptor 4	Gria4	Q9Z2W8	RGNAGDCLANPAAPWGQGIDMER	330	1	1	1	819.378	+	-
Glutamate receptor ionotropic, kainate 2	Grik2	P39087	WRGNGCPEEESK	803	1		2	696.304	+	+
	Grik2	P39087	SFCSAMVEELR	857	1	2	2	664.802	+	-
Glutamate receptor ionotropic, kainate 3	Grik3	B1AS29	SFCSTVADEIR	858	1	1	1	642.798	-	+
Glutamate receptor ionotropic, NMDA 1	Grin1	P35438	AIEREEGQLQLCSR	931	1	1	1	563.618	+	+
Glutamate receptor ionotropic, NMDA 2A	Grin2a	P35436	GIYSCIHGVHIEEK	869	1	1	1	547.94	+	+
Glutamate receptor ionotropic, NMDA 2B	Grin2b	Q01097	GIYSCIHGVAIEER	870	1		2	802.399	+	+
	Grin2b	Q01097	DSVSGGGPCTNR	1172	1	2	2	603.762	+	-
Glutaminase kidney isoform, mitochondrial) EC 3.5.1.2	Gls	D3Z7P3	CVQSNIVLLTQAFR	207	1		6	824.946	-	+
	Gls	D3Z7P3	FSPDLWGVSVCTVDGQR	270	1		6	961.957	+	+
	Gls	D3Z7P3	HSIGDTKVPFCLQSCVKPLK	287	1		6	596.313	+	+
	Gls	D3Z7P3	HSIGDTKVPFCLQSCVKPLK	291	1		6	596.313	+	+
	Gls	D3Z7P3	GIHFCHDLVSLCNFHNYDNLR	529	1		6	900.413	-	+
	Gls	D3Z7P3	FLLEACK	613	1	6	6	440.733	-	+
Glutaminase liver isoform, mitochondrial) EC 3.5.1.2	Gls2	Q571F8	FLIEACK	541	1	1	1	440.733	-	+
Glutamine amidotransferase-like class 1 domain-containing protein 3A, mitochondrial	Gatd3a	Q9D172	KPIGLCCIAPVLAAK	174	1		4	839.973	+	+
	Gatd3a	Q9D172	KPIGLCCIAPVLAAK	173	1		4	839.973	+	+
	Gatd3a	Q9D172	KPIGLCCIAPVLAAK	173, 174	2		4	805.96	+	+
	Gatd3a	Q9D172	VVTTPAFMCETALHHIHDGIGAMVK	241	1	3	4	684.592	+	+
Glutamine synthetase GS) EC 6.3.1.2	Glul	P15105	TLDCEPK	48	1		7	431.702	+	+
	Glul	P15105	LVLCEVFK	98	1		7	504.283	-	+
	Glul	P15105	ACLYAGVK	182	1		7	441.231	+	+
	Glul	P15105	ITGTNAEVMPAQWEFQIGPCEGIR	208	1		7	1352.65	+	+
	Glul	P15105	CIEEAIDKLSK	268	1		7	435.896	+	+
	Glul	P15105	GYFEDRRPSANCDPYAVTEAIVR	345	1		7	896.094	+	+
	Glul	P15105	TCLLNETGDEPFQYKN	358	1	7	7	964.938	+	+
Glutaredoxin-1	Glrx	Q9QUH0	VVVFIKPTCPYCR	22	1	1	1	569.63	+	+
Glutaredoxin-2, mitochondrial	Glrx2	Q923X4	STTTPVNQIQETISNNCVVIFSK	60	1	1	1	860.771	+	-
Glutaredoxin-related protein 5, mitochondrial	Glrx5	Q80Y14	GTPEQPQCGFSNAVVQILR	62	1	1	1	1051.03	-	+
Glutathione peroxidase 1 EC 1.11.1.9	Gpx1	P11352	GLVVLGFPCNQFGHQENGKNEEILNSLK	75	1		2	1047.86	+	+
	Gpx1	P11352	YIIWSPVCR	153	1	2	2	597.31	+	+
Glutathione S-transferase kappa 1 EC 2.5.1.18	Gstk1	Q9DCM2	LIENTDAACK	175	1	1	1	567.777	+	+
Glutathione S-transferase Mu 5 EC 2.5.1.18	Gstm5	P48774	YICGEAPDYDR	37	1	1	1	679.788	+	+
Glutathione S-transferase omega-1 EC 2.5.1.18	Gsto1	O09131	FCPFAQR	31	1	1	1	463.221	+	+
Glyceraldehyde-3-phosphate dehydrogenase) EC 1.2.1.12	Gapdh	P16858,Q64467	IVSNASCTTNCLAPLAK	149	1		4	944.469	+	+
	Gapdh	P16858,Q64467	IVSNASCTTNCLAPLAK	153	1		4	944.469	+	+
	Gapdh	P16858,Q64467	VPTPNVSVVDLTCR	244	1		4	778.909	+	+
	Gapdh	P16858,Q64467	IVSNASCTTNCLAPLAK	149, 153	2	3	4	910.456	+	+
Glycerol kinase EC 2.7.1.30	Gk	Q64516	NTYGTGCFLLCNTGHK	292	1	1	1	637.622	+	+
Glycerol-3-phosphate acyltransferase 2, mitochondrial EC 2.3.1.15	Gpat2	Q14DK4	MDLGFCNVILVK	72	1	1	1	676.359	+	+
Glycerol-3-phosphate dehydrogenase [NAD+)] EC 1.1.1.8	Gpd1	P13707	VCIVGSGNWGSAIAK	6	1		2	759.89	+	-
	Gpd1	P13707	FCETTIGCKDPAQGQLLK	167	1	2	2	712.015	-	+
Glycerol-3-phosphate dehydrogenase, mitochondrial EC 1.1.5.3	Gpd2	Q64521	CKDVLTGQEFDVR	269	1		2	783.883	+	+
	Gpd2	Q64521	CVINASGPFTDSVR	284	1	2	2	761.87	+	+
Glycerol-3-phosphate phosphatase EC 3.1.3.21	Pgp	Q8CHP8	FIAGTGCLVR	216	1	1	1	547.295	+	+
Glycine amidinotransferase, mitochondrial EC 2.1.4.1	Gatm	Q9D964	SLGGGFHCWTCDVR	409	1	1	1	673.625	+	+
Glycine cleavage system H protein, mitochondrial	Gcsh	Q91WK5	SCYEDGWLIK	134	1	1	1	635.792	+	+
Glycogen phosphorylase, brain form EC 2.4.1.1	Pygb	Q8CI94	FGCRDPVR	318	1	1	1	503.748	-	+
Glycogen synthase kinase-3 alpha EC 2.7.11.26	Gsk3a	Q2NL51,Q9WV60	KLDHCNIVR	169	1	1	1	385.541	+	+
Glycoprotein hormone alpha-2	Gpha2	Q925Q5	LGTCQGSHVAQA	46	1	1	1	586.28	+	+
Glyoxalase domain-containing protein 4	Glod4	Q9CPV4	HEEFEEGCK	40	1		2	582.735	+	+
	Glod4	Q9CPV4	IAFSCPQK	205	1	2	2	475.742	+	-
Glyoxylate reductase/hydroxypyruvate reductase EC 1.1.1.79	Grhpr	Q91Z53	AALAQAADCEVEQWNSDDPIPR	28	1	1	1	819.376	+	+
Golgi apparatus protein 1	Glg1	Q61543	ALNEACESVIQTACKHIR	502, 510	2	2	1	525.764	+	-
G-protein coupled receptor 183	Gpr183	Q3U6B2	CDLYAHHSTAR	16	1	1	1	665.802	+	+
G-protein coupled receptor 37-like 1	Gpr37l1	Q99JG2	LLGDVSCR	202	1		3	460.237	+	+
	Gpr37l1	Q99JG2	CQSILAK	244	1		3	410.223	+	+
	Gpr37l1	Q99JG2	ESPPLLPLGTPC	480	1	3	3	640.831	+	+
GRIP and coiled-coil domain-containing protein 2 185 kDa	Gcc2	Q8CHG3,Q01705	CLCLK	90	1	1	1	381.188	+	+
GTP:AMP phosphotransferase AK3, mitochondrial EC 2.7.4.10	Ak3	Q9WTP7	TLTQCSWLLDGFPR	84	1	1	1	847.422	-	+
GTPase HRas	Hras	Q61411,P32883	TGEGFLCVFAINNTK	79	1		2	835.914	+	+
	Hras	Q61411	LNPPDESGPGCMSCK	183	1	2	2	858.855	-	+
GTPase NRas Transforming protein N-Ras	Nras	P08556	TGEGFLCVFAINNSK	79	1	1	1	828.906	+	-
GTP-binding nuclear protein Ran, testis-specific isoform	Rasl2-9	Q61820,P62827	VCENIPIVLCGNK	119	1	1	1	792.4	+	+
Guanine deaminase Guanase EC 3.5.4.3	Gda	Q9R111	LAKEWCFKPCEIR	62	1	1	1	451.977	+	+
Guanine nucleotide exchange C9orf72 homolog	N/A	Q6DFW0	CPPPSPAVAK	4	1	1	3	512.268	-	+
Guanine nucleotide-binding protein Gi) subunit alpha-1	Gnai1	B2RSH2	IIHEAGYSEEECKQYK	65	1		2	661.975	+	+
	Gnai1	B2RSH2,P08752	EIYTHFTCATDTK	324	1	2	2	793.861	+	+
Guanine nucleotide-binding protein Gi) subunit alpha-2	Gnai2	P08752	IIHEDGYSEEECR	65	1	1	1	818.849	+	+
Guanine nucleotide-binding protein GI)/GS)/GO) subunit gamma-10	Gng10	Q9CXP8	VSQAAAELQQYCI	38	1	1	1	475.234	-	+
Guanine nucleotide-binding protein GI)/GS)/GO) subunit gamma-2	Gng2	P63213	KFFCAIL	67	1	1	1	449.746	+	+
Guanine nucleotide-binding protein GI)/GS)/GO) subunit gamma-3	Gng3	P63216	IEASLCR	29	1	1	1	424.718	+	+
Guanine nucleotide-binding protein GI)/GS)/GT) subunit beta-1	Gnb1	P62874	ACADATLSQITNNIDPVGR	24	1		9	1008.49	+	+
	Gnb1	P62874	ELAGHTGYLSCCR	147	1		9	796.353	+	+
	Gnb1	P62874	ELAGHTGYLSCCR	148	1		9	796.353	+	+
	Gnb1	P62874	LFVSGACDASAK	203	1		9	613.298	+	+
	Gnb1	P62874	QTFTGHESDINAICFFPNGNAFATGSDDATCR	232	1		9	1197.18	+	+
	Gnb1	P62874	QTFTGHESDINAICFFPNGNAFATGSDDATCR	249	1		9	1197.18	+	+
	Gnb1	P62874	ADQELMTYSHDNIICGITSVSFSK	270	1		9	906.091	+	-
	Gnb1	P62874	LLLAGYDDFNCNVWDALKADR	293	1		9	823.734	+	-
	Gnb1	P62874,P62880	VSCLGVTDDGMAVATGSWDSFLK	316	1	9	9	806.043	+	+
Guanine nucleotide-binding protein Go) subunit alpha	Gnao1	P18872	MVCDVVSR	107	1		3	483.231	+	+
	Gnao1	P18872	LWGDSGIQECFNR	139	1		3	791.359	+	+
	Gnao1	P18872	KSPLTICFPEYPGSNTYEDAAAYIQTQFESK	286	1	3	3	1185.89	+	+
Guanine nucleotide-binding protein Gq) subunit alpha	Gnaq	P21279	TLESIMACCLSEEAK	8, 9	2		3	871.394	+	+
	Gnaq	P21279	TLESIMACCLSEEAK	8	1		3	603.94	+	+
	Gnaq	P21279	TLESIMACCLSEEAK	9	1	2	3	603.94	+	+
Guanine nucleotide-binding protein Gz) subunit alpha	Gnaz	O70443	LWADPGAQACFGR	139	1	1	1	724.841	+	+
Guanine nucleotide-binding protein subunit alpha-11	Gna11	P21278	TLESMMACCLSDEVK	8, 9	2	3	1	887.38	+	-
Guanine nucleotide-binding protein subunit alpha-12	Gna12	P27600	CLLPAEAGAR	10	1	1	1	529.277	+	+
Guanine nucleotide-binding protein subunit alpha-13	Gna13	P27601	SVLSVCFPGCVLTNGEAEQQR	9, 13	2		2	1176.06	+	+
	Gna13	P27601	SVLSVCFPGCVLTNGEAEQQR	9	1	2	2	807.051	+	-
Guanine nucleotide-binding protein subunit beta-4	Gnb4	P62880	ACGDSTLTQITAGLDPVGR	24	1		7	966.478	+	+
	Gnb4	P62880,P29387	ELPGHTGYLSCCR	147	1		7	809.361	+	+
	Gnb4	P62880,P29387	ELPGHTGYLSCCR	148	1		7	539.91	+	+
	Gnb4	P62880	TFVSGACDASIK	203	1		7	628.303	+	+
	Gnb4	P62880	QTFIGHESDINAVAFFPNGYAFTTGSDDATCR	249	1		7	1170.53	+	+
	Gnb4	P62880	LLLAGYDDFNCNIWDAMKGDR	293	1		7	829.719	+	+
	Gnb4	P62880,P29387	ELPGHTGYLSCCR	147, 148	2	6	7	775.348	+	+
Guanine nucleotide-binding protein subunit beta-5	Gnb5	P62881	SGQCVQAFETHESDVNSVR	272	1		2	717.324	+	+
	Gnb5	P62881	VSPDGTAFCSGSWDHTLR	382	1	2	2	664.967	+	-
Guanine nucleotide-binding protein-like 1	Gnl1	P36916	YKDGVVTIGCIGFPNVGK	364	1	1	1	642.005	-	+
Heat shock 70 kDa protein 12A	Hspa12a	Q8K0U4	EAAYQAGLASPENSEQLIIALEPEAASIYCR	245	1	1	1	1122.22	+	+
Heat shock 70 kDa protein 4	Hspa4	Q61316	CTPACVSFGPK	33	1		3	646.294	+	+
	Hspa4	Q61316	CTPACVSFGPK	37	1		3	646.294	+	+
	Hspa4	Q61316	IKELTSICSPIISKPKPK	779	1	3	3	510.554	+	+
Heat shock 70 kDa protein 4L	Hspa4l	P48722	CTPACISLGSR	37	1		5	645.303	+	+
	Hspa4l	P48722,Q61699,Q61316	GCALQCAILSPAFK	375	1		5	802.402	+	+
	Hspa4l	Q61316,Q61699,P48722	GCALQCAILSPAFK	379	1		5	802.402	+	+
	Hspa4l	P48722	TSFEEGTGECEVFSK	416	1		5	853.864	+	+
	Hspa4l	P48722	CHAEHTPEEEIDHTGAK	539	1	5	5	654.287	+	+
Heat shock 70 kDa protein 8	Hspa8	P63017	GPAVGIDLGTTYSCVGVFQHGK	16	1		2	755.044	+	+
	Hspa8	P63017	VCNPIITK	602	1	2	2	472.765	+	+
Heat shock protein 105 kDa	Hsph1	Q61699	FICEQEHEK	658	1	1	1	610.274	+	-
Heat shock protein 75 kDa, mitochondrial	Trap1	Q9CQN1	NIYYLCAPNR	502	1	1	1	642.314	+	-
Heat shock protein 90-alpha	Hsp90aa1	P07901	LVTSPCCIVTSTYGWTANMER	598	1		2	1257.58	+	-
	Hsp90aa1	P07901	LVTSPCCIVTSTYGWTANMER	599	1	2	2	1257.58	+	-
Heat shock protein 90-beta	Hsp90ab1	P11499	LVSSPCCIVTSTYGWTANMER	588	1		2	834.048	+	-
	Hsp90ab1	P11499	LVSSPCCIVTSTYGWTANMER	589	1	2	2	834.048	+	-
Hemoglobin subunit beta-1	Hbb-b1	P02088	AAVSCLWGK	13	1	1	1	496.255	+	+
Heterogeneous nuclear ribonucleoprotein A3	Hnrnpa3	Q8BG05	YHTINGHNCEVK	195	1	1	1	491.23	-	+
Heterogeneous nuclear ribonucleoprotein Q	Syncrip	Q7TMK9	GFCFLEYEDHK	288	1	1	1	482.212	+	+
Hexokinase-1 EC 2.7.1.1	Hk1	P17710	LGVEPSHDDCVSVQHVCTIVSFR	423	1		7	678.074	+	+
	Hk1	P17710	LGVEPSHDDCVSVQHVCTIVSFR	430	1		7	678.074	+	+
	Hk1	P17710	KLPVGFTFSFPCR	213	1		7	519.274	+	+
	Hk1	P17710	MPLGFTFSFPCK	661	1		7	716.344	+	+
	Hk1	P17710	ATDCVGHDVATLLR	683	1		7	764.383	+	+
	Hk1	P17710	TVCGVVSK	878	1		7	425.229	+	+
	Hk1	P17710	CTVSFLLSEDGSGK	941	1	7	7	750.356	+	+
Hippocalcin-like protein 4	Hpcal4	Q8BGZ1	SDPSIVLLLQCDMQK	186	1	1	1	582.964	+	+
Histidine triad nucleotide-binding protein 1 EC 3.-.-.-	Hint1	P70349	CLAFHDISPQAPTHFLVIPK	37	1	1	1	573.556	+	+
Homeobox protein Hox-B7	Hoxb7	P09024	GVCPGDPAKAAGAK	99	1	1	1	621.319	+	-
Homeodomain-only protein	Hopx	Q8R1H0	SEGLPSECR	67	1	1	1	517.732	+	+
Homer protein homolog 1	Homer1	Q9Z2Y3	VTELECVSSQANAVHSHK	245	1	1	1	665.99	-	+
Hsc70-interacting protein	St13	Q99L47	LLGHWEEAAHDLALACK	207	1	1	1	484.245	+	+
Hyaluro- and proteoglycan link protein 1	Hapln1	Q9QUP5	EPCGGQNTVPGVR	227	1		2	685.828	+	+
	Hapln1	Q9QUP5	CSPTEAAVR	326	1	2	2	495.737	+	+
Hyaluro- and proteoglycan link protein 2	Hapln2	Q9ESM3	APCGGHGRPGIR	215	1		2	412.212	+	-
	Hapln2	Q9ESM3	SFGFPRPQQASYGTYCYAEK	336	1	2	2	786.36	+	-
Hydroxyacylglutathione hydrolase, mitochondrial EC 3.1.2.6	Hagh	Q99KB8	VYCGHEYTVNNLK	219	1	1	1	532.921	+	+
Hypoxanthine-guanine phosphoribosyltransferase EC 2.4.2.8	Hprt1	P00493	SPSVVISDDEPGYDLDLFCIPNHYAEDLEK	22	1	1	1	1146.53	+	+
Hypoxia-inducible factor 1-alpha	Hif1a	Q61221	TIILIPSDLACR	789	1	1	1	686.387	-	+
Ig gamma-2A chain C region secreted form B allele)	N/A	P01864	VPITQNPCPPHQRVPP	107	1	1	3	890.47	+	+
IgLON family member 5	Iglon5	Q8HW98	GQAGEYECVTHNGVNSAPDSR	194	1	1	1	749.994	+	+
Immediate early response gene 5-like protein	Ier5l	Q99J55	GCTAAAPVAVAGAPAGCAGALSELPG	136, 151	2	2	1	766.04	+	-
Immunoglobulin superfamily member 21	Igsf21	Q7TNR6	ISDNGPYECHVGIYDR	115	1	1	1	632.284	+	-
Immunoglobulin superfamily member 8	Igsf8	Q8R366	LTVHEGQELALGCLAQTK	183	1		2	656.679	+	+
	Igsf8	Q8R366	LHGLGPEDEGIYHCAPSAWVQHADYSWYQAGSAR	541	1	2	2	957.937	+	+
Immunoglobulin-like domain-containing receptor 2	Ildr2	B5TVM2	NLEWDPYLDCLDSR	107	1	1	1	898.401	+	+
Importin subunit alpha-3 Importin alpha	Kpna4	O35343	AVGNIVTGTDEQTQVVLNCDALSHFPALLTHPK	324	1	1	1	887.207	+	-
Inactive hydroxysteroid dehydrogenase-like protein 1	Hsdl1	Q8BTX9	CPWLAPSPR	264	1	1	1	542.274	+	+
Inactive rhomboid protein 1	Rhbdf1	Q6PIX5	RCQIIIFQVVF	802	1	1	1	356.454	+	-
Inactive serine protease PAMR1	Pamr1	Q8BU25	GAWFLVCSGALVNERT	488	1	1	1	445.727	+	+
Inorganic pyrophosphatase EC 3.6.1.1	Ppa1	Q9D819	AIVDALPPPCESACSLPTDVDKWFHQQK	269	1		2	820.147	+	+
	Ppa1	Q9D819	AIVDALPPPCESACSLPTDVDKWFHQQK	273	1	2	2	820.147	+	+
Inositol 1,4,5-trisphosphate receptor type 1	Itpr1	P11881	ALWEVEVVQHDPCR	291	1		5	869.423	+	-
	Itpr1	P11881,Q9Z329	CNSLLPLDDIVR	1395	1		5	707.872	+	-
	Itpr1	P11881,Q9Z329	ASVESCIR	1534	1		5	461.227	+	+
	Itpr1	P11881,Q9Z329,P70227	TTCFICGLER	2609	1		5	662.805	+	-
	Itpr1	P11881,Q9Z329,P70227	TTCFICGLER	2612	1	5	5	662.805	+	+
Inositol hexakisphosphate and diphosphoinositol-pentakisphosphate kinase 1 EC 2.7.4.21	Ppip5k1	A2ARP1	EEMKTDPGSIENLCPGK	943	1	1	1	952.94	+	+
Inositol-3-phosphate synthase 1 EC 5.5.1.4	Isyna1	Q9JHU9	SCIENIFR	484	1	1	1	519.755	+	-
Insulin receptor substrate 4	Irs4	Q9Z0Y7	CSEPPPVAR	1032	1	1	1	506.748	+	-
Integral membrane protein 2B	Itm2b	O89051	SSEEALIVPPDAVAVDCKDPGDVVPVGQR	37	1	1	1	1007.17	+	+
Integrin alpha-1	Itga1	Q3V3R4	RGTIQDCST	1061	1	1	1	346.494	+	+
Integrin alpha-5	Itga5	P11688	SFCLNASGK	548	1	1	1	463.724	+	-
Integrin beta-2	Itgb2	P11835	KCSCKPGYEGSACQCQR	562, 564, 573, 575	4	4	1	952.897	+	-
Intercellular adhesion molecule 5	Icam5	Q60625	QLVDIREPETQPVCFFR	98	1		6	712.03	-	+
	Icam5	Q60625	MVTISCWAGAR	343	1		6	626.302	+	+
	Icam5	Q60625	LDDLDCPR	414	1		6	502.229	+	+
	Icam5	Q60625	SWTWPEGPEQTLHCEAR	430	1		6	695.314	+	+
	Icam5	Q60625	GNPEPSVHCARPEGGAVLALGLLGPVTR	442	1		6	942.168	+	+
	Icam5	Q60625	CTAVNGQGQAVK	469	1	6	6	616.806	+	+
Interferon alpha/beta receptor 2	Ifnar2	O35664	CSDYIVPAN	122	1	1	1	519.732	-	+
Interleukin-3 receptor class 2 subunit beta	Csf2rb2	P26954,P26955	APEEKCSPVVK	292	1	1	1	622.321	+	-
Intersectin-2	Itsn2	Q9Z0R6	VIEATELKACKPNGK	1545	1	1	1	553.303	+	+
IQ motif and SEC7 domain-containing protein 1	Iqsec1	Q8R0S2	YCVCNPGVVR	635	1		2	646.3	+	+
	Iqsec1	Q8R0S2	ACLDDSYASGEGLKR	903	1	2	2	821.38	+	+
IQ motif and SEC7 domain-containing protein 2	Iqsec2	Q5DU25	DVAQCHLHHENPALGR	156	1	1	1	618.632	+	+
Isoaspartyl peptidase/L-asparaginase	Asrgl1	Q8C0M9	CIANPVK	113	1		4	401.218	+	+
	Asrgl1	Q8C0M9	TPHCFLTGHGAEK	131	1		4	485.566	+	+
	Asrgl1	Q8C0M9	VGDSPCIGAGGYADNNLGAVSTTGHGESILK	218	1		4	1006.48	-	+
	Asrgl1	Q8C0M9	LQAGIDLCETR	316	1	4	4	638.322	+	+
Isocitrate dehydrogenase [NAD] subunit alpha, mitochondrial EC 1.1.1.41	Idh3a	Q9D6R2	KTFDLYANVRPCVSIEGYK	126	1		4	565.791	+	+
	Idh3a	Q9D6R2	IEAACFATIK	330	1		4	562.294	+	+
	Idh3a	Q9D6R2	CSDFTEEICR	350	1		4	692.779	+	+
	Idh3a	Q9D6R2	CSDFTEEICRR	358	1	4	4	514.222	+	+
Isocitrate dehydrogenase [NAD] subunit gamma 1, mitochondrial	Idh3g	P70404	HACVPVDFEEVHVSSNADEEDIR	80	1		4	885.398	-	+
	Idh3g	P70404	TSLDLYANVIHCK	147	1		4	767.39	+	+
	Idh3g	P70404	LGDGLFLQCCR	234	1		4	703.831	+	+
	Idh3g	P70404	LGDGLFLQCCR	235	1	4	4	703.831	+	+
Isocitrate dehydrogenase [NADP], mitochondrial EC 1.1.1.42	Idh2	P54071	CATITPDEAR	112	1	1	1	567.266	+	+
Isoleucine--tRNA ligase, mitochondrial EC 6.1.1.5	Iars2	Q8BIJ6	VHFVPGWDCHGLPIETK	154	1		3	498.75	+	+
	Iars2	Q8BIJ6	HTSETADALCPR	1001	1		3	453.21	+	+
	Iars2	Q8BIJ6	CAEVIGAK	1004	1	3	3	424.221	+	+
Isovaleryl-CoA dehydrogenase, mitochondrial EC 1.3.8.4)	Ivd	Q9JHI5	GSNTCELVFEDCKVPAANVLSQESK	251	1		2	950.781	+	+
	Ivd	Q9JHI5	ACDEGHIIPK	347	1	2	2	380.522	+	+
Junctional adhesion molecule C	Jam3	Q9D8B7	TATLQCQESEGYPRPHYSWYR	159	1		2	877.068	+	+
	Jam3	Q9D8B7	GCFISSK	270	1	2	2	399.694	+	+
Kalirin EC 2.7.11.1	Kalrn	A2CG49	GSLKDPTGCLNEG	1874	1	1	1	430.871	+	+
Kelch repeat and BTB domain-containing protein 11	Kbtbd11	Q8BNW9	ACLLAAALGTTGER	300	1	1	1	702.369	+	+
Ketosamine-3-kinase EC 2.7.1.-	Fn3krp	Q8K274	ATGHSGGGCISQGQSYDTDKGR	23	1	1	1	560.5	+	-
Kinesin heavy chain isoform 5A	Kif5a	P33175,P28738,Q61768	DSLGGNCR	295	1	1	1	439.693	-	+
Kinesin heavy chain isoform 5C	Kif5c	P28738	SLEPCDNTPIIDNITPVVDGISAEK	392	1	1	1	899.781	+	+
Kinesin-like protein KIF18B	Kif18b	Q6PFD6	DSIGGNCR	321	1		2	439.693	-	+
	Kif18b	Q6PFD6	SSGYCGPVTR	583	1	2	2	513.737	+	+
Kinesin-like protein KIF21A	Kif21a	Q9QXL2	AVLCVDSTD	1349	1	1	1	490.224	+	+
Kinetochore-associated protein 1	Kntc1	Q8C3Y4	LQNIPPQDETCEKAK	1727	1	1	1	571.954	+	-
Kunitz-type protease inhibitor 4	Spint4	Q9D263	KDYNDPCLLDVEPGSCYEVHFR	40, 49	2	2	1	886.065	+	+
Kv channel-interacting protein 4	Kcnip4	Q6PHZ8	LLPCSAAK	42	1	1	1	430.239	-	+
Lactoylglutathione lyase EC 4.4.1.5	Glo1	Q9CPU0	GFGHIGIAVPDVYSACK	138	1	1	1	597.635	+	+
Laminin subunit alpha-1	Lama1	P19137	ASGQCVCKPG	1530, 1532	2	1	1	503.726	+	-
Laminin subunit alpha-2	Lama2	Q60675	DPTGSLSEVCVK	421	1	1	1	617.803	+	+
LanC-like protein 2	Lancl2	Q9JJK2	VCPLPTTEDPGLPFHPNGK	50	1		2	692.679	+	+
	Lancl2	Q9JJK2	CPLLYQWHR	247	1	2	2	636.819	+	+
Large neutral amino acids transporter small subunit 2	Slc7a8	Q9QXW9	CFNDFIK	473	1	1	1	472.221	+	+
LARGE xylosyl- and glucuronyltransferase 1 EC 2.4.-.-	Large1	Q9Z1M7	MLGICR	4	1	1	1	375.193	+	-
Leptin receptor gene-related protein	Leprot	O89013	VTYDSDATSSACR	65	1	1	1	716.804	+	+
Leptin receptor overlapping transcript-like 1	Leprotl1	Q9CQ74	LVDDTDAMSNACK	65	1	1	1	720.311	+	+
Leucine-rich glioma-inactivated protein 1	Lgi1	Q9JIA1	CPAVCTCSK	41	1		5	609.751	+	+
	Lgi1	Q9JIA1	CPAVCTCSK	47	1		5	609.751	+	+
	Lgi1	Q9JIA1	DNALCENAR	54	1		5	531.735	+	+
	Lgi1	Q9JIA1	INSLSPKDFDCIITEFAK	220	1		5	700.022	+	+
	Lgi1	Q9JIA1	CIFLEWDHVEK	259	1	5	5	492.571	-	+
Leucine-rich repeat and fibronectin type-III domain-containing protein 2	Lrfn2	Q80TG9	CSDDEVLIYR	457	1	1	1	423.864	+	+
Leucine-rich repeat and immunoglobulin-like domain-containing nogo receptor-interacting protein 1	Lingo1	Q9D1T0	EFKDFPDVLLPNYFTCR	414	1	1	1	721.019	-	+
Leucine-rich repeat LGI family member 3	Lgi3	Q8K406	DTAFCVDSKS	51	1	1	1	536.734	-	+
Leucine-rich repeat transmembrane protein FLRT2	Flrt2	Q8BLU0	STYRICLVPLDAFNYR	491	1	1	1	663.34	+	+
Leucine-rich repeat-containing protein 1	Lrrc1	Q80VQ1,Q80U72	CIPLWR	3	1	1	1	422.728	+	+
Leucine-rich repeat-containing protein 7	Lrrc7	Q80TE7	CCKCLTI	112, 113, 115	3		3	449.203	-	+
	Lrrc7	Q80TE7	CFRGEEEIISVLDYSHCSLQQVPK	15	1		3	988.141	-	+
	Lrrc7	Q80TE7	SLGNVFSQIHCRPDSSK	913	1	5	3	644.651	-	+
Leukocyte cell-derived chemotaxin 1	Cnmd	Q9Z1F6	ICCIECRR	281, 282, 285	3	3	1	555.254	-	+
LHFPL tetraspan subfamily member 4 protein	Lhfpl4	Q5U4E0	DFVGTTVSSVLRPGGDVSGWGVLPCPVAHTQGP	238	1	1	1	1117.23	-	+
LIM and SH3 domain protein 1	Lasp1	Q61792	ACFHCETCK	34	1		3	450.175	+	+
	Lasp1	Q61792	ACFHCETCK	28	1		3	450.175	+	+
	Lasp1	Q61792,Q9DC07	KPYCNAHYPK	52	1	3	3	639.308	+	+
LIM domain kinase 2 EC 2.7.11.1)	Limk2	O54785	TDCPPAFFPLAAICCK	571, 582	3	3	1	968.444	-	+
LIM domain-binding protein 3	Ldb3	Q9JKS4	CDFPVEAGDK	667	1	1	1	569.248	+	+
Limbic system-associated membrane protein	Lsamp	Q8BLK3	IQKVDVYDEGSYTCSVQTQHEPK	110	1		2	904.425	+	-
	Lsamp	Q8BLK3	CEASAVPAPDFEWYRDDTR	238	1	2	2	762.336	+	+
Lipolysis-stimulated lipoprotein receptor	Lsr	Q99KG5	MAPAASACAGAP	7	1	1	1	509.228	+	+
L-lactate dehydrogenase A chain	Ldha	P06151	IVSSKDYCVTANSK	83	1		2	524.596	+	+
	Ldha	P06151	LGVHALSC	184	1	2	2	799.413	+	+
L-lactate dehydrogenase B chain EC 1.1.1.27	Ldhb	P16125,P06151,P00342	VIGSGCNLDSAR	163	1	1	1	624.804	+	+
LON peptidase N-terminal domain and RING finger protein 3	Lonrf3	Q9D4H7	ASDSSGTSSCCAAALK	134, 135	2	2	1	729.814	+	+
Lon protease homolog, mitochondrial EC 3.4.21.53	Lonp1	Q8CGK3	ILCFHGPPGVGK	508	1	1	1	427.897	+	+
Long-chain fatty acid transport protein 1 EC 6.2.1.-	Slc27a1	Q60714	AGDTIPCIFQAVAR	79	1	1	1	759.89	+	+
Long-chain-fatty-acid--CoA ligase 5 EC 6.2.1.3	Acsl5	Q8JZR0	GLAVSDNGPCLGYR	92	1	1	1	739.856	-	+
Long-chain-fatty-acid--CoA ligase 6 EC 6.2.1.3	Acsl6	Q91WC3	ALQPPCNLLK	54	1		5	577.323	+	+
	Acsl6	Q91WC3	SVIGGCTQLLTHYYDDAR	77	1		5	690.33	+	+
	Acsl6	Q91WC3	SMQAIEDCGR	253	1		5	583.75	+	-
	Acsl6	Q91WC3	LVDAEELNYWTCK	501	1		5	820.885	+	+
	Acsl6	Q91WC3	GEGEICVK	508	1	5	5	446.216	+	+
Low-density lipoprotein receptor-related protein 1B	Lrp1b	Q9JI18	EEARSPAGCIGNEFQ	1052	1	1	1	804.36	+	+
Lymphocyte antigen 6H	Ly6h	Q9WUC3	QCQPTDTVCASVR	50	1		4	795.356	+	+
	Ly6h	Q9WUC3	QCQPTDTVCASVR	43	1		4	795.356	+	+
	Ly6h	Q9WUC3	QCQPTDTVCASVR	43, 50	2		4	761.343	+	+
	Ly6h	Q9WUC3	MCASSCDFVK	75	1	3	4	636.756	-	+
Lymphocyte antigen 75	Ly75	Q60767	CFLKVN	962	1	1	1	390.707	+	+
Lysine-specific demethylase PHF2 EC 1.14.11.-	Phf2	Q9WTU0	FFADQVDRCYK	301	1	1	1	464.552	+	+
Lysophosphatidic acid receptor 1	Lpar1	P61793	QILCCQR	326, 327	2	2	1	489.236	+	+
Lysophosphatidylserine lipase ABHD12 EC 3.1.1.-	Abhd12	Q99LR1	HISCPLLILHAEDDPVVPFHLGR	322	1	1	1	659.601	+	+
Lysosomal acid phosphatase LAP) EC 3.1.3.2	Acp2	P24638	LLKFPLGPCPR	158	1	1	1	433.253	+	+
Macrophage migration inhibitory factor MIF) EC 5.3.2.1	Mif	P34884	LLCGLLSDRLHISPDR	80	1	1	1	467.007	-	+
MAGUK p55 subfamily member 2 Discs large homolog 2	Mpp2	Q9WV34	DLELTPTSGTLCGSLSGK	309	1		2	918.456	+	+
	Mpp2	Q9WV34	VCVLDVNPQAVK	443	1	2	2	671.363	+	+
MAGUK p55 subfamily member 3 Discs large homolog 3	Mpp3	O88910	AIPCQEAGLPFQR	246	1	1	1	743.877	+	+
MAGUK p55 subfamily member 6	Mpp6	Q9JLB0	RDWDNSGPFCGTISNK	310	1	1	1	927.415	+	+
Major facilitator superfamily domain-containing protein 4A	Mfsd4a	Q6PDC8	FQPHSGQEDLFSCCQR	290, 291	2	2	1	998.426	+	+
Major prion protein PrP	Prnp	P04925	VVEQMCVTQYQK	212	1	1	1	756.863	+	+
Malate dehydrogenase, cytoplasmic EC 1.1.1.37	Mdh1	P14152	VIVVGNPANTNCLTASK	136	1		2	879.464	+	+
	Mdh1	P14152	ENFSCLTR	153	1	2	2	513.737	+	+
Malate dehydrogenase, mitochondrial EC 1.1.1.37	Mdh2	P08249	GYLGPEQLPDCLKGCDVVVIPAGVPR	92	1		5	959.826	+	+
	Mdh2	P08249	GYLGPEQLPDCLKGCDVVVIPAGVPR	88	1		5	959.826	+	+
	Mdh2	P08249	TIIPLISQCTPK	211	1		5	685.889	+	+
	Mdh2	P08249	EGVVECSFVQSK	274	1		5	684.827	+	+
	Mdh2	P08249	ETECTYFSTPLLLGKK	284	1	5	5	629.657	+	+
MAM domain-containing glycosylphosphatidylinositol anchor protein 2	Mdga2	P60755	IAEGECAKQDLPTK	911	1	1	1	501.589	-	+
MAP7 domain-containing protein 2	Map7d2	A2AG50	AKPVVPNKIEINVLNTCQK	643	1	1	1	722.409	+	-
Mediator of DNA damage checkpoint protein 1	Mdc1	Q5PSV9	AGCFLPPDDYLVTDPEQE	1578	1	1	1	670.3	+	+
Meiosis regulator and mRNA stability factor 1	Marf1	Q8BJ34	HLSCCGKLHFQ	192	1	1	1	485.56	+	+
Melanotransferrin	Meltf	Q9R0R1	GFIRPKDCDVLTAVS	503	1	1	1	810.924	+	-
Membrane protein MLC1	Mlc1	Q8VHK5	CAAGSCIPSAIVSFAVGRR	90	1		2	683.012	+	+
	Mlc1	Q8VHK5	LQAASWDPQSCPQERPAGEVVR	349	1	2	2	827.736	+	+
Membrane-associated guanylate kinase, WW and PDZ domain-containing protein 2	Magi2	Q9WVQ1	QILDIQGCPGL	635	1	1	1	578.805	+	-
Membrane-associated progesterone receptor component 1	Pgrmc1	O55022,Q80UU9	GLATFCLDK	128	1	1	1	512.76	-	+
Metabotropic glutamate receptor 1	Grm1	P97772	SVCSEPCLKGQIK	523, 527	2	2	1	753.376	+	+
Metabotropic glutamate receptor 2	Grm2	Q14BI2	GGPAEECGPVNEHR	49	1		4	503.556	+	+
	Grm2	Q14BI2	ARNICVATSEK	233	1		4	624.822	+	+
	Grm2	Q14BI2	CSEPCLQNEVK	499, 503	2		4	682.303	+	-
	Grm2	Q14BI2	EVVTLRCNHR	720	1	5	4	428.559	+	+
Metabotropic glutamate receptor 3	Grm3	Q9QYS2	LGVHILDTCSR	98	1		3	424.224	-	+
	Grm3	Q9QYS2	LRNICIATAEK	239	1		3	644.856	+	+
	Grm3	Q9QYS2	ETVILKCNVK	729	1	3	3	401.897	+	+
Metal transporter CNNM1	Cnnm1	Q0GA42	HGLAIASHSVCLTR	359	1		2	507.937	+	-
	Cnnm1	Q0GA42	TSLPCSR	841	1	2	2	410.703	+	+
Metallothionein-1	Mt1	P02802	SCCSCCPVGCSK	40	1	1	1	867.308	+	+
Metallothionein-3	Mt3	P28184	SCCSCCPAGCEK	33	1		5	874.298	+	+
	Mt3	P28184	SCCSCCPAGCEK	41	1		5	874.298	+	+
	Mt3	P28184	DCVCKGEEGAK	48	1		5	660.782	+	+
	Mt3	P28184	DCVCKGEEGAK	50	1		5	440.857	+	+
	Mt3	P28184	PETCPCPTGGSCTCSDKCK	5, 7, 13, 15, 19	5	9	5	734.618	+	-
Methanethiol oxidase	Selenbp1	P17563,Q63836	EEIVYLPCIYR	30	1	1	1	727.871	+	+
Methionine-R-sulfoxide reductase B2, mitochondrial EC 1.8.4.12	Msrb2	Q78J03	RLDTSLGCPR	131	1		2	587.803	+	+
	Msrb2	Q78J03	FCINSVALK	161	1	2	2	526.284	+	+
Methylcrotonoyl-CoA carboxylase subunit alpha, mitochondrial EC 6.4.1.4	Mccc1	Q99MR8	DQSDQCLR	185	1	1	1	511.222	+	-
Methylglutaconyl-CoA hydratase, mitochondrial EC 4.2.1.18	Auh	Q9JLZ3	SEVPGIFCAGADLK	112	1	1	1	732.364	+	+
Methylmalonate-semialdehyde dehydrogenase [acylating], mitochondrial	Aldh6a1	Q9EQ20	AEMDAAVESCK	85	1		2	605.758	+	-
	Aldh6a1	Q9EQ20	LLQDSGAPDGTLNIIHGQHDAVNFICDHPDIK	248	1	2	2	702.947	+	+
MHC class II transactivator CIITA) EC 2.3.1.-	Ciita	P79621	PCQEGPESSIK	345	1	1	1	587.774	+	-
MICOS complex subunit Mic10	Micos10	Q7TNS2	CMADTVVK	12	1	1	1	462.22	+	+
MICOS complex subunit Mic19	Chchd3	Q9CRB9	ILQCYR	192	1		2	426.723	+	+
	Chchd3	Q9CRB9	RYEYHPVCADLQTK	182	1	2	2	593.954	+	+
Microtubule-associated protein 10	Map10	Q8BJS7	CESISELLYR	678	1	1	1	423.876	+	+
Microtubule-associated protein 1A	Map1a	Q9QYR6	TYGAPETELTYPPNMVAAPLAEEEHVSSATSITECDK	833	1		7	1336.95	+	-
	Map1a	Q9QYR6	SPPCEDFSVTGESEK	910	1		7	834.856	+	+
	Map1a	Q9QYR6	SPQAQDTLGSLAGGQTGCTIQLLPEQDK	1078	1		7	971.813	+	+
	Map1a	Q9QYR6	AEDNSCHLAPVSIPEPHTATVSPPTDEAAGEAGLTDESPAGNLPGSSFSHSALSGDRK	1234	1		7	1168.55	+	-
	Map1a	Q9QYR6	DLAPAPAPAPAPSLPGNLGDGTLSCRPECSGELTK	2312	1		7	1195.58	+	+
	Map1a	Q9QYR6	DLAPAPAPAPAPSLPGNLGDGTLSCRPECSGELTK	2316	1		7	1195.58	+	+
	Map1a	Q9QYR6	GSSGPPVYVDLAYIPNHCSGK	2674	1	7	7	740.025	+	+
Microtubule-associated protein 1B	Map1b	P14873,Q9QYR6	LSKPCCYIFPGGR	260	1		5	541.599	+	+
	Map1b	P14873	SVSPGVTQAVVEEHCASPEEK	1304	1		5	747.355	+	+
	Map1b	P14873	SPCDSGYSYETIEK	1912	1		5	818.346	+	+
	Map1b	P14873	TPEDGGYTCEITEK	1935	1		5	800.346	+	+
	Map1b	P14873	SSTVPPGLPVYLDLCYIPNHSNSK	2356	1	5	5	886.779	+	+
Microtubule-associated protein 2	Map2	P20357	MPCFPIESK	758	1		3	554.762	+	+
	Map2	P20357	EEFVETCPGELK	1278	1		3	719.332	+	+
	Map2	P20357	YTRPTHLSCVK	1505	1	3	3	341.18	+	+
Microtubule-associated protein 4	Map4	P27546	ETPGSQPSEPCSGVSR	635	1	1	1	837.873	+	+
Microtubule-associated protein 6	Map6	Q7TSJ2	ACCIAR	9	1		4	409.686	+	+
	Map6	Q7TSJ2	ACCIAR	10	1		4	409.686	+	+
	Map6	Q7TSJ2	VQRPEPSCRPR	134	1		4	461.242	+	+
	Map6	Q7TSJ2	ECPKVEKPSVQSSKPK	499	1	4	4	457.746	+	+
Microtubule-associated protein RP/EB family member 3	Mapre3	Q6PER3	LSNVAPPCILR	181	1	1	1	620.347	+	+
Microtubule-associated protein tau	Mapt	P10637	EATCQPSGTRPEDIEK	150	1		2	606.616	+	+
	Mapt	P10637	CGSLGNIHHKPGGGQVEVK	613	1	2	2	658.671	+	+
Mismatch repair endonuclease PMS2 EC 3.1.-.-	Pms2	P54279	CHGSASVGTR	124	1	1	1	487.727	-	+
Mitochondria-eating protein	Spata18	Q0P557	FGADGEIFNDCK	449	1	1	1	686.795	+	+
Mitochondrial amidoxime reducing component 2 EC 1.-.-.-	Marc2	Q922Q1	LCDPSVK	300	1	1	1	409.707	+	+
Mitochondrial antiviral-signaling protein	Mavs	Q8VCF0	ETPSCPKPVQ	139	1	1	1	571.779	-	+
Mitochondrial carrier homolog 2	Mtch2	Q791V5	QVCQLPGLFCYAQHIASIDGRR	48, 55	2		5	648.076	+	+
	Mtch2	Q791V5	QVCQLPGLFCYAQHIASIDGRR	55	1		5	665.082	+	+
	Mtch2	Q791V5	QVCQLPGLFCYAQHIASIDGRR	48	1		5	665.082	+	+
	Mtch2	Q791V5	LCSGVLGTVVHGK	78	1		5	442.911	+	+
	Mtch2	Q791V5	TYCYDLR	295	1	4	5	495.721	+	-
Mitochondrial fission regulator 1-like	Mtfr1l	Q9CWE0	IGTNLPLKPCPR	33	1		2	455.927	+	+
	Mtfr1l	Q9CWE0	ASFETLPNISDLCLK	48	1	2	2	854.435	+	-
Mitochondrial glutamate carrier 1	Slc25a22	Q9D6M3	MYASMSDCLIK	51	1		2	659.796	-	+
	Slc25a22	Q9D6M3	GVNEDTYSGFLDCAR	270	1	2	2	852.37	+	+
Mitochondrial glutamate carrier 2	Slc25a18	Q9DB41	LAVCHQASASATPTSRP	143	1		2	585.293	+	+
	Slc25a18	Q9DB41	GLGEDTYSGVTDCAR	271	1	2	2	800.849	+	+
Mitochondrial import inner membrane translocase subunit Tim10	Timm10	P62073	GESVCLDR	49	1	1	1	468.216	-	+
Mitochondrial import inner membrane translocase subunit Tim17-A	Timm17a	Q9Z0V8,Q9Z0V7	EPCPWR	8	1	1	1	422.692	+	+
Mitochondrial import inner membrane translocase subunit TIM50	Timm50	Q9D880	VVVVDCK	235	1		2	409.726	+	+
	Timm50	Q9D880	DISCLNRDPAR	248	1	2	2	439.551	+	+
Mitochondrial import receptor subunit TOM40 homolog	Tomm40	Q9QYA2	TPGAAASGAAAASEDGSCGCLPNPGTFEECHR	75	1		2	1114.47	+	+
	Tomm40	Q9QYA2	TPGAAASGAAAASEDGSCGCLPNPGTFEECHR	87	1	2	2	1114.47	+	+
Mitochondrial import receptor subunit TOM70	Tomm70	Q9CZW5	WKEVAQDCTK	178	1		2	632.803	+	+
	Tomm70	Q9CZW5	CIDLEPDNATTYVHK	504	1	2	2	592.614	+	+
Mitochondrial Rho GTPase 1 EC 3.6.5.-	Rhot1	Q8BG51	IPCLIVAAK	534	1	1	1	492.799	-	+
Mitochondrial Rho GTPase 2 EC 3.6.5.-	Rhot2	Q8JZN7	VACLMFDSSDPK	491	1	1	1	685.31	+	+
Mitochondrial-processing peptidase subunit alpha	Pmpca	Q9DC61	HGGICDCQTSR	140	1	1	1	679.782	+	+
Mitogen-activated protein kinase 1	Mapk1	P63085,Q63844	ISPFEHQTYCQR	62	1		2	783.362	+	+
	Mapk1	P63085,Q63844,Q00342,P05532,O54949,P26618,P05622,P35969,P35918,P35917	ICDFGLAR	163	1	2	2	476.24	+	+
Mitogen-activated protein kinase 15	Mapk15	Q80Y86	LCDFGLAR	154	1	1	1	476.24	+	+
Mitogen-activated protein kinase 3	Mapk3	Q63844	DLKPSNLLINTTCDLK	178	1	1	1	615.664	+	+
Mitogen-activated protein kinase kinase kinase 19 EC 2.7.11.1	Map3k19	E9Q3S4	RDSGVEHPILCK	385	1	1	1	705.861	+	-
Mitogen-activated protein kinase kinase kinase 20 EC 2.7.11.25	Map3k20	Q9ESL4	IPSSCPR	230	1	1	1	408.705	+	-
Monoglyceride lipase MGL) EC 3.1.1.23	Mgll	O35678	LTLPFLLLQGSADRLCDSK	241	1	1	1	716.389	+	+
MPN domain-containing protein EC 3.4.-.-	Mpnd	Q3TV65	LQGSSNGFQPCLALLCS	368, 373	2	2	1	926.44	+	-
Mucolipin-1	Mcoln1	Q99J21	VVTDCIQVDPPDRPPD	191	1	1	1	911.936	+	-
Multifunctional protein ADE2	Paics	Q9DCL9	ACGNFGIPCELR	287	1	1	1	731.334	+	+
Multiple epidermal growth factor-like domains protein 6	Megf6	Q80V70	LNCSCLNG	1090, 1092	2	2	1	440.686	+	+
Multivesicular body subunit 12B	Mvb12b	Q6KAU4	SCFCVR	3, 5	2	2	1	414.678	+	-
Muscarinic acetylcholine receptor M4	Chrm4	P32211	HLLLCQYR	469	1	1	1	551.795	+	+
Myc box-dependent-interacting protein 1	Bin1	O08539	AAPQWCQGKLQAHLVAQTNLLR	185	1	1	1	626.589	+	-
Myelin proteolipid protein	Plp1	P60202	GLLECCAR	5, 6	2		11	489.728	+	+
	Plp1	P60202	GLLECCAR	5	1		11	523.741	+	+
	Plp1	P60202	GLLECCAR	6	1		11	523.741	+	+
	Plp1	P60202	TTICGKGLSATVTGGQK	108	1		11	839.943	+	+
	Plp1	P60202	TSASIGSLCADAR	200	1		11	436.879	+	+
	Plp1	P60202	VCHCLGK	140	1		11	471.22	+	+
	Plp1	P60202	VCHCLGK	138	1		11	471.22	+	+
	Plp1	P60202	VCHCLGKWLGHPDK	138, 140	2		11	853.916	+	+
	Plp1	P60202	VCGSNLLSICK	219	1		11	659.828	+	+
	Plp1	P60202	VCGSNLLSICK	227	1		11	659.828	+	+
	Plp1	P60202	VCGSNLLSICK	219, 227	2	8	11	625.815	+	+
Myelin-associated glycoprotein	Mag	P20917	DTVQCLCVVK	429, 431	2		2	611.302	+	+
	Mag	P20917	GQAQAPPRVICTSR	487	1	3	2	770.904	+	+
Myelin-associated oligodendrocyte basic protein	Mobp	Q9D2P8	KEEDWICCACQK	61, 62, 64	3		11	813.839	+	+
	Mobp	Q9D2P8	KEEDWICCACQK	61, 62	2		11	565.571	+	+
	Mobp	Q9D2P8	KEEDWICCACQK	64	1		11	881.865	+	+
	Mobp	Q9D2P8	KEEDWICCACQK	61	1		11	588.246	+	+
	Mobp	Q9D2P8	KEEDWICCACQK	62, 64	2		11	565.571	+	+
	Mobp	Q9D2P8	FSEHFSIHCCPPFTFLNSK	25	1		11	808.37	+	+
	Mobp	Q9D2P8	FSEHFSIHCCPPFTFLNSKR	25, 26	2		11	628.548	+	+
	Mobp	Q9D2P8	FSEHFSIHCCPPFTFLNSK	26	1		11	606.529	+	+
	Mobp	Q9D2P8	YSICKSGCFYQK	46, 50	2		11	770.85	+	+
	Mobp	Q9D2P8	YSICKSGCFYQK	46	1		11	536.911	+	+
	Mobp	Q9D2P8	YSICKSGCFYQK	50	1	7	11	536.911	+	+
Myelin-oligodendrocyte glycoprotein	Mog	Q61885	ALVGDEAELPCR	51	1		2	665.327	+	+
	Mog	Q61885	FSDEGGYTCFFR	125	1	2	2	743.309	+	+
Myeloid cell nuclear differentiation antigen-like protein	Mndal	D0QMC3	KDEDCLQTPP	221	1	1	1	401.517	+	-
Myeloid-associated differentiation marker	Myadm	O35682	SMDPSCTR	272	1		2	477.194	+	+
	Myadm	O35682	SISYIQPNTVCFWDRR	285	1	2	2	681.335	+	+
Myosin-10	Myh10	Q61879	IAECSSQLAEEEEKAK	1010	1	1	1	607.956	+	-
Myosin-binding protein H-like	Mybphl	Q5FW53	AINALGEASVDC	346	1	1	1	407.192	+	+
Myotubularin-related protein 2	Mtmr2	Q9Z2D1	SSSCESLGAQLPAAR	6	1	1	1	767.37	+	+
Myotubularin-related protein 5	Sbf1	Q6ZPE2	LLPGEECVLDGLR	894	1	1	1	735.885	+	+
N-acylethanolamine-hydrolyzing acid amidase EC 3.5.1.-	Naaa	Q9D7V9	CTSIVAQDSQGHIYHGR	130	1	1	1	643.639	+	+
NAD-dependent protein deacetylase sirtuin-2 EC 3.5.1.-	Sirt2	Q8VDQ8	CYTQNIDTLER	163	1		3	706.827	+	+
	Sirt2	Q8VDQ8	VAGLEPQDLVEAHGTFYTSHCVNTSCR	194	1		3	1039.48	+	+
	Sirt2	Q8VDQ8	VAGLEPQDLVEAHGTFYTSHCVNTSCR	199	1	3	3	1039.48	+	+
NADH dehydrogenase [ubiquinone] 1 alpha subcomplex subunit 10, mitochondrial	Ndufa10	Q99LC3	VITVDGNICSGK	66	1		2	631.824	+	+
	Ndufa10	Q99LC3	QCVDHYNEIKR	182	1	2	2	487.902	+	+
NADH dehydrogenase [ubiquinone] 1 alpha subcomplex subunit 11	Ndufa11	Q9D8B4	FFESYHEVPDGTQCHRK	17	1		2	712.99	+	+
	Ndufa11	Q9D8B4	EKPDDPLNYFIGGCAGGLTLGAR	94	1	2	2	807.734	+	+
NADH dehydrogenase [ubiquinone] 1 alpha subcomplex subunit 12	Ndufa12	Q7TMF3	WLHCMTDDPPTTNPPTAR	91	1	1	1	703.987	+	+
NADH dehydrogenase [ubiquinone] 1 alpha subcomplex subunit 2	Ndufa2	Q9CQ75	VHLCQR	23	1	1	1	406.713	+	+
NADH dehydrogenase [ubiquinone] 1 alpha subcomplex subunit 7	Ndufa7	Q9Z1P6	LSNNYYCTR	54	1	1	1	595.767	+	+
NADH dehydrogenase [ubiquinone] 1 alpha subcomplex subunit 8	Ndufa8	Q9DCJ5	FDQCVLDKLGWVRPDLGQLSK	109	1	1	1	825.433	+	+
NADH dehydrogenase [ubiquinone] 1 alpha subcomplex subunit 9, mitochondrial	Ndufa9	Q9DC69	CDVYDIMHLR	85	1	1	1	441.206	+	+
NADH dehydrogenase [ubiquinone] 1 beta subcomplex subunit 10	Ndufb10	Q9DCS9	RVPDITECK	76	1		2	559.287	+	+
	Ndufb10	Q9DCS9	EGENYQQNCAKELEQFTK	124	1	2	2	739.336	+	+
NADH dehydrogenase [ubiquinone] 1 beta subcomplex subunit 7	Ndufb7	Q9CR61	DYCAHYLIR	58	1		2	605.787	+	+
	Ndufb7	Q9CR61	DSFPNFLACK	79	1	2	2	599.782	+	+
NADH dehydrogenase [ubiquinone] 1 beta subcomplex subunit 9	Ndufb9	Q9CQJ8	YFACLMR	41	1		3	480.725	-	+
	Ndufb9	Q9CQJ8	YECYK	95	1		3	381.66	+	+
	Ndufb9	Q9CQJ8	VPEWCLDYWHPSEK	102	1	3	3	615.947	+	+
NADH dehydrogenase [ubiquinone] flavoprotein 1, mitochondrial EC 1.6.99.3	Ndufv1	Q91YT0	YLVVNADEGEPGTCK	124	1		7	826.385	+	+
	Ndufv1	Q91YT0	LVEGCLVGGR	141	1		7	530.284	+	+
	Ndufv1	Q91YT0	GAGAYICGEETALIESIEGK	205	1		7	1034.5	+	+
	Ndufv1	Q91YT0	LKPPFPADVGVFGCPTTVANVETVAVSPTICR	237	1		7	1156.59	+	+
	Ndufv1	Q91YT0	LKPPFPADVGVFGCPTTVANVETVAVSPTICR	254	1		7	1156.59	+	+
	Ndufv1	Q91YT0	QIEGHTICALGDGAAWPVQGLIR	424	1		7	821.425	-	+
	Ndufv1	Q91YT0	LKPPFPADVGVFGCPTTVANVETVAVSPTICR	237, 254	2	6	7	1133.92	+	-
NADH dehydrogenase [ubiquinone] flavoprotein 2, mitochondrial EC 1.6.99.3	Ndufv2	Q9D6J6	YHIQVCTTTPCMLR	138	1		3	616.625	+	+
	Ndufv2	Q9D6J6	FCCEPAGGLTSLTEPPKGPGFGVQAGL	222	1		3	939.119	+	+
	Ndufv2	Q9D6J6	FCCEPAGGLTSLTEPPKGPGFGVQAGL	223	1	3	3	939.119	+	+
NADH dehydrogenase [ubiquinone] iron-sulfur protein 2, mitochondrial EC 1.6.99.3	Ndufs2	Q91WD5	IIEQCLNK	346	1	1	1	509.274	+	+
NADH dehydrogenase [ubiquinone] iron-sulfur protein 5	Ndufs5	Q99LY9	CHAFEKEWIECAHGIGGTR	42	1		2	582.268	+	-
	Ndufs5	Q99LY9	IEFDDFEECLLR	65	1	2	2	793.364	+	+
NADH dehydrogenase [ubiquinone] iron-sulfur protein 6, mitochondrial	Ndufs6	P52503	IIACDGGGGALGHPK	78	1		3	711.861	+	+
	Ndufs6	P52503	TGTCGYCGLQFK	103	1		3	730.321	+	+
	Ndufs6	P52503	TGTCGYCGLQFK	106	1	3	3	730.321	+	+
NADH dehydrogenase [ubiquinone] iron-sulfur protein 8, mitochondrial EC 1.6.99.3	Ndufs8	Q8K3J1,Q9WTJ6	CIACK	112	1		3	360.164	+	+
	Ndufs8	Q8K3J1	LCEAICPAQAITIEAEPR	115	1		3	1055.52	+	+
	Ndufs8	Q8K3J1	LCEAICPAQAITIEAEPR	118	1	3	3	1055.52	+	+
NADH-cytochrome b5 reductase-like EC 1.6.2.2	Cyb5rl	B1AS42	LIKCYR	146	1	1	1	426.742	+	+
NADH-ubiquinone oxidoreductase 75 kDa subunit, mitochondrial EC 1.6.99.3	Ndufs1	Q91VD9	FCYHER	63	1		5	456.195	+	+
	Ndufs1	Q91VD9	MCLVEIEKAPK	74	1		5	439.902	+	-
	Ndufs1	Q91VD9	LSVAGNCR	77	1		5	438.721	+	-
	Ndufs1	Q91VD9	HSFCEVLK	462	1		5	510.253	+	-
	Ndufs1	Q91VD9	MLFLLGADGGCITR	553	1	5	5	762.389	+	-
NADP)H-hydrate epimerase EC 5.1.99.6	Naxe	Q8K4Z3	RPNKPLFTGLVTQCQK	151	1		2	629.681	+	+
	Naxe	Q8K4Z3	YQLNLPSYPDTECVYR	276	1	2	2	1009.47	+	+
Nck-associated protein 1	Nckap1	P28660	SLSLCNMFLDEMAK	598	1	1	1	829.883	+	-
Nectin-1	Nectin1	Q9JKF6	TLFFRGPITYSLAGTYICEATNPIGTR	315	1	1	1	1007.18	-	+
NEDD8-conjugating enzyme Ubc12 EC 2.3.2.-	Ube2m	P61082	LVICPDEGFYK	64	1	1	1	670.831	+	+
Nephronectin	Npnt	Q91V88	QCVNTFGSYICKCH	194, 196	2	2	1	858.868	+	-
Nesprin-2	Syne2	Q6ZWQ0	CNLEKVQMVLQEK	4312	1		2	540.281	+	+
	Syne2	Q6ZWQ0	LSTCDVESKR	5113	1	2	2	569.282	+	-
Netrin receptor UNC5C	Unc5c	O08747	CEGQSVQKIACTTLCPVDGR	298, 308, 312	3	3	1	1140.03	+	+
Netrin receptor UNC5D	Unc5d	Q8K1S2	ACNVRCGR	265	1	1	1	530.742	+	-
Neural cell adhesion molecule 1	Ncam1	P13595	FFLCQVAGDAK	40	1		4	628.311	+	+
	Ncam1	P13595	EGEDAVIVCDVVSSLPPTIIWKHK	138	1		4	898.139	+	+
	Ncam1	P13595	TDEGTYRCEGR	188	1		4	672.286	+	+
	Ncam1	P13595	NVDKNDEAEYVCIAENK	287	1	4	4	1005.96	+	+
Neural cell adhesion molecule 2	Ncam2	O35136	QGEDAEVVCR	135	1		2	581.761	+	-
	Ncam2	O35136	YDCEAASR	379	1	2	2	486.198	+	+
Neural cell adhesion molecule L1	L1cam	P11627	LDCQVQGRPQPEITWR	352	1	1	1	661.667	-	+
Neurexin-1	Nrxn1	Q9CS84	YVCDCSGTGYLGR	706, 708	2	2	1	754.319	-	+
Neurobeachin-like protein 2	Nbeal2	Q6ZQA0	CNLLTNVLFSVTWR	1438	1	1	1	833.443	-	+
Neurochondrin M-Sema F-associating protein of 75 kDa	Ncdn	Q9Z0E0	LLLPGWCHLTVEDGPR	468	1	1	1	621.658	+	+
Neurofascin	Nfasc	Q810U3	DNILIECEAK	62	1		5	602.798	+	+
	Nfasc	Q810U3	SGGRPEEYEGEYQCFAR	117	1		5	1017.93	+	+
	Nfasc	Q810U3	TRLDCPFFGSPIPTLR	451	1		5	626.33	+	+
	Nfasc	Q810U3	KEDQGIYTCVATNILGK	500	1		5	637.328	+	+
	Nfasc	Q810U3	RGTTVQLECR	542	1	5	5	610.314	+	+
Neurofilament heavy polypeptide	Nefh	P19246,Q3TTY5,Q3UV17,P07744,Q922U2,P50446,Q9Z331,Q6NXH9,Q8BGZ7	LLEGEECR	84	1	1	1	503.237	+	+
Neuroligin-1	Nlgn1	Q99K10	VELVECLQK	352	1	1	1	559.3	+	+
Neuroligin-2	Nlgn2	Q69ZK9	GGGVGADPAEALRPACPPDYTLALR	765	1	1	1	842.092	+	+
Neuroligin-3	Nlgn3	Q8BYM5	GTGAPELGTAPEEELAALQLGPTHHECEAGPPHDTLR	751	1	1	1	772.573	+	+
Neuromodulin Axonal membrane protein GAP-43	Gap43	P06837	MLCCMR	2, 3	2	2	1	435.676	+	-
Neuronal cell adhesion molecule	Nrcam	Q810U4	ENIVIQCEAK	61	1		2	602.306	+	+
	Nrcam	Q810U4	DSTGTYTCVAR	518	1	2	2	615.775	+	+
Neuronal growth regulator 1	Negr1	Q80Z24	CYLEDGASK	53	1		3	521.729	+	+
	Negr1	Q80Z24	DYSLQIQNVDVTDDGPYTCSVQTQHTPR	111	1		3	1079.83	+	+
	Negr1	Q80Z24	DQAGEYECSAENDVSFPDVKK	196	1	3	3	796.681	+	+
Neuronal membrane glycoprotein M6-a	Gpm6a	P35802,P35803	GCFECCIK	13	1		6	605.24	+	+
	Gpm6a	P35802,P35803	GCFECCIK	17	1		6	605.24	+	+
	Gpm6a	P35802	KICTASENFLR	191	1		6	669.845	+	+
	Gpm6a	P35802,P35803	GCFECCIK	13, 16	2		6	571.227	+	+
	Gpm6a	P35802	KGCFECCIK	13, 16, 17	3		6	601.262	+	+
	Gpm6a	P35802,P35803	GCFECCIK	16, 17	2	4	6	571.227	+	+
Neuronal membrane glycoprotein M6-b	Gpm6b	P35803	AGPLSSPGCFECCIK	13,16,17	1		4	841.87	+	+
	Gpm6b	P35803	AGPLSSPGCFECCIK	13, 16	2		4	875.884	-	+
	Gpm6b	P35803	AGPLSSPGCFECCIK	16, 17	2		4	875.884	-	+
	Gpm6b	P35803	AGPLSSPGCFECCIK	17	1	3	4	909.897	-	+
Neuronal pentraxin receptor	Nptxr	Q99J85	AAFDVCKGR	486	1	1	1	341.839	+	+
Neuronal pentraxin-1	Nptx1	Q62443	KLTPGEVYNLATCSSK	396	1	1	1	589.97	-	+
Neuronal proto-oncogene tyrosine-protein kinase Src EC 2.7.10.2	Src	P05480	LTTVCPTSKPQTQGLAK	252	1	1	1	610.664	+	+
Neuron-specific calcium-binding protein hippocalcin	Hpca	P84075,P62748	LLQCDPSSASQF	184	1	1	1	676.811	+	+
Neuroplastin	Nptn	P97300	AEDSGEYHCVYHFVSAPK	216	1		2	1048.46	+	+
	Nptn	P97300	SENKNEGQDAMMYCK	257	1	2	2	902.869	+	-
Neurotrimin	Ntm	Q99PJ0	STILYAGNDKWCLDPR	82	1		3	636.981	-	+
	Ntm	Q99PJ0	EQSGEYECSASNDVAAPVVR	200	1		3	1084.48	+	+
	Ntm	Q99PJ0	GTGVPVGQKGTLQCEASAVPSAEFQWFK	242	1	3	3	993.827	+	+
Neurotrypsin EC 3.4.21.-	Prss12	O08762	CLPLWR	635	1	1	1	422.728	+	+
Neutral amino acid transporter A	Slc1a4	O35874	CASFFR	34	1		2	394.181	+	+
	Slc1a4	O35874	CIEENNGVDKR	354	1	2	2	667.312	+	+
Nicolin-1	Nicn1	Q9CQM0	FDVDGCYDLNL	203	1	1	1	665.785	+	-
NIPA-like protein 3	Nipal3	Q8BGN5	VGCGLAIVGTYLLVTFAPNSHEK	144	1	1	1	816.098	+	+
Non-receptor tyrosine-protein kinase TYK2 EC 2.7.10.2	Tyk2	Q9R117	MVVAQQLASALSYLEDKNLVHGNVC	386	1	1	1	676.346	+	-
Nuclear envelope pore membrane protein POM 121	Pom121	Q8K3Z9	TSSVSSLASACTGGI	374	1	1	1	670.822	+	+
Nuclear pore membrane glycoprotein 210	Nup210	Q9QY81	ATRVNFTLEASEGC	52	1	1	1	777.865	+	-
Nucleolar protein 3 Apoptosis repressor with CARD	Nol3	Q9D1X0	SYDPSCPGHWTPEAPSSGTTCPELPR	123	1	1	1	985.429	+	+
Nucleoporin SEH1	Seh1l	Q8R2U0	LASSGDDGCVR	300	1	1	1	568.754	+	+
Nucleoside diphosphate kinase A	Nme1	P15532	SCAQNWIYE	144	1	1	1	585.748	+	+
Nucleoside diphosphate kinase B	Nme2	Q01768,P15532	GDFCIQVGR	108	1		2	526.253	+	+
	Nme2	Q01768	SCAHDWVYE	144	1	2	2	583.732	+	+
Nucleosome assembly protein 1-like 1	Nap1l1	P28656	FEIINAIYEPTEEECEWKPDEEDEVSEELKEK	131	1	1	1	989.95	+	+
Obscurin-like protein 1	Obsl1	D3YYU8	LTCELCRPWAEVRWTK	922	1	1	1	725.028	-	+
OCIA domain-containing protein 2	Ociad2	Q9D8W7	QSLLFCPK	26	1	1	1	496.765	+	+
Olfactory receptor 10	Olfr10	Q60883	KLVCEDTGGTEAK	187	1	1	1	450.89	+	+
Oligodendrocyte-myelin glycoprotein	Omg	Q63912	ICPLQCTCTER	25	1		4	787.344	+	+
	Omg	Q63912	ICPLQCTCTER	31	1		4	787.344	+	+
	Omg	Q63912	ICPLQCTCTER	25, 29, 31	3		4	719.318	-	+
	Omg	Q63912	AHVIGTPCSK	253	1	4	4	535.277	+	+
Opalin Oligodendrocytic myelin paranodal and inner loop protein	Opalin	Q7M750	TIDDEPVEETEIPCEISELYDNPK	71	1	1	1	945.764	+	+
OX-2 membrane glycoprotein	Cd200	O54901	ALHTTASLRCSLK	50	1	1	1	729.398	+	+
Paladin	Pald1	P70261	CLTTQEVFSQ	605	1	1	1	606.782	+	-
Palmitoyltransferase ZDHHC17 EC 2.3.1.225	Zdhhc17	Q80TN5	VTTTSIESPFNHGCVR	589	1	1	1	602.293	+	+
Palmitoyltransferase ZDHHC5 EC 2.3.1.225	Zdhhc5	Q8VDZ4	GGVNPFTNGCCNNVSR	235, 236	2		2	876.881	+	+
	Zdhhc5	Q8VDZ4	VLCSSPAPR	244	1	3	2	493.758	+	+
Palmitoyltransferase ZDHHC6 EC 2.3.1.225	Zdhhc6	Q9CPV7	TFFTSPCTEEPR	342	1	1	1	736.33	+	+
Palmitoyltransferase ZDHHC9 EC 2.3.1.225	Zdhhc9	P59268	NCCEVLCGPLPPSVLDR	282, 283, 287	3	3	1	993.466	+	+
Pannexin-2	Panx2	Q6IMP4	EIDNCYHRAAEGR	163	1	1	1	767.347	+	+
Pecanex-like protein 3	Pcnx3	Q8VI59	EVEAITEGVEEDEGCCCCEPGHLPR	1426, 1427, 1428, 1429	4	4	1	978.067	+	-
Peptidyl-glycine alpha-amidating monooxygenase	Pam	P97467	SFSNECLGTTRPITPIDSSDFTLDIR	45	1	1	1	981.478	+	+
Peptidyl-prolyl cis-trans isomerase A	Ppia	P17742	IIPGFMCQGGDFTR	61	1		3	799.876	+	+
	Ppia	P17742	HTGPGILSMANAGPNTNGSQFFICTAK	114	1		3	931.115	+	+
	Ppia	P17742	KITISDCGQL	160	1	3	3	567.795	+	+
Peptidyl-prolyl cis-trans isomerase D EC 5.2.1.8	Ppid	Q9CR16	LQPIALSCVLNIGACK	274	1		2	608.995	-	+
	Ppid	Q9CR16	SRLQPIALSCVLNIGACK	281	1	2	2	690.04	-	+
Peptidyl-prolyl cis-trans isomerase FKBP2 EC 5.2.1.8	Fkbp2	P45878	RVDHCPIK	39	1	1	1	342.183	+	+
Peptidyl-prolyl cis-trans isomerase FKBP4 EC 5.2.1.8	Fkbp4	P30416	TQLAVCQQR	395	1	1	1	552.285	+	+
Peptidyl-prolyl cis-trans isomerase NIMA-interacting 1 EC 5.2.1.8	Pin1	Q9QUR7	CSHLLVK	58	1	1	1	428.739	+	-
Peripheral plasma membrane protein CASK EC 2.7.11.1	Cask	O70589	DVKPHCVLLASK	145	1		2	456.255	+	+
	Cask	O70589	TKQEQQASCTWFGK	697	1	2	2	849.899	+	+
Peroxiredoxin-1 EC 1.11.1.15	Prdx1	P35700	HGEVCPAGWKPGSDTIKPDVNK	172	1	1	1	598.798	+	+
Peroxiredoxin-2 EC 1.11.1.15	Prdx2	Q61171	LVQAFQYTDEHGEVCPAGWKPGSDTIKPNVDDSK	171	1	1	1	1263.6	+	+
Peroxiredoxin-4 EC 1.11.1.15	Prdx4	O08807	TRENECHFYAGGQVYPGEASR	53	1	1	1	810.029	+	-
Peroxiredoxin-5, mitochondrial EC 1.11.1.15	Prdx5	P99029	GVLFGVPGAFTPGCSK	95	1		2	797.408	+	+
	Prdx5	P99029	ALNVEPDGTGLTCSLAPNILSQL	199	1	2	2	795.077	+	+
Peroxiredoxin-6	Prdx6	O08709	DFTPVCTTELGR	46	1	1	1	698.332	+	+
Peroxisomal multifunctional enzyme type 2	Hsd17b4	P51660	KNNIHCNTIAPNAGSR	188	1	1	1	589.629	+	-
Persulfide dioxygenase ETHE1, mitochondrial EC 1.13.11.18	Ethe1	Q9DCM0	SCTYTYLLGDR	33	1	1	1	674.814	+	+
PH and SEC7 domain-containing protein 3	Psd3	Q2PFD7	VPESACPVSSSSAGSHNPVDR	241	1		2	713.996	-	+
	Psd3	Q2PFD7	EFAKRPSHSSPACGVCST	335, 338	2	3	2	640.961	+	+
PH domain leucine-rich repeat-containing protein phosphatase 1 EC 3.1.3.16	Phlpp1	Q8CHE4	SASASLCTRSLDR	142	1	1	1	683.841	-	+
PHD finger protein 24	Phf24	Q80TL4	KLDDDKPPDICLEPR	119	1		5	604.305	+	+
	Phf24	Q80TL4	VIPDCSLTLEDFVR	215	1		5	832.422	+	+
	Phf24	Q80TL4	GSTISEAECHHAR	315	1		5	485.553	+	+
	Phf24	Q80TL4	HSWFCKR	324	1		5	340.833	+	+
	Phf24	Q80TL4	LTEAPSCSVSISHVGPIADSSPAASSSK	333	1	5	5	914.78	+	+
Phosducin-like protein 2	Pdcl2	Q78Y63	CGGINLK	181	1	1	1	381.202	+	+
Phosphate carrier protein, mitochondrial	Slc25a3	Q8VEM8	AVEEYSCEFGSMK	51	1		2	768.821	+	-
	Slc25a3	Q8VEM8	FACFER	231	1	2	2	415.187	+	+
Phosphatidylethanolamine-binding protein 1	Pebp1	P70296	YVWLVYEQEQPLSCDEPILSNK	132	1		2	904.107	+	+
	Pebp1	P70296	YNLGAPVAGTCYQAEWDDYVPK	167	1	2	2	1259.07	+	+
Phosphatidylinositide phosphatase SAC1 EC 3.1.3.-	Sacm1l	Q9EP69	NAWAD-ACAK	444	1	1	1	653.286	+	-
Phosphatidylinositol 3,4,5-trisphosphate-dependent Rac exchanger 1 protein	Prex1	Q69ZK0	GPVSGPCAAAR	31	1	1	1	521.759	+	-
Phosphatidylinositol 4,5-bisphosphate 3-kinase catalytic subunit delta isoform	Pik3cd	O35904	CSEPVWK	365	1	1	1	453.213	+	-
Phosphatidylinositol 4,5-bisphosphate 3-kinase catalytic subunit gamma isoform	Pik3cg	Q9JHG7	IYCCKTPSLSSK	434, 435	2	2	1	722.352	+	-
Phosphatidylinositol 4-phosphate 5-kinase type-1 gamma	Pip5k1c	O70161	ITVQVEPVCGVGVVPK	580	1	1	1	840.971	+	+
Phosphatidylinositol N-acetylglucosaminyltransferase subunit C EC 2.4.1.198	Pigc	Q9CXR4	SLNMAIFASVCLASR	187	1	1	1	820.418	+	+
Phosphatidylinositol transfer protein alpha isoform	Pitpna	P53810,P53811	AWNAYPYCR	94	1	1	1	600.766	+	+
Phosphatidylinositol transfer protein beta isoform	Pitpnb	P53811	ELANTPDCPR	186	1	1	1	586.772	+	+
Phosphatidylserine lipase ABHD16A EC 3.1.-.-	Abhd16a	Q9Z1Q2	LLSCVLGPR	6	1	1	1	507.792	+	+
Phosphoglucomutase-1 EC 5.4.2.2	Pgm1	Q9D0F9	TIEEYAICPDLK	159	1	1	1	726.358	+	+
Phosphoglycerate kinase 1 EC 2.7.2.3	Pgk1	P09411	FCLDNGAK	49	1		6	462.716	+	+
	Pgk1	P09411	DCVGPEVENACANPAAGTVILLENLR	98	1		6	950.797	+	+
	Pgk1	P09411	DCVGPEVENACANPAAGTVILLENLR	107	1		6	950.797	+	+
	Pgk1	P09411	TGQATVASGIPAGWMGLDCGTESSKK	315	1		6	870.416	+	+
	Pgk1	P09411	GCITIIGGGDTATCCAK	366	1		6	945.923	+	+
	Pgk1	P09411	GCITIIGGGDTATCCAK	379	1	6	6	945.923	+	+
Phosphoglycerate mutase 1 EC 5.4.2.11	Pgam1	Q9DBJ1	YADLTEDQLPSCESLKDTIAR	152	1	1	1	809.057	+	+
Phosphoinositide 3-kinase regulatory subunit 6	Pik3r6	Q3U6Q4	TPEACMR	187	1		2	432.689	+	+
	Pik3r6	Q3U6Q4	RHCVGDLLQ	267	1	2	2	549.28	+	+
Phospholemman FXYD domain-containing ion transport regulator 1	Fxyd1	Q9Z239	CKFNQQQR	61	1	1	1	554.769	+	+
Phospholipase D1 EC 3.1.4.4	Pld1	Q9Z280	SGGHRIPGVNCCGHGR	239, 240	2	2	1	430.952	+	-
Phospholipid hydroperoxide glutathione peroxidase EC 1.11.1.12	Gpx4	O70325,Q91XR9	ILAFPCNQFGR	101	1		2	661.837	+	+
	Gpx4	O70325,Q91XR9	ICVNGDDAHPLWK	133	1	2	2	508.914	+	+
Phospholipid phosphatase 3 EC 3.1.3.4	Plpp3	Q99JY8	GFYCNDESIKYPLK	67	1		2	867.414	+	+
	Plpp3	Q99JY8	LRPHFLSVCDPDFSQINCSEGYIQNYR	162, 171	2	3	2	829.638	+	+
Phospholipid phosphatase-related protein type 2 EC 3.1.3.4	Plppr2	Q8VCY8	FVTDQSACAGSPSLVAAAR	190	1	1	1	954.468	+	+
Phospholipid phosphatase-related protein type 4 EC 3.1.3.4	Plppr4	Q7TME0	NGAGLEPNINAGGCNFNSFLR	166	1		2	741.352	+	+
	Plppr4	Q7TME0	NAEGSTVTCTGSIR	604	1	2	2	726.841	+	+
Phospholipid phosphatase-related protein type 5 EC 3.1.3.-	Plppr5	Q8BJ52	TILTGDCCYINPLVR	108, 109	2	2	1	897.947	+	+
Phospholipid scramblase 1	Plscr1	Q9JJ00	VYFAVEDTDCCTR	157, 156	2		2	818.342	+	-
	Plscr1	Q9JJ00	NCCGASRPFTLR	161, 162	2	4	2	480.228	+	+
Phospholipid scramblase 3	Plscr3	Q9JIZ9	SGTGQQLGQAAEESNCCARLCCGAR	125, 126, 130,131	3		2	914.392	+	+
	Plscr3	Q9JIZ9	VVGPCWTCGCGTDTNFEVK	211, 214, 216	3	6	2	1093.97	+	+
Phospholipid transfer protein C2CD2L	C2cd2l	Q80X80	ASISHVTCVDQSER	141	1		2	530.251	+	+
	C2cd2l	Q80X80	QVCPLTPGPGK	384	1	2	2	577.305	+	-
Phytanoyl-CoA hydroxylase-interacting protein-like	Phyhipl	Q8BGT8	LDHALSSPSSPCEEIK	16	1		2	590.617	+	+
	Phyhipl	Q8BGT8,Q8K0S0	TCNISVGR	368	1	2	2	453.727	+	+
Pituitary adenylate cyclase-activating polypeptide type I receptor	Adcyap1r1	P70205	MHSDCIFKK	24	1		2	583.278	+	+
	Adcyap1r1	P70205	EQAMCLER	33	1	2	2	518.731	+	+
Plakophilin-4	Pkp4	Q68FH0	DSEPSCWGK	783	1	1	1	533.219	+	+
Plasma membrane calcium-transporting ATPase 1 EC 7.2.2.10	Atp2b1	G5E829	TICLAFR	648	1		3	440.739	+	+
	Atp2b1	G5E829	CGILHPGEDFLCLEGK	721	1		3	638.303	+	+
	Atp2b1	G5E829	CGILHPGEDFLCLEGK	732	1	3	3	956.95	+	+
Plasma membrane calcium-transporting ATPase 2 EC 7.2.2.10	Atp2b2	Q9R0K7	IKETYGDTEAICR	56	1		5	519.252	+	+
	Atp2b2	Q9R0K7,G5E829,Q6Q477	HLDACETMGNATAICSDK	441	1		5	1031.44	+	-
	Atp2b2	Q9R0K7	TICVAYR	627	1		5	441.729	-	+
	Atp2b2	Q9R0K7	CGIIHPGEDFLCLEGK	699	1		5	638.303	+	+
	Atp2b2	Q9R0K7	CGIIHPGEDFLCLEGK	710	1	5	5	956.95	+	+
Plasma membrane calcium-transporting ATPase 4 EC 7.2.2.10)	Atp2b4	Q6Q477	TECGLLGFVTDLK	537	1	1	1	726.874	-	+
Platelet-derived growth factor receptor alpha	Pdgfra	P26618	CLAKNN	500	1	1	1	360.179	+	+
Pleckstrin homology domain-containing family H member 1	Plekhh1	Q80TI1	VDLNSHCQIVR	623	1	1	1	670.841	+	+
Plectin	Plec	Q9QXS1	YLTCPK	4580	1	1	1	391.199	+	+
Pleiotrophin	Ptn	P63089	TVTISKPCGK	140	1	1	1	545.8	+	+
Plexin-A1	Plxna1	P70206	GYECLFHIPGSPAR	741	1		2	802.388	+	+
	Plxna1	P70206	CLTPPGHTPGSAPIVININR	1010	1	2	2	705.377	+	+
Plexin-A2	Plxna2	P70207	INVSEDCPQLVPTEEILIPVGEVKPITLK	700	1	1	1	1077.59	+	-
Plexin-A4	Plxna4	Q80UG2	GYECILNIQGIEQR	737	1	1	1	846.922	-	+
Plexin-B1	Plxnb1	Q8CJH3	VSSCPCVETVQGSLLIPVHVER	910	1		2	845.43	+	+
	Plxnb1	Q8CJH3	ELSRNCSADLGAR	2061	1	2	2	483.568	+	+
Poly(A) RNA polymerase GLD2	Tent2	Q91YI6	YICVEEPFDGTN	430	1	1	1	722.308	+	+
Polycystic kidney disease protein 1-like 2	Pkd1l2	Q7TN88	SPRGLPWWCV	1817	1	1	1	400.871	+	+
Polyr(C)-binding protein 1	Pcbp1	P60335,Q61990,P57722	INISEGNCPER	53	1		3	644.801	+	+
	Pcbp1	P60335	LVVPATQCGSLIGK	108	1		3	721.905	+	+
	Pcbp1	P60335	CSDAAGYPHATHDLEGPPLDAYSIQGQHTISPLDLAK	200	1	3	3	789.98	+	+
PolyrC)-binding protein 2	Pcbp2	Q61990,P57722	LVVPASQCGSLIGK	108	1	1	1	714.898	+	+
POM121-like protein 2	Pom121l2	Q5SW25	TTQPACGQ	768	1	1	1	431.69	+	+
Porphobilinogen deaminase EC 2.5.1.61	Hmbs	P22907	CIAERA	246	1	1	1	360.179	+	+
Potassium voltage-gated channel subfamily A member 1	Kcna1	P16388	TGNCTTADQNCVNK	477	1	1	1	825.846	+	+
Potassium voltage-gated channel subfamily A member 2	Kcna2	P63141	TANCTLANTNYVNITK	481	1	1	1	899.444	+	+
Potassium voltage-gated channel subfamily B member 1	Kcnb1	Q03717	EGEEFDNTCCAEK	166, 167	2	2	1	794.798	+	-
Potassium voltage-gated channel subfamily B member 2	Kcnb2	A6H8H5	EGEEFDNTCCPEKR	170, 171	2	2	1	590.907	+	-
Potassium voltage-gated channel subfamily C member 4	Kcnc4	Q8R1C0	LGPHEGGSGPGAGSGGCR	208	1	1	1	805.36	+	+
Potassium voltage-gated channel subfamily D member 1	Kcnd1	Q03719	CVLIFTGEYLLR	237	1	1	1	713.892	-	+
Potassium voltage-gated channel subfamily D member 2	Kcnd2	Q9Z0V2	SGSSFETQHHHLLHCLEK	483	1	1	1	716.341	+	+
Potassium voltage-gated channel subfamily D member 3	Kcnd3	Q9Z0V1	ADDGLRPNCK	604	1	1	1	573.272	+	-
Potassium/sodium hyperpolarization-activated cyclic nucleotide-gated channel 2	Hcn2	O88703,P01642	VSFSCR	103	1	1	1	378.179	+	+
Potassium-transporting ATPase alpha chain 1 EC 7.2.2.19	Atp4a	Q64436	SPECTHESPLETR	239	1	1	1	771.846	+	+
PRELI domain-containing protein 2	Prelid2	Q0VBB0	VACFLR	20	1	1	1	383.207	+	+
Prenylated Rab acceptor protein 1	Rabac1	Q9Z0S9	NVGELCQR	63	1	1	1	488.238	+	-
Probable ATP-dependent RNA helicase DDX10 EC 3.6.4.13	Ddx10	Q80Y44	CAIKDVEE	708	1	1	1	453.716	+	+
Probable ATP-dependent RNA helicase DDX17 EC 3.6.4.13	Ddx17	Q501J6,Q61656	STCIYGGAPK	197	1	1	1	527.255	+	+
Probable E3 ubiquitin-protein ligase DTX2 EC 2.3.2.27	Dtx2	Q8R3P2	QGVTEDCLEQQ	614	1	1	1	625.272	+	+
Probable G-protein coupled receptor 158	Gpr158	Q8C419	SIDKTEVCPWEIHSQSLLEDENR	1065	1		3	929.108	+	+
	Gpr158	Q8C419	QTSSSVDIIPGSCNSSNNSHQPLTSR	1148	1		3	925.098	+	+
	Gpr158	Q8C419	AEVCPWEFEPLEQPNAER	1165	1	3	3	1101	+	+
Probable palmitoyltransferase ZDHHC8 EC 2.3.1.225	Zdhhc8	Q5Y5T5	GCYGNVEHVLCSPLAPR	235, 244	2	2	1	964.959	+	+
Probable phospholipid-transporting ATPase IH EC 7.6.2.1	Atp11a	P98197	YCAGEENWVDSR	13	1	1	1	743.307	+	+
Probable phospholipid-transporting ATPase IIA EC 7.6.2.1	Atp9a	O70228	AGCCEWLR	24	1		4	560.239	+	+
	Atp9a	O70228	CCGGGEPRPR	29	1		4	607.264	+	+
	Atp9a	O70228	AGCCEWLR	23, 24	2		4	526.226	+	+
	Atp9a	O70228	CCGGGEPRPR	29, 30	2	4	4	573.251	+	+
Prolactin-7C1	Prl7c1	Q9CRB5	LYSDDICTSVK	241	1	1	1	622.297	+	+
Proline-rich transmembrane protein 3	Prrt3	Q6PE13	LACPAPTGK	709	1		2	457.742	+	+
	Prrt3	Q6PE13	SEVPERPNNCYAGPSGLGTGGLDISK	725	1	2	2	892.429	+	+
Prolow-density lipoprotein receptor-related protein 1	Lrp1	Q91ZX7	LDGLCIPLR	1075	1	1	1	528.797	+	+
Propionyl-CoA carboxylase alpha chain, mitochondrial EC 6.4.1.3	Pcca	Q91ZA3	MADEAVCVGPAPTSK	106	1		3	766.858	+	+
	Pcca	Q91ZA3	TVQCLSR	611	1		3	432.224	+	+
	Pcca	Q91ZA3	VKLVHCK	707	1	3	3	442.263	+	-
Propionyl-CoA carboxylase beta chain, mitochondrial EC 6.4.1.3	Pccb	Q99MN9	CSQPVSVK	30	1		2	452.731	+	+
	Pccb	Q99MN9	ICCDLEVLASKK	518	1	2	2	501.923	+	-
Prosaposin receptor GPR37 G-protein coupled receptor 37	Gpr37	Q9QY42	AFMECCCCCCEECIQK	551, 552, 553	3	3	1	756.256	+	-
Prostaglandin E synthase 2 EC 5.3.99.3	Ptges2	Q8BWM0	AIEEAPSVHHVNPSCKD	381	1	1	1	630.632	+	+
Prostaglandin E synthase 3 EC 5.3.99.3	Ptges3	Q9R0Q7	SILCCLR	74	1		2	495.249	+	+
	Ptges3	Q9R0Q7	SILCCLR	75	1	2	2	495.249	+	+
Prostaglandin reductase-3 EC 1.3.1.48	Zadh2	Q8BGC4	DCPVPLPGDGDLLVR	54	1	1	1	811.914	+	+
Proteasome subunit beta type-1 EC 3.4.25.1	Psmb1	O09061	ICIVTK	222	1	1	1	367.217	+	+
Proteasome subunit beta type-2 EC 3.4.25.1	Psmb2	Q9R1P3	NLADCLR	90	1	1	1	431.216	+	+
Proteasome subunit beta type-6 EC 3.4.25.1	Psmb6	Q60692	VTDKLTPIHDHIFCCR	75	1	1	1	520.758	-	+
Protein argonaute-1	Ago1	Q8CJG1,Q8CJG0,Q8CJF9	YPHLPCLQVGQEQ	324	1	1	1	756.369	+	+
Protein artemis EC 3.1.-.-	Dclre1c	Q8K4J0	GAPCLVELDTLSGR	631	1	1	1	477.582	+	-
Protein bassoon	Bsn	O88737	GSTPTSPYSVPQIAPLPSSTLCPICK	166	1		9	942.807	+	+
	Bsn	O88737	GSTPTSPYSVPQIAPLPSSTLCPICK	169	1		9	942.807	+	+
	Bsn	O88737	TSDLTSTPSQPNFNTCTQCHNK	186	1		9	869.38	+	+
	Bsn	O88737	GPANYNTCTACK	483	1		9	712.8	+	+
	Bsn	O88737	GPANYNTCTACK	486	1		9	712.8	+	+
	Bsn	O88737	LRDACEPESGPDPSTVR	2573	1		9	629.295	+	-
	Bsn	O88737	SADCSVQTDDEDNADWEQPVRR	2617	1		9	865.033	+	+
	Bsn	O88737	LEPLGPGGVSGRPGKDPGEPAVLEGPTLPCCYGR	3291	1		9	890.193	+	+
	Bsn	O88737	LEPLGPGGVSGRPGKDPGEPAVLEGPTLPCCYGR	3292	1	9	9	890.193	+	+
Protein CBFA2T1	Runx1t1	Q61909	QQLPPACGAR	90	1	1	1	520.769	+	+
Protein C-ets-1 p54	Ets1	P27577	FVCDLQSL	415	1	1	1	491.239	+	+
Protein dispatched homolog 2	Disp2	Q8CIP5	YLAHGCVAQAHGQR	606	1		2	392.694	+	-
	Disp2	Q8CIP5	NCGQILWPCAHLPWDAGTEDPDEK	1074, 1081	2	3	2	937.083	+	-
Protein disulfide-isomerase A3 EC 5.3.4.1	Pdia3	P27773	VDCTANTNTCNK	91	1		3	733.306	+	+
	Pdia3	P27773	VDCTANTNTCNK	84	1		3	733.306	+	+
	Pdia3	P27773	FIQDSIFGLCPHMTEDNKDLIQGK	243	1	3	3	702.344	+	+
Protein EFR3 homolog A	Efr3a	Q8BG67	VCCCCSALRPR	5, 6, 7, 8	4	4	1	480.211	+	+
Protein FAM126B	Fam126b	Q8C729	VCVSGFPR	210	1	1	1	461.234	+	+
Protein FAM131B	Fam131b	Q3TY60	GPVEEEKRPLAPEEEEDAGCR	289	1	1	1	799.704	+	+
Protein FAM136A	Fam136a	Q9CR98	QLDSCVTK	109	1	1	1	475.734	+	+
Protein FAM177A1	Fam177a1	Q8BR63	ESGCAAAGETEAAAATAFR	6	1		2	920.91	+	+
	Fam177a1	Q8BR63	AATSTLSVCDFLGEK	108	1	2	2	799.89	+	+
Protein FAM189B	Fam189b	Q5HZJ5	RSCGDLSSGSSLR	630	1	1	1	662.817	+	-
Protein HEG homolog 1	Heg1	E9Q7X6	KCIVDLTGR	955	1	1	1	502.781	+	+
Protein IMPACT Imprinted and ancient gene protein	Impact	O55091	STFQAHVAPVVCPEQVK	193	1	1	1	632.993	-	+
Protein jagged-2	Jag2	Q9QYE5	NCSVPR	570	1	1	1	366.676	+	-
Protein KIAA0100	Kiaa0100	Q5SYL3	LLDSDGKSLICK	174	1	1	1	674.861	+	-
Protein kinase C and casein kinase substrate in neurons protein 1	Pacsin1	Q61644	LCNDLMSCVQER	35	1		2	796.847	+	-
	Pacsin1	Q61644	LGEEDEQGWCR	420	1	2	2	689.788	+	+
Protein kinase C beta type	Prkcb	P68404	CHEFVTFSCPGADKGPASDDPR	85	1		4	840.03	+	+
	Prkcb	P68404	CSLNPEWNETFR	216	1		4	776.846	+	+
	Prkcb	P68404,P20444	LGCGPEGER	585	1		4	487.722	+	+
	Prkcb	P68404,P63318,P20444	TFCGTPDYIAPEIIAYQPYGK	501	1	4	4	1202.58	+	+
Protein kinase C epsilon type EC 2.7.11.13	Prkce	P16054	LGCVAAQNGEDAIK	651	1	1	1	723.356	-	+
Protein kinase C gamma type PKC-gamma	Prkcg	P63318	SVPSLCGVDHTER	149	1		4	728.846	+	+
	Prkcg	P63318	LLNQEEGEYYNVPVADADNCSLLQK	295	1		4	961.455	+	+
	Prkcg	P63318,P68404	EAVAICK	585	1		4	395.71	+	+
	Prkcg	P63318	LEIAPPFRPRPCGR	635	1	4	4	555.972	-	+
Protein NDRG2 N-myc downstream-regulated gene 2 protein	Ndrg2	Q9QYG0	SCFQPLFR	77	1		3	527.761	-	+
	Ndrg2	Q9QYG0	CPVMLVVGDQAPHEDAVVECNSK	254	1		3	874.738	+	+
	Ndrg2	Q9QYG0	CPVMLVVGDQAPHEDAVVECNSK	273	1	3	3	874.738	+	-
Protein NipSnap homolog 1	Nipsnap1	O55125	IQFHNVKPECLDAYNSLTEAVLPK	82	1	1	1	697.36	+	+
Protein NipSnap homolog 2	Nipsnap2	O55126	LQFHNVKPECLDAYNK	79	1	1	1	494.748	+	+
Protein odr-4 homolog	Odr4	Q4PJX1	STATVQICSGSVNL	273	1	1	1	479.573	+	+
Protein O-linked-mannose beta-1,4-N-acetylglucosaminyltransferase 2 EC 2.4.1.312	Pomgnt2	Q8BW41	CQASVQGATEAR	489	1	1	1	639.299	+	+
Protein phosphatase 1 regulatory subunit 1A	Ppp1r1a	Q9ERT9	TQEQCGVEPR	146	1	1	1	602.275	+	+
Protein phosphatase 1 regulatory subunit 1B	Ppp1r1b	Q60829	SKRPNPCAYTPPSLK	71	1		2	572.635	+	+
	Ppp1r1b	Q60829	GTVGQKPTCGR	147	1	2	2	580.796	+	+
Protein phosphatase 1E EC 3.1.3.16	Ppm1e	Q80TL0	YNCPSFLAAALAR	153	1		2	727.366	+	+
	Ppm1e	Q80TL0	ATSDEVLQSDLSAHCIPK	178	1	2	2	657.654	+	+
Protein phosphatase 1H EC 3.1.3.16	Ppm1h	Q3UYC0	STHNEDQASCEVLTVK	97	1		2	606.616	+	-
	Ppm1h	Q3UYC0	IPHECLVIGALESAFK	237	1	2	2	595.318	-	+
Protein phosphatase 2C-like domain-containing protein 1	Pp2d1	Q8BVT6	LCDKVGETSTYS	152	1	1	1	680.308	+	-
Protein piccolo	Pclo	Q9QYX7	TICPLCNTTELLLHTPEK	531	1		4	736.706	+	+
	Pclo	Q9QYX7	TICPLCNTTELLLHTPEK	534	1		4	736.706	+	+
	Pclo	Q9QYX7	TTKPKPACPLCR	996	1		4	499.595	+	-
	Pclo	Q9QYX7	VASLACEGEQQPDTRPEDLPGATPQTLPK	1221	1	4	4	1035.84	+	+
Protein preY, mitochondrial	Pyurf	Q9D1C3	AEQPHTFHPALLQFLVCPLSK	57	1	1	1	609.074	-	+
Protein shisa-7	Shisa7	Q8C3Q5	LAQASCSNYDTPR	130	1	1	1	741.836	+	-
Protein TASOR 2	Tasor2	Q5DTT3	EFVDAICGVYK	1745	1	1	1	622.305	+	-
Protein tweety homolog 1	Ttyh1	Q9D3A9	SFHQLVALLHCR	369	1	1	1	494.266	+	+
Protein tweety homolog 3	Ttyh3	Q6P5F7	MVEEHSVLSGDILQYYLACSPR	298	1	1	1	856.414	+	+
Protein unc-79 homolog	Unc79	Q0KK59	ECGAEELVCAV	443	1	1	1	652.779	+	+
Protein Wnt-6	Wnt6	P22727	QESVQLEENCL	338	1	1	1	674.806	+	+
Parkinson disease protein 7 homolog	Park7	Q99LX0	VTVAGLAGKDPVQCSR	45	1		3	553.294	+	+
	Park7	Q99LX0	DVMICPDTSLEDAK	52	1		3	797.36	+	+
	Park7	Q99LX0	KGLIAAICAGPTALLAHEVGFGCK	120	1	3	3	841.447	-	+
Protein-tyrosine kinase 2-beta EC 2.7.10.2	Ptk2b	Q9QVP9	AMAYLESINCV	544	1	1	1	635.794	+	-
Proteolipid protein 2	Plp2	Q9R1Q7	LSAPGCWLACTSFSR	11, 15	2	2	1	856.898	+	+
Protocadherin Fat 2 FAT tumor suppressor homolog 2	Fat2	Q5F226	PSSNVSLGFEGCLDAVVVNSER	3913	1	1	1	570.53	+	+
Proton myo-inositol cotransporter	Slc2a13	Q3UHK1	LCSCGAADSDEGR	602	1		4	733.288	+	+
	Slc2a13	Q3UHK1	LCSCGAADSDEGR	602, 604	2		4	699.275	+	+
	Slc2a13	Q3UHK1	LCSCGAADSDEGR	604	1		4	733.288	+	+
	Slc2a13	Q3UHK1	NSIEEEEKEATAAGPIICR	302	1	3	4	706.344	+	+
P-selectin	Selp	Q01102	ECGKVNIPQHVLMNCSH	199, 212	2	2	1	983.458	+	+
Putative adenosylhomocysteinase 3 EC 3.3.1.1	Ahcyl2	Q68FL4	GSSDFCVK	188	1	1	1	450.2	+	+
Putative methyltransferase C9orf114 homolog EC 2.1.1.-	Spout1	Q3UHX9	YLECPQYLR	151	1	1	1	621.303	-	+
Putative thiamine transporter SLC35F3	Slc35f3	Q1LZI2	HNWTCSQER	57	1	1	1	609.26	+	-
Putative transferase CAF17 homolog, mitochondrial EC 2.1.-.-	Iba57	Q8CAK1	VTVEPSPELHVWAVLPCVPQTSETAPLEER	165	1	1	1	1124.24	+	+
Putative tyrosine-protein phosphatase auxilin EC 3.1.3.48	Dnajc6	Q80TZ3	IYSTCTDFER	292	1		2	646.285	+	+
	Dnajc6	Q80TZ3	VIDLTPPWEHYCTK	406	1	2	2	586.956	+	+
PWWP domain-containing protein 2A	Pwwp2a	Q69Z61	RTICVGDIVWAK	628	1	1	1	680.874	+	+
Pyridoxal phosphate phosphatase EC 3.1.3.3	Pdxp	P60487	LGFAGLRAEQLFSSALCAAR	90	1	1	1	713.377	-	+
Pyruvate carboxylase, mitochondrial EC 6.4.1.1	Pc	Q05920	ADFAQACQDAGVR	130	1		3	704.817	+	+
	Pc	Q05920	INGCAIQCR	371	1		3	580.271	+	+
	Pc	Q05920	INGCAIQCR	375	1	3	3	580.271	+	+
Pyruvate dehydrogenase E1 component subunit alpha, somatic form, mitochondrial EC 1.2.4.1	Pdha1	P35486	GFCHLCDGQEACCVGLEAGINPTDHLITAYR	90	1		3	935.417	-	+
	Pdha1	P35486	GFCHLCDGQEACCVGLEAGINPTDHLITAYR	100	1		3	935.417	-	+
	Pdha1	P35486	NFYGGNGIVGAQVPLGAGIALACK	180	1	3	3	783.079	+	-
Pyruvate dehydrogenase E1 component subunit beta, mitochondrial EC 1.2.4.1)	Pdhb	Q9D051	SRPVGHCLEAAAVLSK	248	1		2	565.638	-	+
	Pdhb	Q9D051	EGIECEVINLR	262	1	2	2	666.335	+	+
Pyruvate dehydrogenase protein X component, mitochondrial	Pdhx	Q8BKZ9	DVSAPPPVSKPPAPTQPSPQPQIPCPAR	169	1		2	972.839	-	+
	Pdhx	Q8BKZ9	STVPHAYATADCDLGAVLK	306	1	2	2	663.663	+	+
Pyruvate kinase PKM EC 2.7.1.40	Pkm	P52480	NTGIICTIGPASR	48	1		6	680.356	+	+
	Pkm	P52480	CDENILWLDYK	151	1		6	734.842	+	+
	Pkm	P52480	MMIGRCNR	316	1		6	519.244	+	+
	Pkm	P52480	AGKPVICATQMLESMIKKPRPTR	325	1		6	523.29	+	+
	Pkm	P52480	AEGSDVANAVLDGADCIMLSGETAKGDYPLEAVR	357	1		6	1165.55	+	+
	Pkm	P52480	GIFPVLCK	473	1	6	6	467.265	+	+
Quinone oxidoreductase EC 1.6.5.5	Cryz	P47199	AGESVLVHGASGGVGLATCQIAR	165	1	1	1	737.383	+	+
Rab GDP dissociation inhibitor alpha	Gdi1	P50396	TDDYLDQPCLETINR	201	1		2	926.923	+	+
	Gdi1	P50396,Q61598	NTNDANSCQIIIPQNQVNR	316	1	2	2	733.691	+	+
Rab GDP dissociation inhibitor beta	Gdi2	Q61598	TDDYLDQPCCETINR	203	1		2	984.409	+	+
	Gdi2	Q61598	TDDYLDQPCCETINR	202	1	2	2	984.409	+	+
Rabankyrin-5	Ankfy1	Q810B6	ACAMTYKNNK	842	1	1	1	600.779	+	+
Rab-like protein 6	Rabl6	Q5U3K5	VAPQQCSEPETK	500	1	1	1	687.322	+	+
Rabphilin-3A	Rph3a	P47708	CGVETSNNRPHPVWLCK	121	1		3	531.254	+	-
	Rph3a	P47708	ISVCDEDKFGHNEFIGETR	469	1		3	564.011	+	+
	Rph3a	P47708	KNFNICLER	501	1	3	3	597.308	+	+
Ral GTPase-activating protein subunit alpha-1	Ralgapa1	Q6GYP7	TSNECLEDIAVK	1645	1	1	1	460.222	+	+
Rap1 GTPase-activating protein 1	Rap1gap	A2ALS5	SGDPACPEIK	643	1	1	1	537.25	+	+
Ras/Rap GTPase-activating protein SynGAP	Syngap1	F6SEU4	CTASSLAEHQANLR	530	1		3	779.375	-	+
	Syngap1	F6SEU4	VVNSHCVFPR	558	1		3	405.541	-	+
	Syngap1	F6SEU4	SSPAYCTSSSDITEPEQK	820	1	3	3	993.933	+	+
RasGAP-activating-like protein 1	Rasal1	Q9Z268	LVACHPGAFR	680	1	1	1	376.531	+	+
Ras-related C3 botulinum toxin substrate 1	Rac1	P63001,P60766,Q05144,P60764,Q8R527,Q9ER71,P84096	CVVVGDGAVGK	5	1		4	530.776	+	+
	Rac1	P63001	HHCPNTPIILVGTK	104	1		4	793.927	+	+
	Rac1	P63001,Q05144,P60764	YLECSALTQR	156	1		4	620.803	+	+
	Rac1	P63001,P60764	AVLCPPPVKK	177	1	4	4	370.223	+	+
Ras-related C3 botulinum toxin substrate 3	Rac3	P60764	HHCPHTPILLVGTK	104	1	1	1	403.221	+	+
Ras-related GTP-binding protein A	Rraga	Q80X95,Q6NTA4	LSCSKLAASFQ	241	1	1	1	385.534	+	-
Ras-related GTP-binding protein C	Rragc	Q99K70	SCSHQTSAPSLK	375	1	1	1	651.809	+	+
Ras-related protein Rab-14	Rab14	Q91V41	SCLLHQFTEK	25	1		2	631.813	+	+
	Rab14	Q91V41	FMADCPHTIGVEFGTR	39	1	2	2	613.284	+	+
Ras-related protein Rab-2A	Rab2a	P53994,P59279	SCLLLQFTDKR	20	1	1	1	460.915	+	+
Ras-related protein Rab-3A	Rab3a	P63011,P62823	CDMEDER	136	1	1	1	477.668	+	+
Ras-related protein Rab-7a	Rab7a	P51150	AQAWCYSK	142	1	1	1	507.229	+	-
Ras-related protein Rap-1A	Rap1a	P62835,Q99JI6	CDLEDERVVGK	117	1		3	660.317	+	+
	Rap1a	P62835	QWCNCAFLESSAK	140	1		3	834.861	+	+
	Rap1a	P62835	QWCNCAFLESSAK	142	1	3	3	834.861	+	+
Ras-related protein Rap-1b	Rap1b	Q99JI6	QWNNCAFLESSAK	140	1	1	1	777.854	+	-
Ras-related protein Rap-2a	Rap2a	Q80ZJ1	ALAEEWGCPFMETSAK	139	1	1	1	913.908	+	+
Ras-related protein Rap-2b	Rap2b	P61226	ALAEEWSCPFMETSAK	139	1	1	1	928.913	+	-
Reactive oxygen species modulator 1	Romo1	P60603	PVAVGPYGQSQPSCFDR	14	1	1	1	932.936	+	-
Receptor expression-enhancing protein 5	Reep5	Q60870	NCMTDLLAK	13	1	1	1	533.257	+	+
Receptor tyrosine-protein kinase erbB-4 EC 2.7.10.1	Erbb4	Q61527	FLCYAD	155	1	1	1	394.668	+	+
Receptor-type tyrosine-protein phosphatase delta EC 3.1.3.48	Ptprd	Q64487	TPVDQTGVSGGVASFICQATGDPRPK	44	1	1	1	882.438	+	+
Receptor-type tyrosine-protein phosphatase zeta EC 3.1.3.48	Ptprz1	B9EKR1	KYPICNSPK	55	1	1	1	553.787	+	-
Regulating synaptic membrane exocytosis protein 1	Rims1	Q99NE5	YQGEHKDDAPTCGICHK	141	1		2	521.73	+	-
	Rims1	Q99NE5	ENGACIAK	1357	1	2	2	431.708	+	+
Regulator of G-protein signaling 7	Rgs7	O54829	AFWDVHRPVPGCVNTTEVDIKK	205	1	1	1	514.466	+	+
Regulator of G-protein signaling 7-binding protein	Rgs7bp	Q8BQP9	RFFGLCCLVSS	251, 252	2	2	1	673.323	+	+
Regulator of G-protein signaling 8	Rgs8	Q8BXT1	TRLGCLSHK	18	1	1	1	357.862	+	+
Regulator of G-protein signaling 9	Rgs9	O54828	AGESGDQTTEKEVICPWESLAEGK	663	1	1	1	874.406	+	-
RELT-like protein 1	Rell1	Q8K2J7	CTTEAEQEVEEEKVEK	88	1	1	1	969.436	+	+
RELT-like protein 2	Rell2	Q8BRJ3	LQDASLVPCTLEGTPGTSAELNLGPR	249	1	1	1	899.457	+	+
Resistin Adipose tissue-specific secretory factor	Retn	Q99P87	ACGSWDIREEK	81	1	1	1	675.809	+	+
Resistin-like beta Cysteine-rich secreted protein A12-beta	Retnlb	Q99P86	KPTLCFLFILVS	5	1	1	1	479.944	+	+
Reticulon-3	Rtn3	Q9ES97	SPGACPALGAK	34	1		5	514.763	+	+
	Rtn3	Q9ES97	VDAPVSLATGIPCSHPSIPDSFPEQPAFLSK	152	1		5	1088.88	+	+
	Rtn3	Q9ES97	AEHICTYSLSPSELPVASVEKDSPESPFEVIIDK	211	1		5	1258.62	-	+
	Rtn3	Q9ES97	TSCTTESTGLDR	343	1		5	664.293	+	+
	Rtn3	Q9ES97	VCSAAPPSVLNETGFSLTVPASAK	558	1	5	5	801.746	+	-
Reticulon-4	Rtn4	Q99P72	DKEDLVCSAALHNPQESPATLTK	318	1		4	842.083	+	+
	Rtn4	Q99P72	CFEDSLEQK	403	1		4	578.253	+	+
	Rtn4	Q99P72	AYITCDSFSSATESTAANIFPVLEDHTSENKTDEK	443	1		4	970.444	+	+
	Rtn4	Q99P72	SEIANVQSGANSLPCSELPCDLSFK	883	1	4	4	931.102	+	+
Reticulon-4 receptor-like 2	Rtn4rl2	Q7M6Z0	VSSSDVTCATPPER	287	1	1	1	753.349	-	+
Retinal dehydrogenase 1 EC 1.2.1.-	Aldh1a1	P24549,O35945	FPVLNPATEEVICHVEEGDKADVDK	49	1	1	1	703.593	+	+
Retinal-specific ATP-binding cassette transporter	Abca4	O35600	LLIVFPHFC	1838	1	1	1	544.802	+	+
Rho GTPase-activating protein 30	Arhgap30	Q640N3	CVSSLCK	88, 93	2	2	1	427.199	+	+
Rho GTPase-activating protein 31	Arhgap31	A6X8Z5	SCAEFIETHGIV	40	1	1	1	454.884	-	+
Rho GTPase-activating protein 7	Dlc1	Q9R0Z9	GACALLLTSV	1005	1	1	1	502.776	+	+
Rho guanine nucleotide exchange factor 7	Arhgef7	Q9ES28	VIEAYCTSAK	699	1	1	1	571.282	+	-
Rho-related BTB domain-containing protein 3 EC 3.6.1.-	Rhobtb3	Q9CTN4	IVKDALFCSCLSDILR	336, 338	2	2	1	955.497	-	+
Rho-related GTP-binding protein RhoB	Rhob	P62746	LVVVGDGACGK	15	1		3	537.784	-	+
	Rhob	P62746	HFCPNVPIILVANKK	106	1		3	583.999	+	+
	Rhob	P62746	IQAYDYLECSAK	158	1	3	3	730.84	+	+
Rho-related GTP-binding protein RhoG Sid 10750	Rhog	P84096	YLECSALQQDGVKEVFAEAVR	156	1	1	1	804.734	+	+
Ribonuclease kappa EC 3.1.-.-	Rnasek	Q8K3C0	ASLLCCGPK	5, 6	2		3	503.246	+	+
	Rnasek	Q8K3C0	ASLLCCGPK	6	1		3	537.26	+	+
	Rnasek	Q8K3C0	ASLLCCGPK	5	1	2	3	537.26	+	+
Ribose-phosphate pyrophosphokinase 1 EC 2.7.6.1	Prps1	Q9D7G0,Q9CS42	VTAVIPCFPYAR	90	1	1	1	697.369	+	+
Ribosomal protein S6 kinase delta-1EC 2.7.11.1	Rps6kc1	Q8BLK9	THTTLNMPGCVSEEAR	1008	1	1	1	601.61	+	+
RING finger protein 151	Rnf151	Q9CQ29	DLNLFASPPDCK	15	1	1	1	660.319	-	+
RNA-binding protein 39	Rbm39	Q8VH51	FITFSDSECAK	302	1	1	1	624.284	+	+
Runt-related transcription factor 2	Runx2	Q08775,Q64131	TDSPNFLCSVLPSHWRCN	208	1	1	1	753.342	+	+
Saccharopine dehydrogenase-like oxidoreductase EC 1.-.-.-	Sccpdh	Q8R127	LVLNCVGPYR	97	1		2	595.821	+	+
	Sccpdh	Q8R127	SVSCLKPVPIVGTK	217	1	2	2	742.929	+	+
S-adenosylhomocysteine hydrolase-like protein 1	Ahcyl1	Q80SW1,Q68FL4	LCVPAMNVNDSVTK	271	1		3	774.381	+	+
	Ahcyl1	Q80SW1,Q68FL4	QKFDNLYCCR	292	1		3	736.327	-	+
	Ahcyl1	Q80SW1	NSCIVCNMGHSNTEIDVTSLR	391	1	3	3	825.707	+	-
Sarcoplasmic/endoplasmic reticulum calcium ATPase 2 EC 7.2.2.10	Atp2a2	O55143	ANACNSVIK	470	1		6	488.748	-	+
	Atp2a2	O55143	SMSVYCTPNKPSR	497	1		6	763.858	+	+
	Atp2a2	O55143	GAPEGVIDRCTHIR	523	1		6	527.604	+	+
	Atp2a2	O55143	DACLNARCFAR	668, 673	2		6	451.877	+	-
	Atp2a2	O55143	NYLEQPGKECVQPATK	997	1		6	931.459	+	+
	Atp2a2	O55143,Q64518	VGEATETALTCLVEK	446	1	7	6	810.911	+	+
Scavenger receptor class F member 2	Scarf2	P59222	SCNNQCACNSSPCEQ	206	1	1	1	885.303	+	+
SCO-spondin	Sspo	Q8CG65	CEVILQ	1082	1		2	381.197	+	+
	Sspo	Q8CG65	PRSCADLWDGVQCLQGPCSPGCR	4556	1	2	2	877.384	+	-
Secernin-1	Scrn1	Q9CZC8	VECTYISIDQVPR	53	1		2	790.393	+	+
	Scrn1	Q9CZC8	SSPCIHYFTGTPDPSR	289	1	2	2	911.415	+	-
Secretogranin-1	Chgb	P16014	CIIEVLSNALSK	35	1	1	1	673.871	+	-
Secretory carrier-associated membrane protein 5	Scamp5	Q9JKD3	FIPLKPCFYQDFEADIPPQHLSLTK	19	1	1	1	1002.18	+	+
Semaphorin-4D	Sema4d	O09126	YNGPVPTPRPGACIDSEAR	369	1	1	1	1029	+	-
Semaphorin-7A	Sema7a	Q9QUR8	ECPNPKPDEAPLQK	538	1	1	1	541.6	+	-
Septin-1	Sept1	P42209	IPFAVVGSCEVVR	230	1	1	1	688.374	+	+
Septin-4	Sept4	P28661	LYPWGIVEVENPGHCDFVK	377	1	1	1	753.702	+	+
Septin-5	Sept5	Q9Z2Q6	ADCLVPSEIRK	192	1		4	429.896	-	+
	Sept5	Q9Z2Q6	LYPWGIVEVENQAHCDFVK	277	1		4	768.709	+	+
	Sept5	Q9Z2Q6	DVTCDVHYENYR	299	1		4	524.225	+	+
	Sept5	Q9Z2Q6	AHCIQQMTSK	310	1	4	4	602.284	+	+
Septin-6	Sept6	Q9R1T4	CLDEEMNAFK	387	1	1	1	628.768	+	+
Septin-7	Sept7	O55131	ADTLTPEECQQFKK	202	1		2	565.607	-	+
	Sept7	O55131	QYPWGVAEVENGEHCDFTILR	278	1	2	2	840.725	+	+
Septin-8	Sept8	Q8CHH9	STLMNTLFNTTFETEEASHHEECVR	48	1		3	746.585	+	-
	Sept8	Q8CHH9	CKLEEMGFQDSDGDSQPFSLQETYEAK	302	1		3	1047.12	+	-
	Sept8	Q8CHH9	ELEEETNAFNCR	399	1	3	3	756.325	+	+
Sequestosome-1	Sqstm1	Q64337	EHRPPCAQEAPR	112	1	1	1	483.233	+	-
Serine incorporator 3	Serinc3	Q9QZI9	KIPGFCEGGFQIK	71	1	1	1	494.259	+	+
Serine incorporator 5	Serinc5	Q8BHJ6	CCFCFGPDGEDTEEQQNVK	355, 356, 358	3	3	1	1160.45	+	+
Serine palmitoyltransferase 2 EC 2.3.1.50	Sptlc2	P97363	CIQQLAENTRYFR	435	1	1	1	821.412	-	+
Serine protease 33 EC 3.4.21.-	Prss33	Q80WM7	IQPVCLPAPGSHPPP	142	1	1	1	522.941	+	+
Serine racemase EC 5.1.1.18	Srr	Q9QZX7	VYAAEPSNADDCYQSK	216	1	1	1	909.386	+	+
Serine/threonine-protein kinase 17B EC 2.7.11.1	Stk17b	Q8BG48	SCNGSCGAR	329, 333	2	2	1	456.176	+	+
Serine/threonine-protein kinase LATS2 EC 2.7.11.1	Lats2	Q7TSJ6	CLACK	640	1	1	1	360.164	+	+
Serine/threonine-protein kinase LMTK3 EC 2.7.11.1	Lmtk3	Q5XJV6	LLTCLCCKR	58, 60, 61	4	4	1	555.285	+	+
Serine/threonine-protein kinase mTOR EC 2.7.11.1	Mtor	Q9JLN9	ILKNMCE	1998	1	1	1	454.222	+	+
Serine/threonine-protein kinase SMG1 EC 2.7.11.1)	Smg1	Q8BKX6	QEGACCLGLLCASLSYEA	219	1	1	1	1069.47	+	-
Serine/threonine-protein phosphatase 2A 65 kDa regulatory subunit A alpha isoform	Ppp2r1a	Q76MZ3,Q7TNP2	TSACGLFSVCYPR	147	1		2	793.361	-	+
	Ppp2r1a	Q76MZ3,Q7TNP2	TSACGLFSVCYPR	153	1	2	2	793.361	-	+
Serine/threonine-protein phosphatase 2A catalytic subunit alpha isoform EC 3.1.3.16)	Ppp2ca	P63330,P62715	LQEVPHEGPMCDLLWSDPDDR	195	1		3	837.042	+	+
	Ppp2ca	P63330,P62715	NVVTIFSAPNYCYR	265	1		3	852.414	+	+
	Ppp2ca	P63330,P62715	CGNQAAIMELDDTLK	268	1	3	3	839.892	-	+
Serine/threonine-protein phosphatase 2B catalytic subunit beta isoform EC 3.1.3.16	Ppp3cb	P48453, P63328,	HLTEYFTFKQECK	174	1		3	577.612	+	+
	Ppp3cb	P48453	FKEPPAFGPMCDLLWSDPSEDFGNEK	236	1		3	1005.12	+	-
	Ppp3cb	P48453	ICSFEEAK	477	1	3	3	492.229	+	+
Serine/threonine-protein phosphatase 5 EC 3.1.3.16	Ppp5c	Q60676	GVSCQFGPDVTK	403	1	1	1	647.808	-	+
Serine/threonine-protein phosphatase 6 regulatory subunit 3	Ppp6r3	Q922D4	CTAPLTPSSSPEQR	814	1	1	1	765.865	+	+
Serine/threonine-protein phosphatase PP1-alpha catalytic subunit EC 3.1.3.16	Ppp1ca	P62137,P62141,P63087	GNHECASINR	126	1	1	1	386.509	+	+
Serotransferrin	Tf	Q921I1	KPVDQYEDCYLAR	259	1		2	552.928	+	+
	Tf	Q921I1	LLEACTFHKH	691	1	2	2	628.316	+	+
S-formylglutathione hydrolase EC 3.1.2.12	Esd	Q9R0P3	SVSAFAPICNPVLCSWGK	175	1		3	1031	+	+
	Esd	Q9R0P3	SVSAFAPICNPVLCSWGKK	180	1		3	730.368	+	-
	Esd	Q9R0P3	AYDATCLVK	205	1	3	3	520.758	+	+
SH3 and multiple ankyrin repeat domains protein 1	Shank1	D3YZU1	AQLGIADENGWQEIHQACQR	321	1	1	1	775.366	+	+
SH3 and multiple ankyrin repeat domains protein 2	Shank2	Q80Z38	CFPAASDVNSVYER	429	1		2	807.865	+	+
	Shank2	Q80Z38	TCSIPIPTIIVK	652	1	2	2	671.394	+	+
SH3 and multiple ankyrin repeat domains protein 3	Shank3	Q4ACU6	GLDPNFHDPDSGECPLSLAAQLDNATDLLK	150	1	1	1	1075.18	-	+
SH3 domain and tetratricopeptide repeat-containing protein 2	Sh3tc2	Q80VA5	NRLDSICQ	1261	1	1	1	335.831	+	+
Sickle tail protein	Skt	A2AQ25	HQEETAHAPGQPLHCSTGSPGDVK	864	1	1	1	847.391	+	+
Signal peptide, CUB and EGF-like domain-containing protein 3	Scube3	Q66PY1	FGCINTPGSYQCT	371, 380	2	2	1	752.813	+	+
SKI family transcriptional corepressor 1	Skor1	Q8BX46	SLRCGEDEAAGPPGPPPPH	325	1	1	1	628.628	+	+
SLIT-ROBO Rho GTPase-activating protein 3	Srgap3	Q812A2	AAACPSSPHKIPLSR	891	1	1	1	398.715	+	+
Small G protein signaling modulator 2 RUN and TBC1 domain-containing protein 1	Sgsm2	Q80U12	GSASEDRLAACAR	241	1	1	1	455.218	-	+
Sn1-specific diacylglycerol lipase alpha EC 3.1.1.-	Dagla	Q6WQJ1	VCITVLCVFDPTGR	149, 154	2		4	546.278	+	+
	Dagla	Q6WQJ1	KPTCGLCQLAR	314, 317	2		4	652.334	+	+
	Dagla	Q6WQJ1	SCSCCLCPARPR	323, 325, 326, 328	4		4	762.32	+	+
	Dagla	Q6WQJ1	FAPGVTIEEDNCCGCNAIAIRR	345, 346, 348	3	11	4	841.723	+	+
Sn1-specific diacylglycerol lipase beta EC 3.1.1.-	Daglb	Q91WC9	DIEYDAVEGDQHNCHFASILK	327	1		3	821.041	+	+
	Daglb	Q91WC9	FGCCSAAQYR	608.609	1		3	610.253	+	+
	Daglb	Q91WC9	FGCCSAAQYR	609	1	3	3	644.266	+	+
Sodium- and chloride-dependent GABA transporter 3	Slc6a11	P31650	TVTVNDCEAK	606	1	1	1	568.766	+	+
Sodium channel protein type 1 subunit alpha	Scn1a	A2APX8	CCQISVEEGR	1190, 1191	2	2	1	619.269	+	+
Sodium channel subunit beta-2	Scn2b	Q56A07	NVQLEDEGIYNCYITNPPDR	126	1	1	1	804.038	+	+
Sodium/calcium exchanger 2	Slc8a2	Q8K596	CQPGVLLPVWEPEDPSLGDK	48	1	1	1	746.037	+	+
Sodium/hydrogen exchanger 1	Slc9a1	Q61165	CLIAGER	564	1		2	409.713	+	+
	Slc9a1	Q61165	CLSDPGPHPEPGEGEPFIPK	798	1	2	2	720.674	-	+
Sodium/potassium-transporting ATPase subunit alpha-1 EC 7.2.2.13	Atp1a1	Q8VDN2	IISANGCKVDNSSLTGESEPQTR	210	1		2	821.731	+	+
	Atp1a1	Q8VDN2	ACVVHGSDLKDMTSEELDDILR	662	1	2	2	626.551	+	+
Sodium/potassium-transporting ATPase subunit alpha-2 EC 7.2.2.13	Atp1a2	Q6PIE5	NICFFSTNCVEGTAR	246	1		10	922.409	+	+
	Atp1a2	Q6PIE5	NICFFSTNCVEGTAR	240	1		10	922.409	+	+
	Atp1a2	Q6PIE5	IISSHGCKVDNSSLTGESEPQTR	208	1		10	834.735	+	+
	Atp1a2	Q6PIE5	SPTWTALSRIAGLCNR	425	1		10	601.649	+	+
	Atp1a2	Q6PIE5	CIELSCGSVR	456	1		10	624.789	+	+
	Atp1a2	Q6PIE5	CIELSCGSVR	461	1		10	624.789	+	+
	Atp1a2	Q6PIE5	DTAGDASESALLKCIELSCGSVR	456, 461	2		10	813.721	+	-
	Atp1a2	Q6PIE5	CSTILVQGK	514	1		10	503.274	+	+
	Atp1a2	Q6PIE5	VLGFCQLNLPSGKFPR	552	1		10	611.666	+	+
	Atp1a2	Q6PIE5,Q8VDN2	ACVVHGSDLK	659	1	9	10	543.274	+	+
Sodium/potassium-transporting ATPase subunit alpha-3 EC 7.2.2.13	Atp1a3	Q6PIC6	MSVEEVCRK	41	1		14	379.851	+	+
	Atp1a3	Q6PIC6	YNTDCVQGLTHSK	48	1		14	508.237	+	+
	Atp1a3	Q6PIC6,Q6PIE5,Q8VDN2	DGPNALTPPPTTPEWVKFCR	82	1		14	761.712	+	+
	Atp1a3	Q6PIC6	IISAHGCKVDNSSLTGESEPQTR	200	1		14	829.403	+	+
	Atp1a3	Q6PIC6	SPDCTHDNPLETR	220	1		14	771.336	+	+
	Atp1a3	Q6PIC6	NITFFSTNCVEGTAR	238	1		14	858.904	+	+
	Atp1a3	Q6PIC6,Q6PIE5,Q8VDN2,Q9WV27	NLEAVETLGSTSTICSDKTGTLTQNR	363	1		14	699.847	+	+
	Atp1a3	Q6PIC6	SSHTWVALSHIAGLCNR	417	1		14	477.993	+	+
	Atp1a3	Q6PIC6	DVAGDASESALLKCIELSSGSVK	448	1		14	779.393	+	+
	Atp1a3	Q6PIC6	ILDRCATILLQGK	507	1		14	500.957	+	+
	Atp1a3	Q6PIC6	VLGFCHYYLPEEQFPK	545	1		14	676.329	+	+
	Atp1a3	Q6PIC6	NLCFVGLMSMIDPPR	573	1		14	564.947	+	+
	Atp1a3	Q6PIC6	ACVIHGTDLK	652	1		14	371.862	+	+
	Atp1a3	Q6PIC6,Q6PIE5,Q8VDN2,Q9WV27,Q9Z1W8	LIIVEGCQR	694	1	14	14	544.3	+	+
Sodium/potassium-transporting ATPase subunit beta-1	Atp1b1	P14094	EGKPCIIIKLNR	174	1		2	480.95	+	+
	Atp1b1	P14094	YNPNVLPVQCTGK	213	1	2	2	745.377	+	+
Sodium/potassium-transporting ATPase subunit beta-2	Atp1b2	P14231	TQLGDCSGIGDPTHYGYSTGQPCVFIK	159, 176	2		5	986.785	+	+
	Atp1b2	P14231	TQLGDCSGIGDPTHYGYSTGQPCVFIK	176	1		5	1009.46	+	+
	Atp1b2	P14231	TQLGDCSGIGDPTHYGYSTGQPCVFIK	159	1		5	1009.46	+	+
	Atp1b2	P14231	SCGQVVEEWKEFVWNPR	9	1		5	1075.51	+	+
	Atp1b2	P14231	NDVCRPGR	128	1	4	5	487.235	+	+
Sodium/potassium-transporting ATPase subunit beta-3	Atp1b3	P97370	ACQFPVSLLEECSGVTDANFGYSK	153	1		3	916.416	+	-
	Atp1b3	P97370	GQPCILVK	169	1		3	457.76	+	+
	Atp1b3	P97370	EVTVECHIAGTR	248	1	3	3	457.894	+	+
Sodium-dependent multivitamin transporter	Slc5a6	Q5U4D8	LLALLPLSCQK	574	1	1	1	628.376	-	+
Sodium-dependent serotonin transporter	Slc6a4	Q60857	SITPETPTEIPCGDIR	621	1	1	1	893.438	-	+
Sodium-driven chloride bicarbonate exchanger	Slc4a10	Q5DTL9	NAGQVVSPQSAPACAENKNDVSR	267	1	1	1	800.384	+	+
Solute carrier family 12 member 5	Slc12a5	Q91V14	HGFDVCAK	324	1		3	467.216	+	+
	Slc12a5	Q91V14	LNVPEETACDNEEKPEEEVQLIHDQSAPSCPSSSPSPGEEPEGERETDPEVHLTWTK	983	1		3	1083.32	+	+
	Slc12a5	Q91V14	LNVPEETACDNEEKPEEEVQLIHDQSAPSCPSSSPSPGEEPEGERETDPEVHLTWTK	1004	1	3	3	1083.32	+	+
Solute carrier family 13 member 1	Slc13a1	Q9JHI4	LMCLSVAYSSTIGG	240	1	1	1	729.852	+	+
Solute carrier family 13 member 5	Slc13a5	Q67BT3	TCICCGEK	287, 289, 290	3	3	1	514.204	+	+
Solute carrier family 22 member 3	Slc22a3	Q9WTW5	LGSSQLHQCGR	537	1	1	1	414.872	+	+
Solute carrier family 23 member 2	Slc23a2	Q9EPR4	CFSYLPISPTFAGYTWK	612	1	1	1	1019.49	+	+
Solute carrier organic anion transporter family member 1A5	Slco1a5	Q91YY5,Q99J94	KPTQDPAECVK	148	1	1	1	636.816	+	+
Solute carrier organic anion transporter family member 3A1	Slco3a1	Q8R3L5	HPLEPDSSASCFQQLR	330	1	1	1	936.439	+	+
Somatostatin receptor type 2	Sstr2	P30875	SFQNVLCLVK	327	1	1	1	604.329	+	+
Somatotropin Growth hormone	Gh1	P06880	YSIQNAQAAFCFSETIPAPTGKEEAQQR	77	1		2	1048.17	+	+
	Gh1	P06880	RFVESSCAF	213	1	2	2	551.753	+	-
Sorting and assembly machinery component 50 homolog	Samm50	Q8BGH2	TKDDIIICEIGEVFK	64	1	1	1	593.978	+	+
Spectrin alpha chain, non-erythrocytic 1	Sptan1	P16546	DCEQAENWMAAR	1453	1		4	740.801	+	+
	Sptan1	P16546	GACAGSEDAVK	1621	1		4	532.737	+	+
	Sptan1	P16546	VNDVCTNGQDLIKK	1929	1		4	802.409	+	+
	Sptan1	P16546	CNSLEEIK	2119	1	4	4	496.74	+	+
Spectrin beta chain, non-erythrocytic 1	Sptbn1	Q62261	FATDGEGYKPCDPQVIR	603	1		2	651.644	+	+
	Sptbn1	Q62261	SLLDACEGRR	1899	1	2	2	392.865	+	+
Spermatogenesis-associated protein 21	Spata21	Q8BHW6	EILLAESCQGNT	145	1	1	1	667.817	+	+
S-phase kinase-associated protein 1	Skp1	Q9WTX5	KENQWCEEK	159	1	1	1	625.777	+	+
Sphingosine 1-phosphate receptor 1	S1pr1	O08530	IVSCCKCPNGDSAGK	327, 328, 330	3	3	1	826.863	+	+
Sphingosine 1-phosphate receptor 2	S1pr2	P52592	EVLRPLQCWR	304	1	1	1	678.864	+	+
Splicing factor 3B subunit 1	Sf3b1	Q99NB9	QTASAVVQHMSLGVYGFGCEDSLN	1203	1	1	1	857.393	+	+
Spondin-1	Spon1	Q8VCC9	SLAELGDCNEDLEQA	649	1	1	1	803.849	-	+
Sprouty-related, EVH1 domain-containing protein 3	Spred3	Q6P6N5	ACHWVAAR	386	1	1	1	324.161	+	+
SRC kinase signaling inhibitor 1 SNAP-25-interacting protein	Srcin1	Q9QWI6	AIPDLDCASK	1016	1	1	1	545.266	+	-
Src substrate cortactin	Cttn	Q60598	HCSQVDSVR	111	1	1	1	544.251	+	+
Stabilin-2	Stab2	Q8R4U0	TSANCLLDPDGK	1452	1	1	1	645.803	+	+
Staphylococcal nuclease domain-containing protein 1 EC 3.1.31.1	Snd1	Q78PY7	LSECEEQAK	151	1		2	547.245	-	+
	Snd1	Q78PY7	RGEFCIAK	735	1	2	2	490.753	+	-
STE20/SPS1-related proline-alanine-rich protein kinase EC 2.7.11.1	Stk39	Q9Z1W9	EGPCAVNLVLR	460	1	1	1	614.329	-	+
Steroidogenic factor 1	Nr5a1	P33242	LLCLVEVR	422	1	1	1	501.294	+	+
Sterol regulatory element-binding protein cleavage-activating protein	Scap	Q6GQT6	LACCYPLLK	39, 40	2	2	1	512.272	+	+
Stress-induced-phosphoprotein 1	Stip1	Q60864	ALSAGNIDDALQCYSEAIK	25	1	1	1	1019.99	-	+
Stromal interaction molecule 2	Stim2	P83093	CDLVPR	14	1	1	1	380.195	+	-
Stromal membrane-associated protein 2	Smap2	Q7TN29	SAAPVMDLLGLDAPVACSIANSK	195	1	1	1	767.392	+	+
Submaxillary gland androgen-regulated protein 2, isoform beta	Smr2	O35982,O35961	IGCFLR	15	1	1	1	383.207	+	+
Succinate dehydrogenase [ubiquinone] flavoprotein subunit, mitochondrial EC 1.3.5.1	Sdha	Q8K2B3	AAFGLSEAGFNTACLTK	88	1		9	879.43	+	+
	Sdha	Q8K2B3	CCCVADR	188	1		9	538.702	+	-
	Sdha	Q8K2B3	CCCVADR	190	1		9	538.702	+	-
	Sdha	Q8K2B3	TYFSCTSAHTSTGDGTAMVTR	265	1		9	750.997	+	+
	Sdha	Q8K2B3	HVNGQDQIVPGLYACGEAACASVHGANR	437	1		9	1007.13	-	+
	Sdha	Q8K2B3	HVNGQDQIVPGLYACGEAACASVHGANR	442	1		9	1007.13	-	+
	Sdha	Q8K2B3	ACALSIAESCRPGDKVPSIK	466	1		9	557.536	+	+
	Sdha	Q8K2B3	ACALSIAESCRPGDKVPSIK	474	1		9	557.536	+	+
	Sdha	Q8K2B3	TLNEADCATVPPAIR	653	1	9	9	814.409	+	+
Succinate dehydrogenase [ubiquinone] iron-sulfur subunit, mitochondrial EC 1.3.5.1	Sdhb	Q9CQA3	CHTIMNCTQTCPK	254	1	1	1	893.873	+	-
Succinate--CoA ligase [ADP/GDP-forming] subunit alpha, mitochondrial EC 6.2.1.4	Suclg1	Q9WUM5	IICQGFTGK	59	1		4	512.268	+	-
	Suclg1	Q9WUM5	LIGPNCPGVINPGECK	171	1		4	896.94	+	+
	Suclg1	Q9WUM5	LIGPNCPGVINPGECK	180	1		4	896.94	+	+
	Suclg1	Q9WUM5	LIGPNCPGVINPGECK	171, 180	2	3	4	862.927	+	+
Succinate--CoA ligase [ADP-forming] subunit beta, mitochondrial EC 6.2.1.5	Sucla2	Q9Z2I9	ICNQVLVCER	151, 157	2		6	645.818	+	+
	Sucla2	Q9Z2I9	ICNQVLVCER	151	1		6	679.831	+	+
	Sucla2	Q9Z2I9	ICNQVLVCER	157	1		6	679.831	+	+
	Sucla2	Q9Z2I9	VLCMDAK	269	1		6	418.704	-	+
	Sucla2	Q9Z2I9	CDVIAQGIVMAVK	383	1		6	702.373	+	+
	Sucla2	Q9Z2I9	ILACDDLDEAAK	429	1	5	6	667.319	+	+
Succinate-semialdehyde dehydrogenase, mitochondrial EC 1.2.1.24	Aldh5a1	Q8BWF0	LGTVADCGVPEAR	80	1		4	672.832	+	+
	Aldh5a1	Q8BWF0	EVGEVLCTDPLVSK	259	1		4	773.395	+	+
	Aldh5a1	Q8BWF0	NAGQTCVCSNR	329	1		4	667.782	+	+
	Aldh5a1	Q8BWF0	NAGQTCVCSNR	331	1	4	4	667.782	+	+
Superoxide dismutase [Cu-Zn] EC 1.15.1.1	Sod1	P08228	AVCVLKGDGPVQGTIHFEQK	6	1		3	546.537	+	+
	Sod1	P08228	ASGEPVVLSGQITGLTEGQHGFHVHQYGDNTQGCTSAGPHFNPHSK	57	1		3	807.715	+	+
	Sod1	P08228	LACGVIGIAQ	146	1	3	3	501.276	+	+
Sushi, von Willebrand factor type A, EGF and pentraxin domain-containing protein 1	Svep1	A2AVA0	FAAGSVVSFKCMEGFVLNTS	2110	1	1	1	1076.02	+	+
SWI/SNF-related matrix-associated actin-dependent regulator of chromatin subfamily B member 1	Smarcb1	Q9Z0H3	VPCSTTINRNR	146	1	1	1	630.827	+	-
Symplekin	Sympk	Q80X82	QKPTGIGAPAACVSSTPSVPAAARAGPT	1179	1	1	1	641.588	-	+
Synaptic vesicle membrane protein VAT-1 homolog EC 1.-.-.-	Vat1	Q62465	CLVLTGFGGYDK	62	1		2	665.329	+	+
	Vat1	Q62465	ACGLNFADLMGR	98	1	2	2	662.811	+	+
Synaptic vesicle membrane protein VAT-1 homolog-like EC 1.-.-.-	Vat1l	Q80TB8	ACGLNFIDLMVR	75	1	1	1	704.857	-	+
Synaptojanin-1 EC 3.1.3.36	Synj1	Q8CHC4,Q9D2G5	ACLISR	201	1		3	360.197	+	+
	Synj1	Q8CHC4	TSPCQSPTVPEYSAPSLPIRPSR	1050	1		3	843.092	+	+
	Synj1	Q8CHC4	VCAGRPTPDSQSKPSETLK	1211	1	3	3	686.681	+	+
Synaptojanin-2-binding protein	Synj2bp	Q9D6K5	NAGCAVSLR	89	1	1	1	474.24	+	+
Synaptophysin BM89 antigen	Syp	Q62277	LHQVYFDAPSCVK	86	1		2	521.926	+	+
	Syp	Q62277	EMPMCR	183	1	2	2	412.167	+	+
Synaptophysin-like protein 1	Sypl1	O09117	TEIQVNCPK	63	1	1	1	544.774	+	+
Synaptopodin	Synpo	Q8CC35	NAGIEAQVWKPSFCFK	926	1	1	1	627.982	+	-
Synaptoporin	Synpr	Q8BGN8	LQQVTFEVPTCEGKEQQK	60	1		2	717.025	+	+
	Synpr	Q8BGN8	VATDPKEVLLLMSACK	157	1	2	2	592.32	+	+
Synaptosomal-associated protein 25	Snap25	P60879	FCGLCVCPCNK	91	1		6	809.83	+	-
	Snap25	P60879	NLTDLGKFCGLCVCPCNK	84, 87	2		6	764.681	+	+
	Snap25	P60879	NLTDLGKFCGLCVCPCNK	84, 87, 89	3		6	742.005	+	+
	Snap25	P60879	NLTDLGKFCGLCVCPCNK	84, 87, 89, 91	4		6	719.33	+	+
	Snap25	P60879	NLTDLGKFCGLCVCPCNK	87, 89, 91	3		6	742.005	+	+
	Snap25	P60879	NLTDLGKFCGLCVCPCNK	89, 91	2	4	6	764.681	+	+
Synaptosomal-associated protein 47	Snap47	Q8R570	EGVSSTCEPFGK	199	1	1	1	649.29	+	+
Synaptotagmin-1	Syt1	P46096,Q9R0N5	LGDICFSLR	276	1	1	1	540.779	+	+
Synaptotagmin-17	Syt17	Q920M7	ISDVLLCGWTCQHCCQR	18, 22, 25, 26	4	4	1	731.653	-	+
Synaptotagmin-2	Syt2	P46097	LTVCILEAK	292	1		2	523.799	+	+
	Syt2	P46097	LGDICTSLR	277	1	2	2	517.769	+	+
Synaptotagmin-like protein 3	Sytl3	Q99N48	QLCLVVLGAK	479	1	1	1	348.548	+	+
Synembryn-B	Ric8b	Q80XE1	KQIAAEFLFVLCK	431	1	1	1	522.962	+	+
Syntaphilin	Snph	Q80U23	DAYGTSSLSSSSNSGSCK	42	1	1	1	897.876	+	+
Syntaxin-binding protein 1	Stxbp1	O08599	MLSSCCK	43	1		5	477.198	+	+
	Stxbp1	O08599	MLSSCCK	44	1		5	477.198	+	+
	Stxbp1	O08599	AAHVFFTDSCPDALFNELVK	109	1		5	1141.05	+	+
	Stxbp1	O08599	YSTHLHLAEDCMK	353	1		5	401.935	+	+
	Stxbp1	O08599	HYQGTVDKLCR	365	1	5	5	459.563	+	+
Talin-2	Tln2	Q71LX4	AHEACGPMEIDSALNTVQTLK	1047	1	1	1	762.368	+	+
TBC domain-containing protein kinase-like protein	Tbck	Q8BM85	SKPPVCTLPNFLFEDGESFGQGR	352	1	1	1	861.416	+	+
TBC1 domain family member 24	Tbc1d24	Q3UUG6	ELNCTELQELK	28	1		2	688.84	+	+
	Tbc1d24	Q3UUG6	HSSSSLPLPEFVDNTQVPTYCLNTR	104	1	2	2	954.796	-	+
T-complex protein 1 subunit alpha	Tcp1	P11983	YINENLIINTDELGRDCLINAAK	146	1	1	1	888.122	+	+
T-complex protein 1 subunit delta	Cct4	P80315	TLSGMESYCVR	449	1	1	1	651.794	+	+
T-complex protein 1 subunit epsilon	Cct5	P80316	IAILTCPFEPPKPK	252	1		2	537.637	+	+
	Cct5	P80316	ESNPALGIDCLHK	492	1	2	2	485.242	+	+
T-complex protein 1 subunit eta	Cct7	P80313	EGTDSSQGIPQLVSNISACQVIAEAVR	28	1		2	943.806	-	+
	Cct7	P80313	YNFFTGCPK	363	1	2	2	567.258	+	+
T-complex protein 1 subunit gamma	Cct3	P80318	IPGGIIEDSCVLR	212	1		2	714.879	+	-
	Cct3	P80318	ACTILLR	371	1	2	2	423.747	+	+
T-complex protein 1 subunit theta	Cct8	P42932	AHEILPELVCCSAK	147	1		2	565.613	-	+
	Cct8	P42932	IAVYSCPFDGMITETK	243	1	2	2	916.434	+	-
Tectonin beta-propeller repeat-containing protein 1	Tecpr1	Q80VP0	SHSGSSSSLLSAGCFFGDEVR	396	1	1	1	729.664	+	+
Telomere-associated protein RIF1	Rif1	Q6PR54	KCLITEMAQ	2221	1	1	1	365.184	+	-
Tenascin-R	Tnr	Q8BYI9	CPTDCSSR	234	1		4	525.703	+	-
	Tnr	Q8BYI9	CLNACSGR	300	1		4	503.216	+	+
	Tnr	Q8BYI9	GHCQEGLCICEEGYQGPDCSAVAPPEDLR	311	1		4	1170.16	+	+
	Tnr	Q8BYI9	GHCQEGLCICEEGYQGPDCSAVAPPEDLR	322	1	4	4	1170.16	+	+
Tensin-3	Tns3	Q5SSZ5	IIAVSFPASCSE	24	1	1	1	427.545	+	+
Terminal uridylyltransferase 4 EC 2.7.7.52	Tut4	B2RX14	TRQSSECSDSPSYSPQ	1420	1	1	1	908.376	+	-
Terminal uridylyltransferase 7 EC 2.7.7.52	Tut7	Q5BLK4	LCDALID	248	1	1	1	410.2	+	+
Testis-specific serine/threonine-protein kinase 6 EC 2.7.11.1	Tssk6	Q925K9	GVLYPDGLELSERCK	239	1	1	1	579.294	+	-
Tetraspanin-13	Tspan13	Q9D8C2	VCGGFSCSK	2, 7	2		2	501.213	+	+
	Tspan13	Q9D8C2	NLNCCGFR	127, 128	2	4	2	520.724	+	-
Tetraspanin-2	Tspan2	Q922J6	ESSEQVQPTCPK	163	1	1	1	695.319	+	+
Tetraspanin-9	Tspan9	Q8BJU2	RGCLCCLK	7	1	1	1	601.778	+	+
Tetratricopeptide repeat protein 7B	Ttc7b	E9Q6P5	LCVGSLHWLEEAEK	440	1	1	1	557.612	+	+
Thioredoxin	Txn	P10639	CMPTFQFYK	72	1	1	1	611.275	+	+
Thioredoxin-dependent peroxide reductase, mitochondrial EC 1.11.1.15	Prdx3	P20108	AFQFVETHGEVCPANWTPESPTIKPSPTASK	229	1	1	1	854.167	+	+
Thioredoxin-like protein 1 32 kDa	Txnl1	Q8CDN6	AGCECLNESDEHGFDNCLR	148	1	1	1	806.984	+	+
Thiosulfate sulfurtransferase EC 2.8.1.1	Tst	P52196	KVDLSQPLIATCR	247	1	1	1	500.945	-	+
Thiosulfate sulfurtransferase/rhodanese-like domain-containing protein 3	Tstd3	Q9D0B5	LVFSCLAGVR	113	1		2	561.31	-	+
	Tstd3	Q9D0B5	EEGQLQLCSR	931	1	2	2	561.31	-	+
THO complex subunit 3	Thoc3	Q8VE80	CICIK	226	1	1	1	381.188	+	+
Threonine synthase-like 1	Thnsl1	Q8BH55	LGCCVIDVDSDVLEK	81	1	1	1	895.421	+	+
Thrombospondin type-1 domain-containing protein 4	Thsd4	Q3UTY6	RPCLPSSYRAR	80	1	1	1	681.857	+	-
Thrombospondin type-1 domain-containing protein 7B	Thsd7b	Q6P4U0	MDCVVSEWTV	601	1	1	1	613.265	+	+
Thy-1 membrane glycoprotein	Thy1	P01831	VTSLTACLVNQNLR	27	1	1	1	794.927	+	+
Thyrotropin receptor	Tshr	P47750	GILESLMCN	300	1	1	1	490.233	+	+
TIR domain-containing adapter molecule 1	Ticam1	Q80UF7	GELHCLQDAI	442	1	1	1	549.766	+	-
Titin EC 2.7.11.1	Ttn	A2ASS6	AGDNACSGILTVK	6207	1		2	653.327	+	-
	Ttn	A2ASS6	ELDLCEKISLQ	30879	1	2	2	645.834	+	+
TM2 domain-containing protein 2	Tm2d2	Q8R0I4	ALEGIECASPR	127	1	1	1	601.795	+	-
Toll-interacting protein	Tollip	Q9QZ06	CNEEDLKAIQD	228	1	1	1	667.798	+	+
Trace amine-associated receptor 1	Taar1	Q923Y8	VDFLLGCLIMPCSMVR	72, 77	2	2	1	637.65	+	+
Trafficking protein particle complex subunit 12	Trappc12	Q8K2L8	TVCSKILAN	569	1	1	1	503.274	+	+
Trafficking protein particle complex subunit 3	Trappc3	O55013	CHDFRETADVIAK	67	1	1	1	781.375	+	+
Transcription elongation factor A protein 2	Tcea2	Q9QVN7	RNVLCGAITPQQIA	209	1	1	1	514.28	+	+
Transcription factor GATA-4	Gata4	Q08369	GLSCANCQTTTTTLWRR	269, 272	2	2	1	1013.48	+	+
Transcription factor HIVEP2	Hivep2	Q3UHF7	YCSRACAKPSVLK	193, 197	2	2	1	770.392	+	-
Transforming protein RhoA	Rhoa	Q9QUI0,Q62159	HFCPNVPIILVGNKK	106	1		2	868.487	+	+
	Rhoa	Q9QUI0	IGAFGYMECSAK	158	1	2	2	667.299	+	+
Transgelin-3	Tagln3	Q9R1Q8	LVDWIILQCAEDIEHPPPGR	37	1	1	1	590.303	+	+
Transient receptor potential cation channel subfamily A member 1	Trpa1	Q8BLA8	KVLLDFCMIPSTEDK	641	1	1	1	599.304	+	+
Transient receptor potential cation channel subfamily M member 7 EC 2.7.11.1	Trpm7	Q923J1	QHACFTASLAMKYSDVK	52	1	1	1	652.982	+	+
Transitional endoplasmic reticulum ATPase EC 3.6.4.6	Vcp	Q01853	LGDVISIQPCPDVK	104	1		4	770.906	+	+
	Vcp	Q01853	VVETDPSPYCIVAPDTVIHCEGEPIKR	173	1		4	1050.51	+	+
	Vcp	Q01853	VVETDPSPYCIVAPDTVIHCEGEPIKR	183	1		4	1050.51	+	+
	Vcp	Q01853	GVLFYGPPGCGK	521	1	4	4	626.313	+	+
Transketolase EC 2.2.1.1	Tkt	P40142	AEQNMVSIAVGCATR	375	1		2	803.887	+	+
	Tkt	P40142	GICFIR	467	1	2	2	383.207	+	+
Translation initiation factor IF-2, mitochondrial	Mtif2	Q91YJ5	CDKTDADP	289	1	1	1	432.674	+	+
Transmembrane 9 superfamily member 2	Tm9sf2	P58021	FYLPGLAPVNFCAEEK	46	1	1	1	927.958	+	+
Transmembrane 9 superfamily member 4	Tm9sf4	Q8BH24	LLLCLTCK	18	1	1	1	544.796	+	+
Transmembrane and immunoglobulin domain-containing protein 1	Tmigd1	Q9D7L8	NGTYSCIASSSLK	193	1	1	1	444.215	+	+
Transmembrane protein 11, mitochondrial	Tmem11	Q8BK08	WITVGNCLHK	77	1	1	1	409.882	+	+
Transmembrane protein 185A	Tmem185a	A2AF53	AEGETCVEFKAMLIAVG	77	1	1	1	884.436	+	+
Transmembrane protein 185B	Tmem185b	Q8R3R5	TEGEACVEFKAMLIAVG	77	1	1	1	884.436	+	+
Transmembrane protein 255B	Tmem255b	Q5FW56	GVRSCQDVVHLYR	229	1	1	1	794.904	-	+
Transmembrane protein 266	Tmem266	Q8BZB3	EGSDWLKPCCGK	82, 83	2	2	1	718.818	+	+
Transmembrane protein 50B	Tmem50b	Q9D1X9	GDSYESGCLGR	88	1	1	1	600.751	+	+
Transmembrane protein 70, mitochondrial	Tmem70	Q921N7	CVAAALR	22	1	1	1	380.71	+	+
Transmembrane protein 88B	Tmem88b	Q3TYP4	SSGDLADGHPDEDKQLCAWV	169	1	1	1	733.992	+	+
Transmembrane protein KIAA1109	Kiaa1109	A2AAE1	DIYIVEHGCATNIKMGAVR	1008	1	1	1	697.356	+	-
Trifunctional enzyme subunit alpha, mitochondrial EC 4.2.1.17	Hadha	Q8BMS1	EVESVTPEHCIFASNTSALPINQIAAVSK	469	1	1	1	1038.19	+	+
Triosephosphate isomerase EC 5.3.1.1	Tpi1	P17751	IAVAAQNCYK	116	1		3	569.29	+	+
	Tpi1	P17751	VSHALAEGLGVIACIGEK	176	1		3	608.661	-	+
	Tpi1	P17751	IIYGGSVTGATCK	267	1	3	3	663.84	+	+
Tripartite motif-containing protein 67	Trim67	Q505D9	VCYMCLEEGR	312	1	1	1	630.264	+	+
tRNA-dihydrouridine20) synthase [NADP)+]-like EC 1.3.1.91	Dus2	Q9D7B1	VQEPALPGEICK	474	1	1	1	670.848	+	+
Trophoblast glycoprotein	Tpbg	Q9Z0L0	LTCAFPEK	328	1	1	1	483.242	+	+
Tropomyosin alpha-1 chain	Tpm1	P58771	CAELEEELK	189	1	1	1	560.763	+	+
Tropomyosin alpha-3 chain	Tpm3	P21107	CSELEEELKNVTNNLK	190	1	1	1	640.651	+	+
Troponin C, slow skeletal and cardiac muscles	Tnnc1	P19123	VLGAEDGCISTK	34	1	1	1	625.308	+	+
TRPM8 channel-associated factor 1	Tcaf1	Q8BNE1	CIDAYNETMTDK	125	1	1	1	730.805	-	+
Tubulin alpha-4A chain	Tuba4a	P68368	TIGGGDDSFTTFFCETGAGK	53	1		7	1034.45	+	+
	Tuba4a	P68368,P05213,P68369,P05214	AYHEQLSVAEITNACFEPANQMVK	294	1		7	917.435	+	+
	Tuba4a	P68368,P05213,P68369,P05214	AYHEQLSVAEITNACFEPANQMVKCDPR	304	1		7	1116.18	+	-
	Tuba4a	P68368,P68369,P05213,P68373,Q3UX10	YMACCLLYR	314	1		7	659.293	+	+
	Tuba4a	P68368,P05213,P68369,P68373,Q3UX10	YMACCLLYR	315	1		7	659.293	+	+
	Tuba4a	P68368,P05213	SIQFVDWCPTGFK	346	1		7	792.879	+	+
	Tuba4a	P68368,P05213,P68369,P68373,Q3UX10	YMACCLLYR	314, 315	2	6	7	625.28	+	+
Tubulin alpha-8 chain	Tuba8	Q9JJZ2, P68369,P05214,P68373,	TIQFVDWCPTGFK	346	1	1	1	799.887	+	+
Tubulin beta-2A chain	Tubb2a	Q7TMM9,Q9CWF2	ESESCDCLQGFQLTHSLGGGTGSGMGTLLISK	126	1		2	1132.52	-	+
	Tubb2a	Q7TMM9,Q9CWF2	ESESCDCLQGFQLTHSLGGGTGSGMGTLLISK	128	1	2	2	1132.52	-	+
Tubulin beta-3 chain	Tubb3	Q9ERD7	ECENCDCLQGFQLTHSLGGGTGSGMGTLLISK	128	1		2	1188.54	-	+
	Tubb3	Q9ERD7,Q922F4,A2AQ07	VAVCDIPPR	353	1	2	2	513.774	+	-
Tubulin beta-4A chain	Tubb4a	Q9D6F9,P68372	MREIVHLQAGQCGNQIGAK	11	1		6	528.272	+	+
	Tubb4a	Q9D6F9,P68372,P99024	EAESCDCLQGFQLTHSLGGGTGSGMGTLLISK	126	1		6	1127.19	-	+
	Tubb4a	Q9D6F9,P68372,P99024	EAESCDCLQGFQLTHSLGGGTGSGMGTLLISK	128	1		6	1127.19	-	+
	Tubb4a	Q9D6F9,Q7TMM9,Q9CWF2,P68372,P99024	LTTPTYGDLNHLVSATMSGVTTCLR	238	1		6	903.451	+	+
	Tubb4a	Q9D6F9,P68372,P99024,Q7TMM9,Q9CWF2,Q9ERD7,Q922F4	NMMAACDPR	302	1		6	533.217	+	+
	Tubb4a	Q9D6F9,P68372,P99024,Q7TMM9,Q9CWF2	TAVCDIPPR	353	1	6	6	514.763	+	+
Tubulin polymerization-promoting protein	Tppp	Q7TQD2	DCHVIDGK	81	1	1	1	315.148	+	+
Tubulin-specific chaperone cofactor E-like protein	Tbcel	Q8C5W3	ITCAGDER	61	1	1	1	432.698	+	+
Tudor and KH domain-containing protein	Tdrkh	Q80VL1	VLLISGFPVQVCK	108	1		2	730.421	+	+
	Tdrkh	Q80VL1	ITCDKESEGTLLLSR	159	1	2	2	574.63	+	-
Tumor necrosis factor receptor superfamily member 17	Tnfrsf17	O88472	DSLLHACKPCHLR	17	1	1	1	775.39	-	+
Tumor necrosis factor receptor superfamily member 18	Tnfrsf18	O35714	FRCVACAMGTFSAGR	99, 102	2	2	1	845.884	-	+
Tumor necrosis factor receptor superfamily member 27	Eda2r	Q8BX35	GRCVTCQQCGPGQELSK	14, 17	2	2	1	678.305	+	+
Type I inositol 3,4-bisphosphate 4-phosphatase EC 3.1.3.66	Inpp4a	Q9EPW0	VQDDGGSDQNYDVVTIGAPAAHCQGFK	366	1	1	1	950.431	+	-
Tyrosine-protein phosphatase non-receptor type 11 EC 3.1.3.48	Ptpn11	P35235	KSYIATQGCLQNTVNDFWR	332	1	1	1	767.707	-	+
Ubiquinol-cytochrome-c reductase complex assembly factor 2	Uqcc2	Q9CQY6	EGENTQIAEPEACDQMYESLAR	52	1	1	1	847.7	+	+
Ubiquitin carboxyl-terminal hydrolase 24 EC 3.4.19.12	Usp24	B1AY13	CIEDIK	594	1	1	1	389.194	+	-
Ubiquitin carboxyl-terminal hydrolase isozyme L1 EC 3.4.19.12	Uchl1	Q9R0P9	QTIGNSCGTIGLIHAVANNQDKLEFEDGSVLK	89	1		4	1143.58	+	+
	Uchl1	Q9R0P9	CFEKNEAIQAAHDSVAQEGQCR	131	1		4	872.724	+	-
	Uchl1	Q9R0P9	NEAIQAAHDSVAQEGQCR	151	1		4	661.969	+	+
	Uchl1	Q9R0P9	FSAVALCK	219	1	4	4	448.239	+	+
Ubiquitin carboxyl-terminal hydrolase isozyme L3 EC 3.4.19.12	Uchl3	Q9JKB1	SDETLLEDAIEVCK	208	1	1	1	522.252	+	+
Ubiquitin thioesterase OTUB1 EC 3.4.19.12	Otub1	Q7TQI3	TRPDGNCFYR	90	1	1	1	643.291	+	+
Ubiquitin-conjugating enzyme E2 D1 EC 2.3.2.23	Ube2d1	P61080,P62838,P61079	IYHPNINSNGSICLDILR	84	1	1	1	700.362	+	+
Ubiquitin-conjugating enzyme E2 L3 EC 2.3.2.23	Ube2l3	P68037	GQVCLPVISAENWKPATK	85	1	1	1	666.687	-	+
Ubiquitin-fold modifier-conjugating enzyme 1	Ufc1	Q9CR09	ICLTDHFKPLWAR	115	1	1	1	414.972	+	+
Ubiquitin-like modifier-activating enzyme 1 EC 6.2.1.45	Uba1	Q02053	DNPGVVTCLDEAR	233	1	1	1	723.338	-	+
Ubiquitin-like modifier-activating enzyme 1 Y EC 6.2.1.45	Uba1y	P31254,Q02053	CVYYR	586	1		2	380.676	+	+
	Uba1y	P31254,Q02053	SIPICTLK	630	1	2	2	466.268	+	+
Ubiquitin-like modifier-activating enzyme 6 EC 6.2.1.45	Uba6	Q8C7R4	AVTGKFSPLCQWLYLE	413	1	1	1	618.987	+	+
UDP-GalNAc:beta-1,3-N-acetylgalactosaminyltransferase 2 EC 2.4.1.313	B3galnt2	Q8BG28	MRNWLVLLCPCVLGAAL	8	1	1	1	685.363	+	+
UDP-N-acetylglucosamine--peptide N-acetylglucosaminyltransferase 110 kDa subunit EC 2.4.1.255	Ogt	Q8CGY8	GSVAEAEDCYNTALR	314	1	1	1	828.37	+	+
UMP-CMP kinase 2, mitochondrial EC 2.7.4.14	Cmpk2	Q3U5Q7	RFTVELPDCSLTHFVLGDATDHR	43	1		2	672.332	+	+
	Cmpk2	Q3U5Q7	AVLDLVDQCPK	242	1	2	2	629.329	+	-
Uncharacterized aarF domain-containing protein kinase 1 EC 2.7.11.-	Adck1	Q9D0L4	NQIDVNEISCHLGK	288	1	1	1	542.935	+	-
Uncharacterized protein C2orf72 homolog	N/A	Q9CYS6	TGLLTCFSWGPR	217	1	1	3	697.848	+	+
Unconventional myosin-Va Dilute myosin heavy chain, non-muscle	Myo5a	Q99104,P21271	LGILDLLDEECK	512	1		2	709.366	+	+
	Myo5a	Q99104	CALFEKPR	534	1	2	2	340.848	+	+
Unconventional myosin-VIIb	Myo7b	Q99MZ6	LCEGIGTR	1821	1	1	1	453.229	+	-
Unconventional myosin-XV	Myo15a	Q9QZZ4	EIAFADNQPCIN	1629	1	1	1	667.806	+	+
Urea transporter 1	Slc14a1	Q8VHL0	VDRGENQILSCR	19	1	1	1	723.86	+	+
Uridine-cytidine kinase-like 1 EC 2.7.1.48	Uckl1	Q91YL3	YVGKCYAGK	387	1	1	1	523.26	+	-
Vacuolar protein sorting-associated protein 35	Vps35	Q9EQH3	AVSTCAHLFWSGR	672	1	1	1	497.91	+	+
Valacyclovir hydrolase EC 3.1.-.-	Bphl	Q8R164	HLLPLVQCPTLIVHGEKDPLVPR	233	1	1	1	658.625	+	+
Vang-like protein 2	Vangl2	Q91ZD4	VPLDCSR	102	1	1	1	423.711	+	+
Versican core protein	Vcan	Q62059	SPQETYDVYCYVDHLDGDVFHITAPSK	242	1		3	789.862	+	+
	Vcan	Q62059	AQCGGGLLGVR	314	1		3	544.288	+	-
	Vcan	Q62059	GTVACGQPPVVENAK	3257	1	3	3	763.885	+	+
Vesicle transport protein SFT2B	Sft2d2	Q8VD57	KCFAVCLA	152, 156	2	2	1	484.738	+	+
Vesicle-associated membrane protein-associated protein B	Vapb	Q9QY76	CVFELPAENAKPHDVEINK	120	1	1	1	737.369	+	+
Vesicle-fusing ATPase EC 3.6.4.6	Nsf	P46460	CPTDELSLSNCAVVNEK	10	1		7	1002.46	+	+
	Nsf	P46460	THPSVVPGCIAFSLPQR	58	1		7	622.661	+	+
	Nsf	P46460	VFPPEIVEQMGCK	249	1		7	767.376	+	+
	Nsf	P46460	GILLYGPPGCGK	263	1		7	616.329	+	+
	Nsf	P46460	LGANSGLHIIIFDEIDAICKQR	333	1		7	828.441	-	+
	Nsf	P46460	IAEESNFPFIKICSPDK	567	1		7	665.668	+	+
	Nsf	P46460	SQLSCVVVDDIER	598	1	7	7	760.375	+	+
Vesicular glutamate transporter 1	Slc17a7	Q3TXX4	DPPVVDCTCFGLPR	53, 55	2		3	816.879	+	+
	Slc17a7	Q3TXX4	DPPVVDCTCFGLPR	53	1		3	850.892	+	+
	Slc17a7	Q3TXX4	DPPVVDCTCFGLPR	55	1	2	3	567.597	+	+
Vesicular glutamate transporter 2	Slc17a6	Q8BLE7	CGFIHEDELDEETGDITQNYINYGTTK	515	1	1	1	1054.8	+	+
Vesicular inhibitory amino acid transporter GABA and glycine transporter	Slc32a1	O35633	MGFQAATDEEAVGFAHCDDLDFEHR	46	1		3	717.805	+	-
	Slc32a1	O35633	SEGEPCGDEGAEAPVEGDIHYQR	69	1		3	834.687	-	+
	Slc32a1	O35633	AFFPACYGGDGR	420	1	3	3	659.288	+	+
Visinin-like protein 1	Vsnl1	P62761	EFICALSITSR	86	1		2	648.835	-	+
	Vsnl1	P62761	SDPSIVLLLQCDIQK	186	1	2	2	864.964	+	+
Voltage-dependent anion-selective channel protein 1	Vdac1	Q60932	EHINLGCDVDFDIAGPSIR	139	1		2	710.009	+	+
	Vdac1	Q60932	YQVDPDACFSAK	244	1	2	2	700.811	+	+
Voltage-dependent anion-selective channel protein 2	Vdac2	Q60930	CIPPPYADLGK	13	1		5	615.813	+	+
	Vdac2	Q60930	SCSGVEFSTSGSSNTDTGK	47	1		5	954.4	+	+
	Vdac2	Q60930	YKWCEYGLTFTEK	76	1		5	575.605	+	+
	Vdac2	Q60930	WNTDNTLGTEIAIEDQICQGLK	103	1		5	840.408	+	-
	Vdac2	Q60930	VCEDFDTSVNLAWTSGTNCTR	210	1	5	5	834.362	+	+
Voltage-dependent anion-selective channel protein 3	Vdac3	Q60931	YKVCNYGLTFTQK	64	1		2	541.273	+	+
	Vdac3	Q60931	YKLDCR	228	1	2	2	427.713	+	+
Voltage-dependent calcium channel gamma-3 subunit	Cacng3	Q9JJV5	TCCLEGAFR	66, 67	2	2	1	557.244	+	+
Voltage-dependent calcium channel gamma-8 subunit	Cacng8	Q8VHW2	GLWCEK	14	1		2	396.689	+	+
	Cacng8	Q8VHW2	GVCVKINHFPEDTDYDHDSAEYLLR	99	1	2	2	749.099	+	+
Voltage-dependent calcium channel subunit alpha-2/delta-1	Cacna2d1	O08532	KTPNNPSCNTDLINR	696	1	1	1	581.953	-	+
Voltage-dependent calcium channel subunit alpha-2/delta-2	Cacna2d2	Q6PHS9	AQPVSCFTHLVQANVR	343	1		3	609.649	+	+
	Cacna2d2	Q6PHS9	LTNTNLLFVVAEKPLCSQCEAGR	1064	1		3	896.788	+	-
	Cacna2d2	Q6PHS9	LTNTNLLFVVAEKPLCSQCEAGR	1067	1	3	3	896.788	+	-
Voltage-dependent calcium channel subunit alpha-2/delta-3	Cacna2d3	Q9Z1L5	QTLEPCDTEYPAFVSER	968	1		2	1021.46	+	+
	Cacna2d3	Q9Z1L5	RRPESCHGFHPEENAR	1054	1	2	2	396.587	+	+
Voltage-dependent P/Q-type calcium channel subunit alpha-1A	Cacna1a	P97445	QNCLTVNR	72	1	1	1	502.751	-	+
Voltage-dependent R-type calcium channel subunit alpha-1E	Cacna1e	Q61290,O55017	QNCFTVNR	62	1		2	519.743	+	+
	Cacna1e	Q61290,P97445,O55017	ACIDFAISAKPLTR	1448	1	2	2	521.617	+	+
V-type proton ATPase 116 kDa subunit a isoform 1	Atp6v0a1	Q9Z1G4	ASLYPCPETPQER	253	1		2	774.362	+	+
	Atp6v0a1	Q9Z1G4	AIYHTLNLCNIDVTQK	316	1	2	2	634.996	+	+
V-type proton ATPase catalytic subunit A EC 7.1.2.2	Atp6v1a	P50516	VLDALFPCVQGGTTAIPGAFGCGK	239	1		3	835.415	+	+
	Atp6v1a	P50516	VLDALFPCVQGGTTAIPGAFGCGK	253	1		3	835.415	+	+
	Atp6v1a	P50516	FCPFYK	531	1	3	3	431.202	+	+
V-type proton ATPase subunit B, brain isoform	Atp6v1b2	P62814	KTSCEFTGDILR	111	1		2	476.238	+	+
	Atp6v1b2	P62814	IPIFSAAGLPHNEIAAQICR	206	1	2	2	726.721	+	+
V-type proton ATPase subunit C 1	Atp6v1c1	Q9Z1G3	TCQQTWEK	14	1		3	540.743	+	+
	Atp6v1c1	Q9Z1G3	SSNVLSEDQDSYLCNVTLFR	224	1		3	783.034	+	+
	Atp6v1c1	Q9Z1G3	IDCNLLEFK	375	1	3	3	576.292	+	+
V-type proton ATPase subunit d 1	Atp6v0d1	P51863	AKLFPHCGR	243	1		2	543.287	+	+
	Atp6v0d1	P51863	NIVWIAECIAQR	334	1	2	2	736.888	+	+
V-type proton ATPase subunit G 1	Atp6v1g1	Q9CR51	EAAALGSHGSCSSEVEKETR	68	1	1	1	702.324	+	+
V-type proton ATPase subunit H	Atp6v1h	Q8BVE3	QEYALAMIQCK	311	1	1	1	677.828	+	-
WASH complex subunit 1	Washc1	Q8VDD8	TQCSLAGQLYAVP	7	1	1	1	450.896	-	+
WD repeat and HMG-box DNA-binding protein 1	Wdhd1	P59328	LASASCDGTVR	155	1	1	1	568.772	+	+
WD repeat-containing protein 1	Wdr1	O88342	LATGSDDNCAAFFEGPPFK	169	1		5	1022.46	+	+
	Wdr1	O88342	FVNCVR	193	1		5	397.702	+	-
	Wdr1	O88342	VCALGESK	224	1		5	432.218	+	+
	Wdr1	O88342	MTVNESEQLVSCSMDDTVR	381	1		5	1100.98	-	+
	Wdr1	O88342	CFSIDNPGYEPEVVAVHPGGDTVAVGGTDGNVR	437	1	5	5	1129.2	+	+
WD repeat-containing protein 47	Wdr47	Q8CGF6	SLNPALDGLTCGLTSHDKR	321	1	1	1	685.681	+	+
WD repeat-containing protein 75	Wdr75	Q3U821	LQLYSCSFDGTIK	74	1	1	1	511.254	-	+
Wings apart-like protein homolog	Wapl	Q65Z40	KFLSFMNLTCAVGTTGQ	1179	1	1	1	606.636	+	+
Wiskott-Aldrich syndrome protein family member 1	Wasf1	Q8R5H6	HLCHTALPR	13	1	1	1	552.79	+	+
Xaa-Pro dipeptidase EC 3.4.13.9	Pepd	Q11136	FNVNNTILHPEIVECR	182	1		2	652.332	+	+
	Pepd	Q11136	HTSYTCICCSGENAAVLHYGHAGAPNDR	242, 244, 245	3	4	2	780.338	+	-
XK-related protein 7	Xkr7	Q5GH64	GGAGGRGEAAAGIAGPGPVEAGCPGPR	46	1	1	1	782.717	+	-
Zinc finger E-box-binding homeobox 2	Zeb2	Q9R0G7	MDCKTEDI	477	1	1	1	506.21	+	+
Zinc finger homeobox protein 3 AT motif-binding factor 1	Zfhx3	Q61329	AATMCCLCQR	1441, 1443	2	2	1	669.775	+	+
Zinc finger protein 11	Zfp11	P10751	QEECDDSACDQHLR	36, 43	2	2	1	824.82	+	+
[truncated: 20 more rows]
