# Supplementary material for: S-Palmitoylation of Synaptic Proteins as a Novel Mechanism Underlying Sex-Dependent Differences in Neuronal Plasticity
Source: Int J Mol Sci. 2021 Jun 10;22(12):6253. doi: 10.3390/ijms22126253 (PMC8230572; doi:10.3390/ijms22126253)
Supplement: Supplementary file 1 [file ijms-22-06253-s001.zip › Supplementary File(s)/Table S2.xlsx]

## Sheet: Arkusz1
TABLE S2
UniProt ID	Gene Name_Mmu	MALE WT /FEMALE WT			MALE WT /MALE DHHC7 KO			FEMALE WT /FEMALE DHHC7 KO
		FOLD CHANGE (log2(ratio))	SIGNIFICANCE (p-value)	SIGNIFICANCE (-Log p-value)	FOLD CHANGE (log2(ratio))	SIGNIFICANCE (p-value)	SIGNIFICANCE (-Log p-value)	FOLD CHANGE (log2(ratio))	SIGNIFICANCE (p-value)	SIGNIFICANCE (-Log p-value)
Q6ZPJ3	(E3-independent) E2 ubiquitin-conjugating enzyme UBE2O	0.308333	0.424023	0.37261	0.568667	0.368641	0.433397	-0.608333	0.137581	0.86144
O55028	[3-methyl-2-oxobutanoate dehydrogenase [lipoamide]] kinase, mitochondrial	0.079	0.848312	0.0714442	-0.19	0.657265	0.18226	-0.234333	0.614526	0.21146
Q8CJ19	[F-actin]-monooxygenase MICAL3	0.012	0.983763	0.00710942	-0.129667	0.839738	0.0758563	0.819333	0.175256	0.756327
Q8BFP9	[Pyruvate dehydrogenase (acetyl-transferring)] kinase isozyme 1, mitochondrial	-0.159333	0.709435	0.149088	0.011	0.947964	0.023208	-0.132333	0.553129	0.257173
Q9JK42	[Pyruvate dehydrogenase (acetyl-transferring)] kinase isozyme 2, mitochondrial	0.156	0.259507	0.58585	-0.148	0.439908	0.356638	-0.269	0.268059	0.57177
Q922H2	[Pyruvate dehydrogenase (acetyl-transferring)] kinase isozyme 3, mitochondrial	0.0206667	0.94724	0.0235399	-0.419	0.095278	1.02101	-0.610667	0.0927615	1.03263
Q3UV70	[Pyruvate dehydrogenase [acetyl-transferring]]-phosphatase 1, mitochondrial	-0.0703333	0.757384	0.120684	-0.0323333	0.899498	0.0459998	-0.105667	0.673001	0.171984
Q64433	10 kDa heat shock protein, mitochondrial	1.02233	0.146386	0.8345	0.239333	0.611179	0.213832	-0.863	0.186831	0.728551
O08810	116 kDa U5 small nuclear ribonucleoprotein component	0.282	0.408495	0.388814	-0.116	0.603887	0.219045	0.311	0.461805	0.335542
Q9DAK9	14 kDa phosphohistidine phosphatase	-0.022	0.863401	0.0637873	-0.435333	0.0779078	1.10842	-0.0846667	0.721466	0.141784
Q9CQV8	14-3-3 protein beta/alpha	0.0926667	0.637097	0.195794	-0.0573333	0.80491	0.0942525	-0.179667	0.433484	0.363027
P62259	14-3-3 protein epsilon	-0.093	0.6455	0.190104	0.0353333	0.903205	0.0442137	0.528	0.155326	0.808756
P68510	14-3-3 protein eta	0.0353333	0.907497	0.042155	-0.228	0.294806	0.530464	-0.384667	0.262948	0.58013
P61982	14-3-3 protein gamma	0.111667	0.621028	0.206889	-0.0646667	0.790363	0.102173	-0.147333	0.502226	0.2991
O70456	14-3-3 protein sigma	-0.144	0.446962	0.349729	-0.0816667	0.704693	0.152	0.208	0.296317	0.528243
P68254	14-3-3 protein theta	-0.139333	0.784442	0.105439	-0.376	0.557074	0.254087	-0.476667	0.279201	0.554083
P63101	14-3-3 protein zeta/delta	-0.089	0.803878	0.09481	-0.236667	0.62535	0.203877	-0.189	0.229225	0.639738
O35083	1-acyl-sn-glycerol-3-phosphate acyltransferase alpha	-0.522667	0.235645	0.627743	-0.268333	0.634851	0.197328	0.143333	0.67267	0.172198
Q9D1E8	1-acyl-sn-glycerol-3-phosphate acyltransferase epsilon	0.084	0.780074	0.107864	-0.228	0.401337	0.396491	-0.076	0.739004	0.131353
Q9D517	1-acyl-sn-glycerol-3-phosphate acyltransferase gamma	0.101333	0.751026	0.124345	-0.0203333	0.961131	0.0172176	-0.0636667	0.85324	0.0689288
Q9Z1B3	1-phosphatidylinositol 4,5-bisphosphate phosphodiesterase beta-1	-0.35	0.360381	0.443238	-0.344	0.241974	0.616231	0.111333	0.834622	0.0785103
P16330	2',3'-cyclic-nucleotide 3'-phosphodiesterase	-0.026	0.897222	0.0470999	0.356333	0.538063	0.269167	0.273333	0.458684	0.338487
Q9CQ62	2,4-dienoyl-CoA reductase, mitochondrial	-0.198	0.62082	0.207034	-0.149	0.872672	0.0591491	0.559333	0.189347	0.722741
Q9D8W5	26S proteasome non-ATPase regulatory subunit 12	0.412667	0.261493	0.58254	0.185	0.56594	0.24723	0.0476667	0.867916	0.0615222
P26516	26S proteasome non-ATPase regulatory subunit 7	-0.109333	0.677507	0.169086	-0.163667	0.435519	0.360993	-0.003	0.984558	0.00675876
P62334	26S proteasome regulatory subunit 10B	0.122667	0.614191	0.211697	-0.287667	0.372345	0.429055	-0.641667	0.0368054	1.43409
P54775	26S proteasome regulatory subunit 6B	0.231333	0.360467	0.443135	0.219	0.53578	0.271014	0.270667	0.294615	0.530745
P62196	26S proteasome regulatory subunit 8	0.00333333	0.990317	0.00422555	-0.364333	0.211827	0.674019	0.0226667	0.960574	0.0174693
Q3UHX2	28 kDa heat- and acid-stable phosphoprotein	-0.269667	0.512925	0.289946	-0.367333	0.540639	0.267092	-0.572667	0.112874	0.947408
Q9DC71	28S ribosomal protein S15, mitochondrial	-0.110667	0.732856	0.134981	-0.382333	0.38451	0.415093	-0.359	0.0208449	1.681
Q9CPX7	28S ribosomal protein S16, mitochondrial	-0.257333	0.434631	0.361879	-0.738667	0.122385	0.912273	0.0106667	0.955049	0.0199746
Q9CQE3	28S ribosomal protein S17, mitochondrial	-0.00733333	0.972825	0.0119651	-0.125333	0.873443	0.0587656	-0.860333	0.0937193	1.02817
Q99N84	28S ribosomal protein S18b, mitochondrial	0.191333	0.453289	0.343624	0.204	0.622109	0.206134	0.108333	0.709934	0.148782
Q924T2	28S ribosomal protein S2, mitochondrial	0.196667	0.705403	0.151562	0.522	0.328321	0.483701	0.683	0.200685	0.697486
Q8VE22	28S ribosomal protein S23, mitochondrial	-0.239	0.573378	0.241559	-0.426	0.429652	0.366883	-0.312333	0.558636	0.252871
Q9CQV5	28S ribosomal protein S24, mitochondrial	-0.053	0.851412	0.0698601	-0.220333	0.383866	0.415821	-0.340333	0.262317	0.581173
Q80ZS3	28S ribosomal protein S26, mitochondrial	0.0616667	0.851014	0.0700632	-0.34	0.268784	0.570597	-0.201667	0.436827	0.359691
Q8BK72	28S ribosomal protein S27, mitochondrial	-0.524333	0.0430389	1.36614	-0.761667	0.144548	0.839989	-0.373667	0.00689327	2.16157
Q9ER88	28S ribosomal protein S29, mitochondrial	-0.164333	0.664854	0.177274	-0.275	0.463167	0.334263	-0.199333	0.326723	0.48582
Q9D0G0	28S ribosomal protein S30, mitochondrial	0.1395	0.630313	0.200444	-0.401333	0.142769	0.845367	-0.494667	0.107918	0.966905
Q61733	28S ribosomal protein S31, mitochondrial	-0.065	0.847081	0.0720753	-0.111	0.795186	0.0995313	-0.525	0.156522	0.805424
Q9D2R8	28S ribosomal protein S33, mitochondrial	0.061	0.888572	0.0513073	-0.627667	0.138267	0.859283	-0.729667	0.110701	0.95585
Q9JIK9	28S ribosomal protein S34, mitochondrial	-0.0156667	0.924115	0.0342739	0.231333	0.505008	0.296701	0.491	0.359684	0.444079
Q8BJZ4	28S ribosomal protein S35, mitochondrial	-0.122333	0.585764	0.232277	0.00333333	0.993109	0.00300312	0.175333	0.475893	0.32249
Q9CQX8	28S ribosomal protein S36, mitochondrial	0.007	0.959475	0.0179662	0.181667	0.521275	0.282933	0.170333	0.276679	0.558024
Q99N87	28S ribosomal protein S5, mitochondrial	-0.066	0.891003	0.0501208	-0.611	0.12284	0.91066	-0.844667	0.113875	0.94357
P58064	28S ribosomal protein S6, mitochondrial	-0.214	0.35141	0.454186	-0.153667	0.50458	0.29707	0.441333	0.240709	0.618507
Q80X85	28S ribosomal protein S7, mitochondrial	-0.113667	0.776346	0.109945	-0.4815	0.262994	0.580054	-0.159333	0.64021	0.193677
Q9D7N3	28S ribosomal protein S9, mitochondrial	0.190333	0.185621	0.731372	-0.0853333	0.888759	0.0512159	0.198	0.416077	0.380827
O88986	2-amino-3-ketobutyrate coenzyme A ligase, mitochondrial	-0.161667	0.717416	0.144229	-0.331	0.212091	0.673477	0.324667	0.227214	0.643565
Q6PDY2	2-aminoethanethiol dioxygenase	-0.198333	0.478698	0.319939	-0.266667	0.234143	0.630519	0.209333	0.401684	0.396115
P52760	2-iminobutanoate/2-iminopropanoate deaminase	-0.308667	0.51089	0.291673	-0.228333	0.585837	0.232223	0.464333	0.408621	0.38868
Q60597	2-oxoglutarate dehydrogenase, mitochondrial	-0.727	0.244803	0.611183	-0.511	0.371709	0.429797	0.181333	0.33983	0.468738
P50136	2-oxoisovalerate dehydrogenase subunit alpha, mitochondrial	-0.0896667	0.861191	0.0649003	-0.354833	0.53471	0.271882	-0.0496667	0.794614	0.0998438
Q6P3A8	2-oxoisovalerate dehydrogenase subunit beta, mitochondrial	0.348	0.37144	0.430111	0.347667	0.472849	0.325278	0.397667	0.256888	0.590257
Q9Z0S1	3'(2'),5'-bisphosphate nucleotidase 1	0.326	0.182807	0.738007	0.02	0.952452	0.0211568	0.265333	0.440681	0.355875
Q99N96	39S ribosomal protein L1, mitochondrial	0.061	0.867276	0.0618427	-0.0261667	0.913574	0.0392561	-0.0213333	0.932971	0.0301317
Q3TBW2	39S ribosomal protein L10, mitochondrial	-0.0723333	0.673572	0.171616	-0.0613333	0.838486	0.0765044	-0.394333	0.011714	1.93129
Q9DB15	39S ribosomal protein L12, mitochondrial	0.455667	0.389221	0.409804	-0.176667	0.125633	0.900896	-0.699	0.214926	0.667712
Q9CPR5	39S ribosomal protein L15, mitochondrial	-0.0876667	0.706136	0.151111	-0.602	0.0462498	1.33489	-0.36	0.280071	0.552731
Q99N93	39S ribosomal protein L16, mitochondrial	0.715	0.104022	0.982875	-0.085	0.757305	0.120729	-0.559667	0.221154	0.655306
Q9CQL5	39S ribosomal protein L18, mitochondrial	0.371333	0.378961	0.421405	-0.189833	0.393406	0.405159	-0.136333	0.74536	0.127634
Q9D338	39S ribosomal protein L19, mitochondrial	-0.064	0.400027	0.397911	-0.0966667	0.698992	0.155528	-0.181333	0.138214	0.859448
Q9D1N9	39S ribosomal protein L21, mitochondrial	-1.05567	0.0700517	1.15458	-0.566333	0.125083	0.902803	0.328667	0.456786	0.340287
Q8BU88	39S ribosomal protein L22, mitochondrial	-0.0446667	0.90616	0.042795	-0.0416667	0.9316	0.0307706	0.596	0.226391	0.645141
O35972	39S ribosomal protein L23, mitochondrial	-0.276667	0.277074	0.557405	-0.406333	0.451812	0.345042	-0.543667	0.0758623	1.11997
Q9D1B9	39S ribosomal protein L28, mitochondrial	0.0523333	0.811257	0.0908414	-0.159	0.692341	0.15968	-0.0223333	0.899065	0.0462087
Q99N95	39S ribosomal protein L3, mitochondrial	0.516	0.0558631	1.25287	0.159333	0.75934	0.119564	0.053	0.804138	0.0946696
Q9D7N6	39S ribosomal protein L30, mitochondrial	-0.147333	0.508178	0.293985	0.0983333	0.798816	0.0975532	-0.100333	0.535761	0.271029
Q921S7	39S ribosomal protein L37, mitochondrial	0.419333	0.0183655	1.736	0.428667	0.527898	0.27745	0.307333	0.344628	0.462649
Q8K2M0	39S ribosomal protein L38, mitochondrial	-0.026	0.893584	0.0488648	0.022	0.905708	0.0430117	0.105667	0.652015	0.185742
Q9JKF7	39S ribosomal protein L39, mitochondrial	0.102	0.702966	0.153066	0.203667	0.6657	0.176722	0.04	0.87618	0.0574066
Q9Z2Q5	39S ribosomal protein L40, mitochondrial	-0.130333	0.74813	0.126023	0.0943333	0.88093	0.0550586	0.262667	0.506976	0.295013
Q9CQN7	39S ribosomal protein L41, mitochondrial	0.371	0.441515	0.355055	-0.0203333	0.975469	0.0107865	-0.059	0.808436	0.0923541
Q99N89	39S ribosomal protein L43, mitochondrial	-0.488667	0.404816	0.392742	-0.386333	0.147998	0.829745	0.253333	0.455512	0.3415
Q9CY73	39S ribosomal protein L44, mitochondrial	0.0703333	0.430663	0.365862	0.183167	0.457152	0.339939	0.065	0.790619	0.102032
Q9D0Q7	39S ribosomal protein L45, mitochondrial	-0.128	0.550609	0.259157	-0.0593333	0.870154	0.0604039	0.418667	0.251502	0.599459
Q9EQI8	39S ribosomal protein L46, mitochondrial	-0.218667	0.441578	0.354993	-0.126	0.786163	0.104487	-0.0113333	0.97463	0.0111603
Q8JZS9	39S ribosomal protein L48, mitochondrial	-0.147667	0.514656	0.288483	-0.0883333	0.751079	0.124314	0.173667	0.56044	0.251471
Q9CQ40	39S ribosomal protein L49, mitochondrial	-0.106	0.687311	0.162846	-0.18	0.642849	0.191891	0.141333	0.713838	0.1464
Q9CPW3	39S ribosomal protein L54, mitochondrial	-0.111667	0.779073	0.108422	-0.604	0.228563	0.640993	-0.515	0.153716	0.813281
Q9CZ83	39S ribosomal protein L55, mitochondrial	-0.063	0.806938	0.0931597	-0.416	0.436918	0.3596	-0.279667	0.425071	0.371538
Q99N94	39S ribosomal protein L9, mitochondrial	-0.287	0.298626	0.524872	-0.150667	0.65409	0.184363	0.234667	0.384245	0.415392
Q8JZS7	3-hydroxy-3-methylglutaryl-CoA lyase, cytoplasmic	-0.829333	0.213351	0.670905	-0.709833	0.244865	0.611074	-0.464667	0.210037	0.677705
O08756	3-hydroxyacyl-CoA dehydrogenase type-2	-0.142667	0.424921	0.371692	-0.0463333	0.887795	0.0516874	0.569	0.152294	0.817317
Q99L13	3-hydroxyisobutyrate dehydrogenase, mitochondrial	0.579333	0.0594379	1.22594	-0.0735	0.74635	0.127057	-0.123667	0.639904	0.193885
Q8QZS1	3-hydroxyisobutyryl-CoA hydrolase, mitochondrial	-0.00833333	0.935743	0.0288432	-0.271	0.22339	0.650937	0.0446667	0.81633	0.0881343
Q921H8	3-ketoacyl-CoA thiolase A, peroxisomal	-0.065	0.757163	0.12081	-0.0846667	0.789772	0.102498	0.466333	0.222525	0.652622
Q8VCH0	3-ketoacyl-CoA thiolase B, peroxisomal	-0.0393333	0.764816	0.116443	-0.0606667	0.844201	0.073554	0.180333	0.469771	0.328114
Q8BWT1	3-ketoacyl-CoA thiolase, mitochondrial	-0.204	0.529766	0.275916	-0.481667	0.248505	0.604664	-0.491	0.0834928	1.07835
Q99J99	3-mercaptopyruvate sulfurtransferase	0.013	0.956181	0.0194601	0.282667	0.616266	0.210232	0.0326667	0.906207	0.0427725
Q9D404	3-oxoacyl-[acyl-carrier-protein] synthase, mitochondrial	-0.115333	0.574986	0.240343	-0.284333	0.194957	0.710061	-0.129667	0.335185	0.474715
P63325	40S ribosomal protein S10	0.0616667	0.851014	0.0700632	-0.34	0.268784	0.570597	-0.201667	0.436827	0.359691
P62264	40S ribosomal protein S14	0.0203333	0.964308	0.0157844	0.514333	0.119637	0.922134	0.424	0.370641	0.431046
P62843	40S ribosomal protein S15	0.188667	0.490121	0.309697	0.428667	0.527898	0.27745	0.307333	0.344628	0.462649
P14131	40S ribosomal protein S16	-0.208	0.575282	0.240119	-0.2645	0.272176	0.56515	-0.047	0.813961	0.0893966
P63276	40S ribosomal protein S17	-0.0896667	0.861191	0.0649003	-0.176667	0.701016	0.154272	0.132333	0.608266	0.215906
P62270	40S ribosomal protein S18	-0.232333	0.435734	0.360779	0.166333	0.633264	0.198415	0.296	0.44625	0.350422
Q9CZX8	40S ribosomal protein S19	-0.233333	0.508048	0.294095	-0.602	0.104791	0.979675	-0.303667	0.453389	0.343529
P25444	40S ribosomal protein S2	-0.127667	0.46232	0.335057	-0.00633333	0.990283	0.00424053	0.342333	0.309404	0.509475
P62852	40S ribosomal protein S25	0.134	0.499144	0.301774	0.271667	0.360396	0.44322	0.173333	0.49445	0.305878
P62855	40S ribosomal protein S26	-0.143	0.452421	0.344457	-0.373	0.150603	0.822167	-0.206	0.189085	0.723343
P62858	40S ribosomal protein S28	-0.758	0.330398	0.480962	-0.250667	0.631273	0.199782	-0.229	0.776855	0.10966
P62908	40S ribosomal protein S3	0.0413333	0.853418	0.0688383	0.288667	0.495612	0.304858	0.198	0.460895	0.336398
P62862	40S ribosomal protein S30	1.817	0.405521	0.391987	0.234	0.476035	0.322361	-0.274333	0.419094	0.377688
P62702	40S ribosomal protein S4, X isoform	0.0173333	0.931083	0.0310115	0.271667	0.545575	0.263145	-0.112667	0.592153	0.227566
P62754	40S ribosomal protein S6	0.176667	0.288203	0.540302	-0.342	0.0854918	1.06808	-0.103	0.358103	0.445992
P62082	40S ribosomal protein S7	0.0823333	0.720356	0.142453	-0.194667	0.589506	0.229512	-0.517333	0.043025	1.36628
Q6ZWN5	40S ribosomal protein S9	0.347333	0.293942	0.531738	-0.0485	0.723874	0.140337	0.0756667	0.799313	0.0972831
P61922	4-aminobutyrate aminotransferase, mitochondrial	-0.727	0.244803	0.611183	-0.511	0.371709	0.429797	0.181333	0.33983	0.468738
P10852	4F2 cell-surface antigen heavy chain	-0.185333	0.80841	0.0923681	-0.868333	0.170156	0.769153	-0.621667	0.293891	0.531814
Q9JLJ2	4-trimethylaminobutyraldehyde dehydrogenase	-0.360667	0.0615423	1.21083	-0.390333	0.20817	0.681581	-0.0233333	0.922992	0.0348019
Q9JM14	5'(3')-deoxyribonucleotidase, cytosolic type	-0.342333	0.338224	0.470796	-0.186667	0.523914	0.28074	0.08	0.748093	0.126045
Q8VCE6	5'(3')-deoxyribonucleotidase, mitochondrial	-0.668333	0.0395152	1.40324	-0.653333	0.0735296	1.13354	0.0543333	0.800302	0.0967462
O35405	5'-3' exonuclease PLD3	-0.349667	0.554979	0.255724	-0.735	0.465619	0.331969	-0.744667	0.0701702	1.15385
O54950	5'-AMP-activated protein kinase subunit gamma-1	-0.026	0.867146	0.0619078	0.012	0.969802	0.0133171	0.221667	0.433371	0.36314
P97478	5-demethoxyubiquinone hydroxylase, mitochondrial	-0.203	0.553077	0.257214	-0.332	0.117345	0.930537	-0.471	0.0676922	1.16946
Q3UHB1	5'-nucleotidase domain-containing protein 3	-0.106	0.821621	0.0853287	-0.702333	0.118152	0.927558	-0.315	0.497444	0.303255
P63038	60 kDa heat shock protein, mitochondrial	0.002	0.963998	0.015924	0.581	0.0923032	1.03478	0.901	0.0203122	1.69224
P14869	60S acidic ribosomal protein P0	-0.131333	0.738843	0.131448	-0.605	0.190027	0.721184	-0.176	0.580111	0.236489
P47955	60S acidic ribosomal protein P1	0.190333	0.516179	0.287199	0.232	0.433685	0.362825	0.465	0.284335	0.54617
P99027	60S acidic ribosomal protein P2	-0.204	0.529766	0.275916	-0.496333	0.0271261	1.56661	-0.437333	0.128659	0.89056
Q6ZWV3	60S ribosomal protein L10	0.268	0.563762	0.248904	-0.227833	0.504242	0.297361	-0.203333	0.643787	0.191258
P53026	60S ribosomal protein L10a	0.0166667	0.917266	0.0375049	-0.032	0.897718	0.0468603	-0.119	0.453474	0.343447
P86048	60S ribosomal protein L10-like	0.231333	0.360467	0.443135	0.0716667	0.828194	0.0818681	0.229333	0.328572	0.483369
Q9CXW4	60S ribosomal protein L11	-0.0836667	0.76073	0.118769	-0.0323333	0.929674	0.0316691	0.110667	0.585239	0.232666
P35979	60S ribosomal protein L12	0.296333	0.17282	0.762406	0.656667	0.263371	0.579432	-0.138667	0.73102	0.136071
P47963	60S ribosomal protein L13	-0.157333	0.682779	0.16572	-0.107	0.823756	0.0842015	0.309667	0.321348	0.493025
P19253	60S ribosomal protein L13a	0.0703333	0.430663	0.365862	0.183167	0.457152	0.339939	0.065	0.790619	0.102032
Q9CR57	60S ribosomal protein L14	-0.460333	0.396251	0.40203	-0.308	0.552705	0.257507	0.773	0.140099	0.853564
Q9CZM2	60S ribosomal protein L15	-0.131	0.58322	0.234167	-0.627667	0.0940005	1.02687	-0.0616667	0.852048	0.0695362
Q9CPR4	60S ribosomal protein L17	0.0603333	0.621172	0.206788	-0.147	0.401265	0.396569	-0.357	0.00826519	2.08275
P35980	60S ribosomal protein L18	-0.0433333	0.883783	0.0536543	-0.185667	0.507674	0.294415	-0.0326667	0.881828	0.0546163
P62717	60S ribosomal protein L18a	0.128667	0.709747	0.148896	-0.152	0.622142	0.206111	-0.001	0.9964	0.00156618
O09167	60S ribosomal protein L21	-0.0896667	0.861191	0.0649003	-0.247667	0.572399	0.242301	0.104333	0.707716	0.150141
P62830	60S ribosomal protein L23	-0.0166667	0.951475	0.0216026	-0.465667	0.16356	0.786323	-0.236	0.551729	0.258275
P62751	60S ribosomal protein L23a	0.465333	0.340388	0.468025	0.298667	0.476457	0.321976	-0.145333	0.777729	0.109172
Q8BP67	60S ribosomal protein L24	0.348	0.37144	0.430111	0.525333	0.3985	0.399572	0.498333	0.20843	0.68104
P61255	60S ribosomal protein L26	0.348	0.37144	0.430111	0.525333	0.3985	0.399572	0.498333	0.20843	0.68104
P14115	60S ribosomal protein L27a	-0.0613333	0.758659	0.119954	-0.243	0.330482	0.480852	0.183333	0.517399	0.286175
P41105	60S ribosomal protein L28	-0.469	0.254578	0.594179	-0.624667	0.146999	0.832684	-0.223333	0.428057	0.368498
P47915	60S ribosomal protein L29	-0.100667	0.699761	0.15505	-0.299333	0.445547	0.351106	-0.298667	0.192023	0.716647
P27659	60S ribosomal protein L3	-0.0683333	0.623431	0.205212	0.272667	0.616496	0.210069	0.598667	0.187568	0.726841
P62889	60S ribosomal protein L30	0.067	0.469787	0.328099	-0.092	0.523814	0.280823	-0.298333	0.0267785	1.57221
P62900	60S ribosomal protein L31	-0.0783333	0.865143	0.0629122	-0.131333	0.273439	0.56314	0.058	0.905508	0.0431078
Q9D1R9	60S ribosomal protein L34	-0.0666667	0.783788	0.105801	-0.232	0.369316	0.432602	-0.0533333	0.842696	0.0743289
Q6ZWV7	60S ribosomal protein L35	0.371333	0.542857	0.265314	-0.062	0.902539	0.044534	-0.121667	0.827533	0.0822149
O55142	60S ribosomal protein L35a	0.240333	0.484922	0.314328	-0.533667	0.191082	0.718779	-0.375667	0.331882	0.479016
P47964	60S ribosomal protein L36	-0.344	0.285275	0.544736	-0.321333	0.368011	0.434139	0.239667	0.48323	0.315846
Q9D8E6	60S ribosomal protein L4	0.0223333	0.733048	0.134868	0.326333	0.487314	0.312191	0.209667	0.551604	0.258373
P47911	60S ribosomal protein L6	0.189667	0.130136	0.885602	0.064	0.842944	0.0742015	-0.362	0.0169423	1.77103
P14148	60S ribosomal protein L7	-0.370333	0.247463	0.60649	-0.454667	0.337218	0.47209	0.073	0.630889	0.200047
P12970	60S ribosomal protein L7a	-0.195	0.378253	0.422217	-0.138	0.526837	0.278324	-0.109667	0.506963	0.295024
Q9D8M4	60S ribosomal protein L7-like 1	-0.0466667	0.887641	0.0517627	-0.203333	0.44734	0.349363	0.204333	0.54214	0.265888
P62918	60S ribosomal protein L8	-0.109667	0.686445	0.163395	0.297667	0.504183	0.297412	0.264667	0.607779	0.216254
Q9DCD0	6-phosphogluconate dehydrogenase, decarboxylating	-0.129333	0.741257	0.130031	-0.336333	0.315451	0.501068	-0.186333	0.158036	0.801245
Q9D0L4	AarF domain-containing protein kinase 1	0.15	0.541517	0.266388	-0.04	0.917967	0.0371729	-0.039	0.896107	0.0476403
Q8CBW3	Abl interactor 1	0.203	0.434091	0.36242	-0.395333	0.423064	0.373594	0.154333	0.721642	0.141678
P62484	Abl interactor 2	-0.0666667	0.783788	0.105801	-0.232	0.369316	0.432602	-0.0533333	0.842696	0.0743289
Q8QZT1	Acetyl-CoA acetyltransferase, mitochondrial	-0.577	0.492008	0.308028	-0.695667	0.371995	0.429463	-0.295	0.256745	0.590498
Q99NB1	Acetyl-coenzyme A synthetase 2-like, mitochondrial	0.127333	0.591308	0.228186	0.0776667	0.82688	0.0825575	0.472333	0.197168	0.705165
Q9WV54	Acid ceramidase	-0.215667	0.73827	0.131785	-0.0253333	0.976369	0.0103862	0.221333	0.705628	0.151424
O35381	Acidic leucine-rich nuclear phosphoprotein 32 family member A	0.224667	0.290748	0.536484	0.218333	0.5616	0.250573	0.082	0.666258	0.176358
Q9EST5	Acidic leucine-rich nuclear phosphoprotein 32 family member B	-0.216667	0.169463	0.770924	0.062	0.828054	0.0819411	-0.0953333	0.471937	0.326116
P97822	Acidic leucine-rich nuclear phosphoprotein 32 family member E	-0.0313333	0.912056	0.0399783	0.280667	0.516277	0.287117	-0.0866667	0.712973	0.146927
Q99KI0	Aconitate hydratase, mitochondrial	-0.0793333	0.760841	0.118706	-0.0476667	0.868405	0.0612778	0.614667	0.181744	0.74054
P68033	Actin, alpha cardiac muscle 1	-0.663667	0.271222	0.566676	-0.442667	0.565522	0.247551	0.00266667	0.995031	0.00216354
P68134	Actin, alpha skeletal muscle	-0.0126667	0.973297	0.0117545	-0.148	0.665906	0.176587	0.207	0.581202	0.235673
P62737	Actin, aortic smooth muscle	0.804333	0.32555	0.487382	-0.244333	0.552667	0.257537	-1.039	0.187528	0.726933
P60710	Actin, cytoplasmic 1	-0.558	0.361858	0.441462	-0.345333	0.581033	0.235799	0.558	0.361858	0.441462
P63260	Actin, cytoplasmic 2	-0.0396667	0.90569	0.0430204	-0.121333	0.597673	0.223536	-0.057	0.797038	0.0985212
P63268	Actin, gamma-enteric smooth muscle	-0.0133333	0.975272	0.0108743	0.645333	0.5287	0.27679	0.964	0.249499	0.602931
Q8K4G5	Actin-binding LIM protein 1	-0.224667	0.543697	0.264643	-0.012	0.980495	0.00855483	0.677333	0.180097	0.744494
P61161	Actin-related protein 2	0.0813333	0.790833	0.101915	-0.24	0.554452	0.256136	-0.100667	0.797812	0.0980993
Q9R0Q6	Actin-related protein 2/3 complex subunit 1A	-0.35	0.152749	0.816021	-0.218	0.376193	0.424589	0.167667	0.486764	0.312681
Q9CVB6	Actin-related protein 2/3 complex subunit 2	0.0993333	0.782716	0.106396	-0.816333	0.0682106	1.16615	-0.403667	0.342943	0.464778
Q9JM76	Actin-related protein 2/3 complex subunit 3	0.0436667	0.854001	0.0685415	-0.503333	0.130365	0.88484	-0.483	0.110466	0.956773
P59999	Actin-related protein 2/3 complex subunit 4	0.142	0.603643	0.21922	0.0943333	0.857525	0.0667531	0.469	0.249403	0.603098
Q9CPW4	Actin-related protein 2/3 complex subunit 5	-0.134	0.601288	0.220917	-0.158667	0.746724	0.12684	-0.117333	0.669983	0.173936
Q9D898	Actin-related protein 2/3 complex subunit 5-like protein	0.252333	0.116584	0.93336	0.0623333	0.729172	0.13717	-0.199667	0.0206542	1.68499
Q99JY9	Actin-related protein 3	-0.147667	0.630317	0.200441	-0.155333	0.750203	0.124821	-0.173	0.829351	0.0812616
Q641P0	Actin-related protein 3B	0.056	0.780851	0.107432	0.254667	0.383295	0.416467	0.317333	0.317622	0.498089
P11031	Activated RNA polymerase II transcriptional coactivator p15	-0.307	0.573066	0.241795	-0.466333	0.377195	0.423434	0.254667	0.326126	0.486614
Q8BK64	Activator of 90 kDa heat shock protein ATPase homolog 1	-0.501	0.325768	0.487092	-0.692	0.295503	0.529439	-0.215	0.323378	0.490289
Q5SSL4	Active breakpoint cluster region-related protein	-0.132667	0.603692	0.219185	-0.533667	0.100528	0.997711	-0.00266667	0.992639	0.00320848
Q9WV31	Activity-regulated cytoskeleton-associated protein	-0.276667	0.489865	0.309923	-0.128667	0.776164	0.110046	-0.158333	0.660148	0.180358
Q9CR21	Acyl carrier protein, mitochondrial	0.161333	0.7788	0.108574	-0.461667	0.159107	0.79831	-0.34	0.61702	0.209701
Q91YX5	Acyl-CoA:lysophosphatidylglycerol acyltransferase 1	-0.104333	0.630982	0.199983	-0.0276667	0.881617	0.0547198	0.291333	0.405786	0.391703
P31786	Acyl-CoA-binding protein	-0.211333	0.402677	0.395043	0.238667	0.523284	0.281263	0.816333	0.0896615	1.04739
Q32MW3	Acyl-coenzyme A thioesterase 10, mitochondrial	-0.204333	0.334996	0.47496	-0.216	0.447553	0.349156	0.223667	0.489368	0.310365
Q8VHQ9	Acyl-coenzyme A thioesterase 11	-0.166333	0.447822	0.348894	0.0766667	0.779658	0.108096	0.223333	0.426761	0.369815
Q9CQR4	Acyl-coenzyme A thioesterase 13	-0.576667	0.344133	0.463274	-0.534	0.412766	0.384296	-0.244333	0.722273	0.141299
Q9QYR9	Acyl-coenzyme A thioesterase 2, mitochondrial	-0.163667	0.166224	0.779306	-0.2425	0.29996	0.522936	-0.303333	0.0557065	1.25409
Q32Q92	Acyl-coenzyme A thioesterase 6	-0.084	0.857436	0.0667984	-0.0316667	0.901829	0.0448759	-0.302	0.504027	0.297547
Q9R0X4	Acyl-coenzyme A thioesterase 9, mitochondrial	-0.196667	0.475962	0.322428	-0.0123333	0.966625	0.0147421	0.0513333	0.801723	0.0959758
Q3UUI3	Acyl-coenzyme A thioesterase THEM4	-0.612	0.313008	0.504445	-0.301667	0.614274	0.211638	0.375333	0.268673	0.570776
Q9ESW4	Acylglycerol kinase, mitochondrial	0.22	0.421464	0.375239	-0.322667	0.472529	0.325572	-0.356333	0.135753	0.86725
P56376	Acylphosphatase-1	0.067	0.684964	0.164332	-0.368167	0.200792	0.697255	-0.127	0.362607	0.440563
P97823	Acyl-protein thioesterase 1	-0.074	0.743415	0.128769	0.117667	0.822048	0.0851027	0.178333	0.730426	0.136424
Q9WTL7	Acyl-protein thioesterase 2	0.0786667	0.846323	0.0724637	-0.0703333	0.827576	0.0821919	-0.1085	0.829546	0.0811595
Q8R0F8	Acylpyruvase FAHD1, mitochondrial	0.0496667	0.755743	0.121626	0.463667	0.394919	0.403491	-0.349667	0.0245048	1.61075
Q9CR95	Adaptin ear-binding coat-associated protein 1	0.291	0.301695	0.520432	0.115667	0.780581	0.107582	0.00233333	0.988808	0.00488789
P50247	Adenosylhomocysteinase	0.205333	0.543126	0.2651	0.00233333	0.995217	0.00208203	0.194	0.318112	0.497419
O88444	Adenylate cyclase type 1	0.331	0.615925	0.210472	-0.379	0.548384	0.260915	-0.573333	0.254815	0.593776
P84309	Adenylate cyclase type 5	-0.25	0.519622	0.284313	-0.593667	0.149049	0.826671	-0.0213333	0.957025	0.0190766
P51830	Adenylate cyclase type 9	0.013	0.956181	0.0194601	0.326667	0.464545	0.332973	0.428	0.309259	0.509678
Q9WUR9	Adenylate kinase 4, mitochondrial	-0.0783333	0.781531	0.107054	-0.555667	0.106888	0.971072	-0.713667	0.0543183	1.26505
Q9R0Y5	Adenylate kinase isoenzyme 1	-0.374	0.299164	0.52409	-0.288667	0.55161	0.258368	0.288667	0.299181	0.524065
Q920P5	Adenylate kinase isoenzyme 5	0.442667	0.303129	0.518372	-0.340667	0.073719	1.13242	-0.926333	0.0721031	1.14205
P28650	Adenylosuccinate synthetase isozyme 1	0.190333	0.185621	0.731372	0.161333	0.785475	0.104868	0.198	0.416077	0.380827
P40124	Adenylyl cyclase-associated protein 1	-0.476	0.153171	0.814822	-0.428333	0.0994432	1.00243	-0.036	0.858588	0.0662152
Q9CYT6	Adenylyl cyclase-associated protein 2	-0.152333	0.798703	0.0976145	0.147	0.788153	0.10339	0.288667	0.406296	0.391158
Q3UHD1	Adhesion G protein-coupled receptor B1	0.113333	0.392381	0.406292	-0.161333	0.350429	0.4554	-0.0916667	0.818711	0.0868694
Q80TR1	Adhesion G protein-coupled receptor L1	-0.00666667	0.974	0.0114409	-0.257	0.642287	0.192271	-0.201333	0.531093	0.274829
Q8VHN7	Adhesion G-protein coupled receptor V1	-0.203667	0.540649	0.267084	-0.208667	0.537228	0.269841	0.306	0.39203	0.406681
Q9D7N9	Adipocyte plasma membrane-associated protein	-0.153333	0.451424	0.345415	-0.331	0.2113	0.6751	-0.0806667	0.59528	0.225279
P48962	ADP/ATP translocase 1	-0.0396667	0.90569	0.0430204	-0.121333	0.597673	0.223536	-0.057	0.797038	0.0985212
P51881	ADP/ATP translocase 2	-0.225333	0.590572	0.228727	-0.0716667	0.806506	0.0933922	0.00266667	0.995031	0.00216354
Q3V132	ADP/ATP translocase 4	0.027	0.878663	0.0561778	0.752	0.350967	0.454734	0.955333	0.0955632	1.01971
Q922B1	ADP-ribose glycohydrolase MACROD1	0.487333	0.129867	0.886503	-0.349333	0.155289	0.808859	-0.150333	0.579916	0.236635
P84078	ADP-ribosylation factor 1	0.0336667	0.876951	0.0570247	-0.0716667	0.799314	0.0972827	-0.0263333	0.934069	0.0296212
Q8BSL7	ADP-ribosylation factor 2	-0.566	0.392678	0.405963	0.133667	0.792733	0.100873	0.398333	0.299768	0.523214
P61205	ADP-ribosylation factor 3	-0.166667	0.316458	0.499684	0.118667	0.744186	0.128318	0.480667	0.155939	0.807045
P61750	ADP-ribosylation factor 4	-0.649333	0.183999	0.735185	-0.458667	0.496315	0.304243	0.246667	0.300108	0.522722
P84084	ADP-ribosylation factor 5	0.247333	0.376507	0.424227	0.0666667	0.743068	0.128971	-0.228667	0.457921	0.33921
P62331	ADP-ribosylation factor 6	0.036	0.897499	0.0469661	-0.334667	0.259142	0.586461	0.328333	0.539625	0.267908
Q9EPJ9	ADP-ribosylation factor GTPase-activating protein 1	0	1	0	-0.461333	0.119527	0.922532	-0.362667	0.143565	0.842952
P61211	ADP-ribosylation factor-like protein 1	0.019	0.85861	0.0662042	-0.0733333	0.717852	0.143965	0.0156667	0.946213	0.0240113
Q6P3A9	ADP-ribosylation factor-like protein 11	0.106333	0.604715	0.218449	-0.000666667	0.998368	0.000709547	0.768667	0.172604	0.76295
Q9JKW0	ADP-ribosylation factor-like protein 6-interacting protein 1	-0.084	0.857436	0.0667984	0.075	0.856489	0.067278	-0.0516667	0.932606	0.030302
Q8VEH3	ADP-ribosylation factor-like protein 8A	-0.09	0.682775	0.165722	-0.251167	0.211168	0.675372	0.035	0.877595	0.0567058
Q9CQW2	ADP-ribosylation factor-like protein 8B	-0.017	0.500853	0.30029	-0.176667	0.125633	0.900896	-0.226333	0.013987	1.85427
Q9QZQ1	Afadin	-0.148	0.736271	0.132962	-0.0323333	0.907837	0.0419921	-0.281667	0.00461816	2.33553
Q3V384	AFG1-like ATPase	-0.208	0.575282	0.240119	-0.2645	0.272176	0.56515	-0.047	0.813961	0.0893966
Q920A7	AFG3-like protein 1	-0.280333	0.585664	0.232352	0.0616667	0.875198	0.0578937	-0.086	0.61515	0.211019
Q8JZQ2	AFG3-like protein 2	0.0966667	0.404641	0.39293	-0.00433333	0.990771	0.00402675	0.279667	0.401239	0.396596
Q8CG76	Aflatoxin B1 aldehyde reductase member 2	0.094	0.763945	0.116938	0.423667	0.437353	0.359168	0.746667	0.169844	0.769949
Q61282	Aggrecan core protein	-0.253667	0.567697	0.245884	-0.361667	0.12278	0.910874	-0.0496667	0.920616	0.0359216
D3YVF0	A-kinase anchor protein 5	-0.586	0.0380065	1.42014	-0.702667	0.123892	0.906958	-0.134	0.527483	0.277791
Q70FJ1	A-kinase anchor protein 9	-0.577333	0.103476	0.985161	-0.302333	0.560759	0.251224	-0.0203333	0.931273	0.0309228
P58742	Aladin	-0.0836667	0.76073	0.118769	-0.0323333	0.929674	0.0316691	0.110667	0.585239	0.232666
P07724	Albumin	-0.0793333	0.760841	0.118706	-0.0476667	0.868405	0.0612778	0.614667	0.181744	0.74054
Q9JHW9	Aldehyde dehydrogenase family 1 member A3	-0.0726667	0.80866	0.0922342	-0.59	0.130526	0.884304	-0.193333	0.460083	0.337164
P47740	Aldehyde dehydrogenase family 3 member A2	-0.275333	0.285084	0.545027	0.263667	0.634296	0.197708	0.381333	0.208154	0.681614
Q9CZS1	Aldehyde dehydrogenase X, mitochondrial	-0.0593333	0.790435	0.102134	0.368667	0.357477	0.446752	0.386	0.252556	0.597642
O35945	Aldehyde dehydrogenase, cytosolic 1	-0.109667	0.686445	0.163395	-0.383333	0.1438	0.842241	0.03	0.913652	0.0392191
P47738	Aldehyde dehydrogenase, mitochondrial	-0.217667	0.583669	0.233834	0.001	0.998511	0.00064703	0.0333333	0.960075	0.0176948
Q9JII6	Aldo-keto reductase family 1 member A1	-0.0123333	0.970785	0.0128769	0.0206667	0.966581	0.0147618	0.507	0.252461	0.597806
P21300	Aldo-keto reductase family 1 member B7	0.0503333	0.782641	0.106437	0.0163333	0.941802	0.0260402	0.135	0.445482	0.35117
Q80Y20	Alkylated DNA repair protein alkB homolog 8	0.0586667	0.80271	0.0954416	0.0491667	0.914326	0.038899	0.303667	0.442469	0.354117
Q9EQX4	Allograft inflammatory factor 1-like	0.00266667	0.989294	0.00467466	-0.256333	0.222696	0.652288	0.0486667	0.834518	0.0785641
Q9DBE8	Alpha-1,3/1,6-mannosyltransferase ALG2	-0.204	0.312869	0.504637	-0.448	0.107487	0.968644	-0.554333	0.0421741	1.37495
Q8R4G6	Alpha-1,6-mannosylglycoprotein 6-beta-N-acetylglucosaminyltransferase A	-0.107333	0.568119	0.245561	-0.209667	0.64272	0.191978	0.203	0.615937	0.210464
P07758	Alpha-1-antitrypsin 1-1	-0.084	0.689252	0.161622	-0.421667	0.129372	0.888159	0.076	0.761147	0.118531
P22599	Alpha-1-antitrypsin 1-2	-0.0286667	0.899305	0.046093	-0.126667	0.462215	0.335156	0.026	0.901291	0.0451352
Q00896	Alpha-1-antitrypsin 1-3	0.253333	0.131151	0.882227	0.133667	0.496298	0.304257	0.142667	0.592076	0.227623
Q00897	Alpha-1-antitrypsin 1-4	-0.237333	0.486051	0.313318	0.079	0.835606	0.0779982	0.0436667	0.881726	0.0546663
Q00898	Alpha-1-antitrypsin 1-5	-0.163	0.59804	0.22327	-0.176333	0.614895	0.211199	0.297	0.494917	0.305468
P97714	Alpha-1D adrenergic receptor	0.188	0.577886	0.238158	0.223333	0.677504	0.169088	0.311333	0.433635	0.362875
Q01338	Alpha-2A adrenergic receptor	0.0796667	0.773276	0.111666	-0.268667	0.467862	0.329882	-0.385333	0.198178	0.702944
P55302	Alpha-2-macroglobulin receptor-associated protein	-0.231333	0.624899	0.20419	-0.5905	0.326619	0.485959	-0.374667	0.0221755	1.65413
Q7TPR4	Alpha-actinin-1	0.320667	0.458251	0.338896	0.174	0.781532	0.107053	-0.223667	0.701915	0.153716
Q9JI91	Alpha-actinin-2	0.331	0.485636	0.313689	-0.424667	0.178714	0.747841	-0.897	0.0820598	1.08587
O88990	Alpha-actinin-3	-0.299667	0.371781	0.429713	-0.636333	0.081601	1.0883	-1.11433	0.0291346	1.53559
P57780	Alpha-actinin-4	0.246	0.506994	0.294997	-0.211333	0.578076	0.238015	-0.174333	0.662884	0.178562
Q9QYC0	Alpha-adducin	-0.141667	0.492407	0.307676	0.528	0.450345	0.346455	1.22067	0.110715	0.955795
Q9DBF1	Alpha-aminoadipic semialdehyde dehydrogenase	0.417333	0.521815	0.282483	-0.197667	0.534703	0.271887	0.3	0.658938	0.181155
P61164	Alpha-centractin	-0.228	0.100438	0.998102	-0.297333	0.306408	0.513699	0.381	0.259424	0.58599
P23927	Alpha-crystallin B chain	0.756333	0.155484	0.808315	0.294	0.536984	0.270039	-0.00533333	0.988504	0.00502163
P60840	Alpha-endosulfine	-0.204	0.529766	0.275916	-0.481667	0.248505	0.604664	-0.0923333	0.833488	0.0791006
P17182	Alpha-enolase	0.123	0.775053	0.110668	-0.297	0.0592964	1.22697	-0.213	0.646572	0.189383
P46660	Alpha-internexin	-0.059	0.706552	0.150856	0.606667	0.316544	0.499566	0.499	0.185682	0.73123
Q9DB05	Alpha-soluble NSF attachment protein	-0.757667	0.075916	1.11967	-0.628667	0.145224	0.837961	-0.377333	0.281477	0.550557
O55042	Alpha-synuclein	0.161333	0.7788	0.108574	-0.461667	0.159107	0.79831	-0.017	0.979257	0.00910334
Q60I26	ALS2 C-terminal-like protein	0.160667	0.458985	0.338201	0.310667	0.500497	0.300599	0.448	0.316048	0.500248
Q9JJW6	Aly/REF export factor 2	-0.319	0.508518	0.293693	-0.658167	0.332057	0.478787	-0.260667	0.115046	0.939128
Q64133	Amine oxidase [flavin-containing] A	0.00533333	0.979572	0.00896357	-0.0113333	0.982498	0.00766825	0.429667	0.354985	0.44979
Q8BW75	Amine oxidase [flavin-containing] B	0.347333	0.560339	0.251549	0.482	0.542349	0.265721	-0.347333	0.560339	0.251549
Q7TQF7	Amphiphysin	0.0673333	0.819488	0.0864573	-0.217667	0.278392	0.555344	-0.197	0.582115	0.234991
P12023	Amyloid-beta A4 protein	-0.0566667	0.816203	0.0882019	-0.0963333	0.704318	0.152231	0.320667	0.301111	0.521274
Q14DN9	Ankyrin repeat and death domain-containing protein 1B	0.286667	0.492166	0.307889	-0.408667	0.0759823	1.11929	-0.646	0.171723	0.765171
Q9D2J7	Ankyrin repeat and EF-hand domain-containing protein 1	-0.0753333	0.723342	0.140656	-0.6995	0.0155541	1.80816	-0.267333	0.359268	0.444581
P59672	Ankyrin repeat and SAM domain-containing protein 1A	0.493667	0.0487012	1.31246	0.255	0.422941	0.37372	-0.323667	0.180676	0.743098
Q8BIZ1	Ankyrin repeat and sterile alpha motif domain-containing protein 1B	0.212	0.400851	0.397017	0.219	0.767398	0.11498	0.00333333	0.992118	0.0034368
Q3UMR0	Ankyrin repeat domain-containing protein 27	0.594333	0.0662542	1.17879	-0.0223333	0.929427	0.0317845	-0.295	0.295364	0.529642
Q02357	Ankyrin-1	-0.0336667	0.915181	0.0384932	-0.571	0.153264	0.814559	-0.588667	0.0382603	1.41725
Q8C8R3	Ankyrin-2	0.596333	0.440229	0.356321	-0.275	0.609664	0.214909	-0.625333	0.375488	0.425404
G5E8K5	Ankyrin-3	-0.188333	0.43308	0.363432	-0.285667	0.432633	0.363881	0.123	0.559042	0.252555
P10107	Annexin A1	-0.009	0.971513	0.0125514	0.229667	0.656958	0.182463	0.161667	0.63585	0.196645
P07356	Annexin A2	-0.214333	0.613299	0.212328	-0.813667	0.0540478	1.26722	-0.235333	0.712986	0.146919
P48036	Annexin A5	-0.0133333	0.969546	0.0134317	0.231	0.737649	0.13215	0.0683333	0.93828	0.0276676
P14824	Annexin A6	0.377667	0.359941	0.443769	0.00166667	0.995722	0.00186205	-0.243	0.328214	0.483844
Q07076	Annexin A7	0.219333	0.182728	0.738194	-0.00633333	0.972162	0.0122612	0.0916667	0.770672	0.11313
Q6PB70	Anoctamin-8	-0.328	0.141823	0.848252	-0.575667	0.0817082	1.08773	-0.305333	0.243317	0.613828
O35643	AP-1 complex subunit beta-1	-0.209333	0.439015	0.357521	-0.155	0.797715	0.0981521	-0.130333	0.730176	0.136573
P22892	AP-1 complex subunit gamma-1	0.053	0.481418	0.317477	-0.254167	0.0386963	1.41233	-0.0926667	0.63026	0.20048
P17426	AP-2 complex subunit alpha-1	-0.222667	0.369907	0.431908	-0.0923333	0.889108	0.0510457	-0.000333333	0.998532	0.000637897
P17427	AP-2 complex subunit alpha-2	0.001	0.997561	0.00106034	-0.649333	0.0908513	1.04167	-0.62	0.0419243	1.37753
Q9DBG3	AP-2 complex subunit beta	0.801667	0.102422	0.989608	0.366333	0.622048	0.206176	-0.00966667	0.986216	0.00602798
P84091	AP-2 complex subunit mu	0.404	0.602453	0.220077	-0.348	0.575381	0.240045	-1.045	0.0987158	1.00561
P62743	AP-2 complex subunit sigma	0.075	0.890492	0.0503698	-0.0733333	0.748229	0.125966	-0.363667	0.456033	0.341004
Q3UHJ0	AP2-associated protein kinase 1	-0.349667	0.554979	0.255724	-0.1415	0.86739	0.0617855	-0.125333	0.454653	0.34232
Q9JME5	AP-3 complex subunit beta-2	0.173333	0.471026	0.326955	-0.0726667	0.806399	0.0934502	0.0643333	0.845709	0.0727792
A2AJA9	Apical junction component 1 homolog	-0.151667	0.797065	0.0985065	-1.00367	0.0256633	1.59069	-0.268667	0.503689	0.297838
Q00623	Apolipoprotein A-I	0.0863333	0.354367	0.450547	-0.2045	0.148539	0.82816	-0.232	0.390579	0.408291
E9Q414	Apolipoprotein B-100	0.331667	0.125525	0.901268	-0.2275	0.368599	0.433446	-0.119	0.588262	0.230429
P51910	Apolipoprotein D	0.009	0.957838	0.0187078	-0.512667	0.104911	0.979179	0.0763333	0.796485	0.0988227
P08226	Apolipoprotein E	0.0713333	0.753572	0.122875	-0.0248333	0.973348	0.0117319	0.106667	0.72609	0.13901
Q07813	Apoptosis regulator BAX	0.0886667	0.424206	0.372423	-0.0628333	0.842855	0.0742472	-0.436	0.0265434	1.57604
Q9Z0X1	Apoptosis-inducing factor 1, mitochondrial	0.025	0.927334	0.032764	-0.0626667	0.848107	0.0715492	-0.111667	0.705042	0.151785
Q8CG79	Apoptosis-stimulating of p53 protein 2	-0.353667	0.326774	0.485752	-0.0263333	0.960401	0.0175473	0.253	0.438167	0.35836
P55088	Aquaporin-4	-0.00966667	0.655471	0.183447	-0.1505	0.0395566	1.40278	-0.199333	0.00543785	2.26457
Q68FF6	ARF GTPase-activating protein GIT1	-0.213333	0.443419	0.353186	-0.067	0.670227	0.173778	0.0696667	0.76891	0.114124
Q3UHD9	Arf-GAP with GTPase, ANK repeat and PH domain-containing protein 2	-0.276333	0.431228	0.365293	-0.335	0.488287	0.311325	-0.268	0.273866	0.562461
Q7SIG6	Arf-GAP with SH3 domain, ANK repeat and PH domain-containing protein 2	-0.784333	0.00482504	2.3165	-0.662667	0.191153	0.718619	0.111	0.733927	0.134347
Q61176	Arginase-1	0.446	0.202743	0.693055	-0.107	0.493816	0.306435	-0.337667	0.342455	0.465396
P16460	Argininosuccinate synthase	0.0556667	0.757169	0.120807	-0.372	0.185874	0.730782	-0.511	0.058519	1.2327
P98203	Armadillo repeat protein deleted in velo-cardio-facial syndrome homolog	-0.0776667	0.808174	0.092495	-0.087	0.767956	0.114664	0.307667	0.336942	0.472444
Q9D7A8	Armadillo repeat-containing protein 1	-0.396667	0.341583	0.466504	-0.415667	0.145916	0.835898	-0.288333	0.170602	0.768016
Q9D0L7	Armadillo repeat-containing protein 10	-0.196667	0.475962	0.322428	-0.273333	0.395836	0.402485	-0.0553333	0.747363	0.126469
Q8BNU0	Armadillo repeat-containing protein 6	-0.195	0.444492	0.352136	0.00533333	0.992157	0.0034196	0.1735	0.719997	0.142669
P50428	Arylsulfatase A	0.205	0.478618	0.320011	0.038	0.919954	0.0362341	0.066	0.771991	0.112388
P50429	Arylsulfatase B	0.156667	0.793254	0.100588	-0.219333	0.640053	0.193784	-0.243	0.328214	0.483844
P63115	Asc-type amino acid transporter 1	-0.324	0.430287	0.366242	0.122667	0.662606	0.178745	0.133	0.673057	0.171948
P05201	Aspartate aminotransferase, cytoplasmic	0.087	0.748708	0.125687	-0.359667	0.147729	0.830535	-0.389667	0.186296	0.729797
P05202	Aspartate aminotransferase, mitochondrial	-1.139	0.127326	0.895084	-0.250167	0.851054	0.070043	-0.473667	0.46192	0.335434
Q80VP9	Aspartate beta-hydroxylase domain-containing protein 2	-0.0896667	0.861191	0.0649003	-0.176667	0.701016	0.154272	0.132333	0.608266	0.215906
Q8BIP0	Aspartate--tRNA ligase, mitochondrial	-0.074	0.743415	0.128769	0.117667	0.822048	0.0851027	0.0303333	0.935672	0.0288763
Q9Z2W0	Aspartyl aminopeptidase	0.331667	0.125525	0.901268	-0.2275	0.368599	0.433446	-0.119	0.588262	0.230429
Q8BSY0	Aspartyl/asparaginyl beta-hydroxylase	-0.00766667	0.978843	0.00928684	-0.335333	0.152896	0.815603	-0.65	0.0485984	1.31338
Q61137	Astrotactin-1	-0.115333	0.768568	0.114318	-0.019	0.972293	0.0122029	0.082	0.867604	0.0616787
Q8BH66	Atlastin-1	-0.104667	0.310521	0.507909	-0.116	0.643969	0.191135	0.0756667	0.640519	0.193468
Q6PA06	Atlastin-2	-0.321667	0.453902	0.343038	-0.192333	0.181717	0.740604	-0.234667	0.152644	0.81632
Q9CQQ7	ATP synthase F(0) complex subunit B1, mitochondrial	-0.0583333	0.880762	0.0551414	-0.298	0.228473	0.641165	0.159	0.392446	0.40622
Q78IK2	ATP synthase membrane subunit DAPIT, mitochondrial	0.120333	0.632066	0.199238	0.201333	0.63259	0.198877	-0.209667	0.43097	0.365553
P03930	ATP synthase protein 8	-0.147333	0.508178	0.293985	0.203	0.518562	0.285199	-0.100333	0.535761	0.271029
Q03265	ATP synthase subunit alpha, mitochondrial	0.421333	0.547195	0.261858	0.693333	0.293883	0.531826	-0.421333	0.547195	0.261858
P56379	ATP synthase subunit ATP5MPL, mitochondrial	-0.211333	0.439824	0.356721	0.502667	0.409716	0.387517	0.0296667	0.878859	0.0560806
P56480	ATP synthase subunit beta, mitochondrial	0.421333	0.547195	0.261858	0.00766667	0.945599	0.0242928	-0.567333	0.416614	0.380266
Q9DCX2	ATP synthase subunit d, mitochondrial	-0.521333	0.303372	0.518024	-0.133333	0.625234	0.203957	-0.223333	0.378811	0.421578
Q9D3D9	ATP synthase subunit delta, mitochondrial	-0.0133333	0.969546	0.0134317	0.0703333	0.934684	0.0293351	0.792	0.276092	0.558947
Q06185	ATP synthase subunit e, mitochondrial	0.601667	0.335621	0.474151	0.102667	0.736765	0.132671	-0.556	0.365292	0.437359
P56382	ATP synthase subunit epsilon, mitochondrial	0.597333	0.243094	0.614225	-0.448	0.0707471	1.15029	-0.773667	0.16591	0.780127
P56135	ATP synthase subunit f, mitochondrial	-0.0583333	0.880762	0.0551414	-0.0773333	0.741344	0.12998	0.113667	0.441601	0.35497
Q9CPQ8	ATP synthase subunit g, mitochondrial	-0.659	0.268018	0.571836	-0.655667	0.184048	0.73507	-0.17	0.76028	0.119027
Q91VR2	ATP synthase subunit gamma, mitochondrial	0.123	0.775053	0.110668	0.187333	0.822146	0.0850511	0.75	0.368823	0.433181
Q9DB20	ATP synthase subunit O, mitochondrial	-0.534333	0.362407	0.440803	-0.512	0.521227	0.282973	0.0336667	0.900626	0.0454557
Q9CRA7	ATP synthase subunit s, mitochondrial	0.079	0.357814	0.446343	-0.359	0.0238501	1.62251	-0.183	0.212608	0.672421
P97450	ATP synthase-coupling factor 6, mitochondrial	-0.685667	0.426237	0.370348	-0.794333	0.406249	0.391207	-0.203	0.405188	0.392343
Q9D5T0	ATPase family AAA domain-containing protein 1	-0.345333	0.257977	0.588419	-0.444	0.175367	0.756053	-0.0716667	0.618049	0.208977
Q925I1	ATPase family AAA domain-containing protein 3	-0.204	0.529766	0.275916	-0.449333	0.0980177	1.0087	-0.257333	0.356807	0.447567
O35143	ATPase inhibitor, mitochondrial	0.733667	0.415542	0.381385	-0.659667	0.0670127	1.17384	-1.373	0.132391	0.878141
Q5SSE9	ATP-binding cassette sub-family A member 13	-0.167	0.456585	0.340478	-0.272333	0.169886	0.769842	0.119	0.581702	0.2353
Q9JI39	ATP-binding cassette sub-family B member 10, mitochondrial	-0.203	0.553077	0.257214	-0.332	0.117345	0.930537	-0.428	0.117691	0.929258
Q61102	ATP-binding cassette sub-family B member 7, mitochondrial	1.0515	0.112832	0.947566	0.738	0.331078	0.480069	0.477	0.439473	0.357068
P55096	ATP-binding cassette sub-family D member 3	-0.0933333	0.651941	0.185791	-0.0383333	0.86542	0.0627731	0.548667	0.268958	0.570316
Q6P542	ATP-binding cassette sub-family F member 1	0.267	0.249509	0.602914	-0.301667	0.141245	0.850027	-0.470667	0.100353	0.998471
Q91V92	ATP-citrate synthase	-0.25	0.519622	0.284313	-0.734333	0.17017	0.769118	-0.670667	0.0313159	1.50424
Q9CZ42	ATP-dependent (S)-NAD(P)H-hydrate dehydratase	-0.318667	0.448605	0.348136	-0.489	0.307557	0.512075	-0.117667	0.562057	0.250219
P12382	ATP-dependent 6-phosphofructokinase, liver type	-0.149667	0.627205	0.20259	-0.18	0.608616	0.215657	0.252667	0.382704	0.417137
P47857	ATP-dependent 6-phosphofructokinase, muscle type	-0.0613333	0.778625	0.108672	0.0526667	0.89679	0.047309	-0.199333	0.212969	0.671683
Q9WUA3	ATP-dependent 6-phosphofructokinase, platelet type	0.0496667	0.713032	0.146891	0.0593333	0.787753	0.10361	-0.00733333	0.978188	0.00957748
Q9JHS4	ATP-dependent Clp protease ATP-binding subunit clpX-like, mitochondrial	-0.370333	0.247463	0.60649	-0.378	0.19149	0.717853	-0.257333	0.255135	0.59323
O88696	ATP-dependent Clp protease proteolytic subunit, mitochondrial	-0.103333	0.714811	0.145809	-0.581667	0.094376	1.02514	-0.156333	0.642546	0.192096
Q91VR5	ATP-dependent RNA helicase DDX1	-0.257333	0.434631	0.361879	-0.602	0.185415	0.731854	0.122667	0.828231	0.0818484
Q62167	ATP-dependent RNA helicase DDX3X	0.0646667	0.817182	0.0876814	0.169667	0.785096	0.105077	0.125667	0.649877	0.187169
Q62095	ATP-dependent RNA helicase DDX3Y	-0.00766667	0.981994	0.00789116	-0.42	0.192258	0.716115	-0.243667	0.55126	0.258643
Q61496	ATP-dependent RNA helicase DDX4	-0.606667	0.0336451	1.47308	-0.457	0.1745	0.758204	0.291	0.335606	0.47417
Q14BI7	ATP-dependent RNA helicase TDRD9	-0.007	0.990009	0.00436102	-0.344	0.482403	0.31659	-0.0776667	0.866554	0.0622043
O88967	ATP-dependent zinc metalloprotease YME1L1	-0.197333	0.590304	0.228924	0.191333	0.728491	0.137576	0.323333	0.335632	0.474137
Q9JM63	ATP-sensitive inward rectifier potassium channel 10	-0.1205	0.70442	0.152168	-0.395	0.341178	0.467019	-0.0583333	0.882605	0.0542336
Q60936	Atypical kinase COQ8A, mitochondrial	-0.059	0.882634	0.0542192	0.248333	0.46987	0.328023	-0.114	0.543922	0.264463
P04919	Band 3 anion transport protein	-0.0776667	0.612033	0.213225	-0.255333	0.21647	0.664603	-0.0806667	0.59528	0.225279
Q9Z2H5	Band 4.1-like protein 1	-0.205667	0.13159	0.880777	0.394333	0.393608	0.404937	0.0163333	0.906062	0.0428423
O70318	Band 4.1-like protein 2	0.0616667	0.851014	0.0700632	-0.4635	0.21204	0.673582	-0.225667	0.310816	0.507497
Q9WV92	Band 4.1-like protein 3	0.869	0.281361	0.550736	-0.167	0.645014	0.190431	-0.546333	0.575881	0.239668
O54962	Barrier-to-autointegration factor	-0.826	0.0639254	1.19433	-0.385333	0.468695	0.329109	0.554667	0.323921	0.489561
Q3V079	Basal body-orientation factor 1	-0.261333	0.325556	0.487374	-0.476667	0.225986	0.645918	0.305667	0.499299	0.301639
P18572	Basigin	-0.105	0.730997	0.136085	-0.394667	0.300776	0.521757	-0.398	0.148659	0.827808
Q61335	B-cell receptor-associated protein 31	-0.0573333	0.882619	0.0542266	-0.229333	0.565091	0.247882	0.243667	0.315823	0.500556
O55003	BCL2/adenovirus E1B 19 kDa protein-interacting protein 3	0.067	0.684964	0.164332	-0.368167	0.200792	0.697255	-0.127	0.362607	0.440563
Q9Z2F7	BCL2/adenovirus E1B 19 kDa protein-interacting protein 3-like	0.0823333	0.720356	0.142453	-0.47	0.0673307	1.17179	-0.401	0.129322	0.888328
O54918	Bcl-2-like protein 11	1.67633	0.456907	0.340172	-0.155	0.502955	0.298471	0.028	0.907375	0.0422131
P59017	Bcl-2-like protein 13	-0.121667	0.377529	0.423049	0.107333	0.838625	0.0764321	-0.016	0.90491	0.0433947
P15209	BDNF/NT-3 growth factors receptor	-0.387	0.371459	0.430089	-0.112333	0.856848	0.0670964	0.289	0.333736	0.476597
Q8BSV3	BEN domain-containing protein 7	-0.0196667	0.948151	0.0231227	-0.747333	0.235933	0.627211	-0.802333	0.0248974	1.60385
Q8BFZ3	Beta-actin-like protein 2	-0.172	0.467767	0.329971	0.260667	0.579449	0.236985	0.302	0.158911	0.798845
Q9QYB8	Beta-adducin	0.0933333	0.773408	0.111591	0.0113333	0.97761	0.00983444	-0.520333	0.246412	0.608337
Q80WC9	Beta-alanine-activating enzyme	0.268	0.567175	0.246283	-0.173333	0.605621	0.217799	-0.213667	0.55841	0.253047
Q8R5C5	Beta-centractin	-0.513333	0.364054	0.438835	-0.209667	0.293819	0.531921	-0.437333	0.189162	0.723167
P02525	Beta-crystallin A1	-0.353333	0.543112	0.26511	-0.361333	0.646543	0.189402	-0.016	0.952032	0.0213484
P21550	Beta-enolase	-0.474667	0.00709185	2.14924	-0.0906667	0.85682	0.0671106	0.539	0.317505	0.498249
P23780	Beta-galactosidase	-0.149333	0.598918	0.222633	0.00766667	0.985842	0.00619286	0.181333	0.489258	0.310462
Q8VC60	Beta-galactosidase-1-like protein	-0.285667	0.372912	0.428393	-0.553833	0.0670116	1.17385	-0.487	0.125886	0.900023
P28663	Beta-soluble NSF attachment protein	0.0353333	0.918953	0.0367066	0.0318333	0.966982	0.0145815	0.282667	0.740815	0.13029
Q91ZZ3	Beta-synuclein	-0.238667	0.361833	0.441492	-0.0576667	0.857913	0.0665568	0.549	0.369538	0.432341
Q9ERI5	Bifunctional arginine demethylase and lysyl-hydroxylase JMJD6	-0.269333	0.489212	0.310503	-0.419667	0.384275	0.415358	-0.0693333	0.8086	0.0922662
Q8R016	Bleomycin hydrolase	-0.418	0.496544	0.304042	-0.605667	0.236612	0.625963	-0.106667	0.490879	0.309026
Q6DFY8	BMP/retinoic acid-inducible neural-specific protein 2	0.177	0.415783	0.381134	-0.117333	0.690265	0.160984	0.230333	0.511033	0.291551
O54798	Bombesin receptor subtype-3	0.108667	0.502348	0.298995	-0.498333	0.190829	0.719357	-0.221	0.688656	0.161998
Q91XV3	Brain acid soluble protein 1	-0.096	0.71194	0.147557	-0.0643333	0.816449	0.0880707	0.614667	0.181744	0.74054
Q8BKX1	Brain-specific angiogenesis inhibitor 1-associated protein 2	-0.0583333	0.880762	0.0551414	0.012	0.972622	0.012056	0.154	0.319953	0.494914
P24288	Branched-chain-amino-acid aminotransferase, cytosolic	0.193667	0.420865	0.375857	-0.289	0.147665	0.830722	-0.219667	0.456388	0.340666
Q5U5Q9	BRCA1-A complex subunit RAP80	0.112333	0.51601	0.287342	-0.229	0.60858	0.215682	0.279	0.454679	0.342295
Q80YN3	Breast carcinoma-amplified sequence 1 homolog	0.002	0.995766	0.00184291	-0.318667	0.376524	0.424207	-0.304	0.0374077	1.42704
Q61361	Brevican core protein	0.009	0.956465	0.019331	-0.0426667	0.635445	0.196922	0.0293333	0.879587	0.0557214
Q8BXV2	BRI3-binding protein	-0.586	0.0380065	1.42014	-0.787667	0.0986707	1.00581	-0.173667	0.410484	0.386704
D3Z6Q9	Bridging integrator 2	-0.195667	0.34036	0.468061	-0.12	0.786219	0.104456	-0.105667	0.677742	0.168936
Q91Y44	Bromodomain testis-specific protein	-0.164667	0.694708	0.158198	-0.459333	0.38151	0.418494	-0.176333	0.513413	0.289534
Q7JJ13	Bromodomain-containing protein 2	-0.227	0.432593	0.363921	-0.345	0.211115	0.675481	-0.252333	0.285906	0.543776
Q9ESU6	Bromodomain-containing protein 4	-0.227	0.432593	0.363921	-0.625333	0.0921693	1.03541	-0.122	0.683484	0.165272
Q6WVG3	BTB/POZ domain-containing protein KCTD12	0.459	0.377892	0.422632	-0.2	0.510602	0.291918	-0.144	0.771183	0.112843
Q5DTY9	BTB/POZ domain-containing protein KCTD16	0.148667	0.534564	0.272	-0.367333	0.0912858	1.0396	-0.175	0.736293	0.132949
P70408	Cadherin-10	-0.460333	0.396251	0.40203	-0.401667	0.397255	0.400931	-0.076	0.703137	0.15296
Q9WTR5	Cadherin-13	0.039	0.66816	0.175119	0.280667	0.244716	0.611338	0.131667	0.537572	0.269563
P15116	Cadherin-2	0.618	0.379713	0.420545	-0.0643333	0.890847	0.0501966	-0.434	0.517353	0.286213
P39038	Cadherin-4	-0.278667	0.539339	0.268138	-0.469	0.413169	0.383872	-0.0716667	0.688041	0.162386
P97291	Cadherin-8	-0.136667	0.481208	0.317667	-0.241	0.219074	0.659409	-0.405833	0.102685	0.988492
P12658	Calbindin	-0.0103333	0.938657	0.027493	0.037	0.876147	0.0574229	0.086	0.571462	0.243013
P61022	Calcineurin B homologous protein 1	-0.047	0.839187	0.0761411	-0.406333	0.451812	0.345042	-0.773333	0.0265185	1.57645
Q63810	Calcineurin subunit B type 1	-0.0703333	0.757384	0.120684	-0.161333	0.555236	0.255522	0.347667	0.360595	0.44298
Q921L3	Calcium load-activated calcium channel	-0.288667	0.497849	0.302903	-0.0666667	0.772259	0.112237	0.0816667	0.778283	0.108863
Q3UMR5	Calcium uniporter protein, mitochondrial	-0.359333	0.576799	0.238976	0.0526667	0.83424	0.0787091	-0.131667	0.416865	0.380004
Q8VCX5	Calcium uptake protein 1, mitochondrial	-0.25	0.519622	0.284313	-0.579667	0.152966	0.815404	-0.224667	0.49411	0.306176
Q9CTY5	Calcium uptake protein 3, mitochondrial	-0.488	0.224923	0.647966	-0.331667	0.45623	0.340816	-0.168333	0.56054	0.251394
P11798	Calcium/calmodulin-dependent protein kinase type II subunit alpha	-0.556	0.492335	0.30774	-1.22533	0.18041	0.743739	-1.09767	0.208727	0.680422
P28652	Calcium/calmodulin-dependent protein kinase type II subunit beta	-0.916333	0.257918	0.588518	-0.695333	0.538447	0.268857	0.00266667	0.995031	0.00216354
Q6PHZ2	Calcium/calmodulin-dependent protein kinase type II subunit delta	-0.00933333	0.969597	0.0134087	0.413333	0.640666	0.193368	0.823333	0.230821	0.636725
Q923T9	Calcium/calmodulin-dependent protein kinase type II subunit gamma	0.123	0.775053	0.110668	-0.159	0.516045	0.287313	-0.213667	0.642817	0.191912
Q08460	Calcium-activated potassium channel subunit alpha-1	-0.25	0.519622	0.284313	-0.734333	0.17017	0.769118	-0.670667	0.0313159	1.50424
Q8BH59	Calcium-binding mitochondrial carrier protein Aralar1	-0.106333	0.926815	0.0330069	-0.306667	0.754115	0.122563	2.6345	0.449613	0.347161
Q9QXX4	Calcium-binding mitochondrial carrier protein Aralar2	-0.272	0.320098	0.494718	-0.111667	0.750264	0.124786	0.163	0.558968	0.252613
Q8BMD8	Calcium-binding mitochondrial carrier protein SCaMC-1	0.150667	0.752147	0.123697	0.168333	0.741062	0.130146	0.543	0.288081	0.540486
A2ASZ8	Calcium-binding mitochondrial carrier protein SCaMC-2	0.547	0.128776	0.890165	-0.021	0.923823	0.0344113	-0.49	0.137181	0.862706
Q6GQS1	Calcium-binding mitochondrial carrier protein SCaMC-3	0.0543333	0.838341	0.0765792	-0.497	0.0989189	1.00472	-0.338667	0.285447	0.544474
Q06138	Calcium-binding protein 39	0.208333	0.535224	0.271465	-0.179333	0.72272	0.14103	-0.281333	0.474511	0.323754
Q80TJ1	Calcium-dependent secretion activator 1	-0.0716667	0.701468	0.153992	-0.17	0.557726	0.253579	0.186667	0.541446	0.266445
Q8K1N1	Calcium-independent phospholipase A2-gamma	-0.0613333	0.758659	0.119954	-0.243	0.330482	0.480852	0.183333	0.517399	0.286175
Q8C5W0	Calmin	0.02	0.902356	0.0446219	-0.161667	0.414648	0.38232	-0.0446667	0.84659	0.072327
P63054	Calmodulin regulator protein PCP4	0.160333	0.761259	0.118467	-0.0893333	0.878304	0.0563551	-0.033	0.952261	0.0212438
P0DP26	Calmodulin-1	-0.492667	0.00328022	2.4841	-0.0706667	0.800937	0.0964016	0.29	0.178705	0.747864
P0DP27	Calmodulin-2	0.193	0.498812	0.302063	0.302	0.646147	0.189668	-0.0203333	0.956089	0.0195017
P0DP28	Calmodulin-3	0.193	0.498812	0.302063	0.302	0.646147	0.189668	-0.0203333	0.956089	0.0195017
Q9D6P8	Calmodulin-like protein 3	0.00866667	0.967373	0.0144062	0.029	0.919028	0.0366713	-0.176667	0.354884	0.449913
P35564	Calnexin	-0.0126667	0.973297	0.0117545	0.346667	0.647945	0.188462	1.211	0.194648	0.71075
O35350	Calpain-1 catalytic subunit	-0.161333	0.50745	0.294607	-0.349667	0.399462	0.398524	-0.0463333	0.891278	0.049987
Q9ESK3	Calpain-10	0.211333	0.587922	0.23068	-0.207333	0.15069	0.821916	-0.449667	0.348513	0.457781
P51125	Calpastatin	-0.09	0.682775	0.165722	-0.0916667	0.628296	0.201836	-0.0416667	0.824712	0.0836975
P14211	Calreticulin	0.048	0.96524	0.0153645	-1.254	0.0834715	1.07846	-1.246	0.153352	0.81431
Q08331	Calretinin	-0.489	0.204041	0.690283	-0.113333	0.766802	0.115317	0.368	0.197848	0.703669
O35887	Calumenin	0.356667	0.269999	0.568638	-0.07	0.916811	0.0377203	0.153667	0.791376	0.101617
Q3UHL1	CaM kinase-like vesicle-associated protein	0.205	0.478618	0.320011	0.352333	0.416477	0.380409	0.803333	0.165059	0.78236
Q8CA95	cAMP and cAMP-inhibited cGMP 3',5'-cyclic phosphodiesterase 10A	0.0496667	0.713032	0.146891	0.0593333	0.787753	0.10361	-0.00733333	0.978188	0.00957748
P05132	cAMP-dependent protein kinase catalytic subunit alpha	0.0706667	0.706774	0.150719	0.003	0.995509	0.00195479	0.168	0.638406	0.194903
P68181	cAMP-dependent protein kinase catalytic subunit beta	0.17	0.656511	0.182758	-0.231833	0.562699	0.249724	0.257333	0.297163	0.527006
Q9DBC7	cAMP-dependent protein kinase type I-alpha regulatory subunit	-0.299	0.448526	0.348212	-0.524333	0.258225	0.588002	-0.249	0.308186	0.511187
P12367	cAMP-dependent protein kinase type II-alpha regulatory subunit	-0.0843333	0.500673	0.300445	-0.265667	0.140115	0.853514	-0.074	0.552619	0.257574
P31324	cAMP-dependent protein kinase type II-beta regulatory subunit	0.055	0.810516	0.0912383	-0.201	0.605436	0.217932	-0.181333	0.454407	0.342555
P56212	cAMP-regulated phosphoprotein 19	-0.204	0.529766	0.275916	-0.567667	0.21327	0.671071	-0.888667	0.0440781	1.35578
Q01063	cAMP-specific 3',5'-cyclic phosphodiesterase 4D	-0.084	0.565645	0.247456	0.442333	0.308035	0.511401	0.0826667	0.674665	0.170912
P47746	Cannabinoid receptor 1	-0.592667	0.294237	0.531303	-0.288	0.0983512	1.00722	0.174333	0.706097	0.151136
Q922J3	CAP-Gly domain-containing linker protein 1	0.0246667	0.933544	0.0298653	0.0676667	0.843423	0.0739545	0.0716667	0.828298	0.0818135
Q9Z0H8	CAP-Gly domain-containing linker protein 2	0.0753333	0.70621	0.151066	0.0453333	0.948121	0.0231363	0.127	0.52794	0.277415
Q60865	Caprin-1	0.191333	0.226392	0.645139	0.087	0.795332	0.0994515	0.141	0.592063	0.227632
Q9EQC0	Carbohydrate sulfotransferase 1	0.202333	0.208417	0.681066	0.206667	0.603911	0.219027	0.61	0.222701	0.652278
O88199	Carbohydrate sulfotransferase 3	-0.166333	0.447822	0.348894	0.0743333	0.869672	0.0606445	0.740333	0.17753	0.750728
Q9WVT6	Carbonic anhydrase 14	-0.226333	0.515281	0.287956	0.411667	0.345389	0.461691	0.323667	0.338074	0.470989
P00920	Carbonic anhydrase 2	-0.574333	0.315479	0.50103	-0.027	0.949668	0.022428	0.327667	0.601186	0.220991
Q64444	Carbonic anhydrase 4	-0.265667	0.428949	0.367594	-0.244333	0.44619	0.35048	0.0383333	0.881817	0.0546213
P28651	Carbonic anhydrase-related protein	0.328	0.217958	0.661626	0.067	0.69845	0.155865	0.234333	0.445624	0.351031
P48758	Carbonyl reductase [NADPH] 1	0.173667	0.522595	0.281835	0.00166667	0.996804	0.00139037	-0.266333	0.348668	0.457588
Q8K354	Carbonyl reductase [NADPH] 3	-0.095	0.665262	0.177008	0.215	0.537006	0.270021	-0.233333	0.124389	0.90522
Q91VT4	Carbonyl reductase family member 4	0.069	0.685578	0.163943	0.280667	0.560461	0.251455	0.338	0.23896	0.621675
Q00493	Carboxypeptidase E	0.041	0.878421	0.0562974	-0.433667	0.188188	0.725408	-0.614	0.0430954	1.36557
Q70KF4	Cardiomyopathy-associated protein 5	0.0433333	0.91426	0.0389303	-0.208333	0.545791	0.262974	-0.680667	0.0916831	1.03771
P47934	Carnitine O-acetyltransferase	0.524	0.0447134	1.34956	0.0753333	0.666064	0.176484	-0.704	0.0185579	1.73147
P97742	Carnitine O-palmitoyltransferase 1, liver isoform	0.312333	0.0223293	1.65112	-0.0143333	0.909081	0.0413976	-0.131333	0.310685	0.50768
P52825	Carnitine O-palmitoyltransferase 2, mitochondrial	-0.0193333	0.837586	0.0769706	-0.4435	0.034262	1.46519	-0.146333	0.394388	0.404077
Q60737	Casein kinase II subunit alpha	0.0236667	0.923124	0.0347399	-0.342667	0.0537315	1.26977	-0.502	0.119942	0.921028
O54833	Casein kinase II subunit alpha'	1.39533	0.0318223	1.49727	0.304667	0.256457	0.590985	-0.462333	0.244132	0.612375
Q60649	Caseinolytic peptidase B protein homolog	-0.116333	0.738225	0.131811	-0.532667	0.188017	0.725803	-0.543	0.123288	0.909079
Q6P9K8	Caskin-1	-0.314	0.235517	0.627977	-0.423	0.179313	0.746388	0.109333	0.544334	0.264135
P24270	Catalase	-0.345333	0.159609	0.796943	-0.0836667	0.735374	0.133492	0.390333	0.215436	0.666682
O88587	Catechol O-methyltransferase	-0.08	0.603383	0.219407	-0.278	0.290367	0.537052	0.0666667	0.788452	0.103225
Q8BIG7	Catechol O-methyltransferase domain-containing protein 1	0.0366667	0.896249	0.0475714	-0.551667	0.00909607	2.04115	-0.735	0.0405097	1.39244
P26231	Catenin alpha-1	-0.0643333	0.678735	0.1683	-0.225333	0.596795	0.224175	0.509333	0.210945	0.675831
Q61301	Catenin alpha-2	0.151667	0.49033	0.309512	0.46	0.523039	0.281466	0.470333	0.427029	0.369542
Q02248	Catenin beta-1	0.146	0.561885	0.250352	-0.26	0.488221	0.311384	-0.200333	0.335897	0.473794
P30999	Catenin delta-1	0.0283333	0.85186	0.0696315	-0.0106667	0.959098	0.018137	0.078	0.774918	0.110744
O35927	Catenin delta-2	0.318667	0.320182	0.494604	-0.00833333	0.957718	0.0187624	-0.350333	0.295195	0.529891
P10605	Cathepsin B	-0.0533333	0.923861	0.0343934	0.148667	0.55402	0.256474	0.131333	0.737822	0.132048
P18242	Cathepsin D	-0.0806667	0.456099	0.340941	-0.323333	0.15396	0.812593	-0.156667	0.0122533	1.91175
P24668	Cation-dependent mannose-6-phosphate receptor	0.321667	0.388769	0.410309	0.0116667	0.96319	0.016288	0.428333	0.237263	0.624769
Q5M8N0	CB1 cannabinoid receptor-interacting protein 1	0.49	0.230647	0.637052	0.3705	0.498911	0.301977	-0.037	0.893902	0.0487102
Q3V2J0	CBY1-interacting BAR domain-containing protein 2	0.3	0.0520136	1.28388	-0.084	0.855092	0.0679874	-0.0186667	0.933746	0.0297713
Q61490	CD166 antigen	-0.0373333	0.867146	0.0619078	0.00933333	0.970817	0.0128627	0.0573333	0.872271	0.0593487
P35762	CD81 antigen	-0.044	0.530264	0.275508	-0.245	0.121594	0.915089	0.051	0.744328	0.128236
P40237	CD82 antigen	0.089	0.684304	0.164751	-0.0536667	0.866143	0.0624103	0.0233333	0.938128	0.027738
P40240	CD9 antigen	-0.420667	0.209558	0.678696	-0.172667	0.551249	0.258652	0.475333	0.288393	0.540015
Q91WS0	CDGSH iron-sulfur domain-containing protein 1	-0.409333	0.361094	0.44238	0.297	0.486563	0.312861	0.385	0.230686	0.636979
Q9CQB5	CDGSH iron-sulfur domain-containing protein 2	0.101333	0.751026	0.124345	-0.0203333	0.961131	0.0172176	-0.0636667	0.85324	0.0689288
B1AR13	CDGSH iron-sulfur domain-containing protein 3, mitochondrial	-0.133	0.790838	0.101912	-0.569333	0.115529	0.93731	-0.793	0.10865	0.963971
Q8BHF7	CDP-diacylglycerol--glycerol-3-phosphate 3-phosphatidyltransferase, mitochondrial	0.079	0.357814	0.446343	0.246667	0.536044	0.270799	-0.268	0.0498849	1.30203
Q8VDP6	CDP-diacylglycerol--inositol 3-phosphatidyltransferase	0.053	0.834833	0.0784003	-0.387333	0.233396	0.631907	-0.126	0.695287	0.157836
Q8R5M8	Cell adhesion molecule 1	-0.188333	0.386561	0.412782	-0.206333	0.320215	0.494558	0.210333	0.264067	0.578286
Q8BLQ9	Cell adhesion molecule 2	-0.172	0.467767	0.329971	0.421	0.509294	0.293032	0.302	0.158911	0.798845
Q99N28	Cell adhesion molecule 3	-0.585667	0.440138	0.356411	0.16	0.462683	0.334716	0.249667	0.462328	0.335049
Q8R464	Cell adhesion molecule 4	-0.102333	0.764207	0.116789	-0.269333	0.430789	0.365736	0.309333	0.461652	0.335685
Q8VEK0	Cell cycle control protein 50A	-0.0776667	0.612033	0.213225	0.121667	0.805739	0.0938056	0.819667	0.150898	0.821317
Q8BHG3	Cell cycle control protein 50B	-0.0776667	0.612033	0.213225	-0.255333	0.21647	0.664603	-0.0806667	0.59528	0.225279
Q9JKC6	Cell cycle exit and neuronal differentiation protein 1	-0.017	0.933731	0.0297781	-0.748333	0.257782	0.588747	-0.0293333	0.896299	0.0475469
P60766	Cell division control protein 42 homolog	-0.685333	0.131315	0.881686	-0.7045	0.167963	0.774785	0.00166667	0.995267	0.0020603
Q8CII2	Cell division cycle protein 123 homolog	-0.072	0.82337	0.0844049	-0.490667	0.307424	0.512263	-0.567333	0.0823348	1.08442
Q8BI06	Cell migration-inducing and hyaluronan-binding protein	0.187667	0.643303	0.191585	0.251	0.623572	0.205113	0.131333	0.673837	0.171445
Q5UKY4	Cell surface glycoprotein CD200 receptor 3	-0.0836667	0.76073	0.118769	-0.0323333	0.929674	0.0316691	0.110667	0.585239	0.232666
Q9R1K9	Centrin-2	-0.0533333	0.923861	0.0343934	0.042	0.814542	0.0890863	-0.044	0.893221	0.0490412
Q8QZT2	Centriole, cilia and spindle-associated protein	-0.095	0.747351	0.126476	-0.520333	0.306927	0.512966	-0.799667	0.0566385	1.24689
Q9QYM8	Centromere protein H	-0.349667	0.554979	0.255724	-0.724667	0.368439	0.433635	-0.120667	0.558244	0.253176
Q5PR68	Centrosomal protein of 112 kDa	-0.0506667	0.68213	0.166133	0.00433333	0.986371	0.00595989	0.14	0.681434	0.166576
Q8BI22	Centrosomal protein of 128 kDa	0.023	0.897567	0.0469332	-0.262167	0.270042	0.568568	0.0363333	0.852259	0.0694286
Q80U49	Centrosomal protein of 170 kDa protein B	0.113667	0.802413	0.0956018	-0.689667	0.100903	0.996095	-0.678667	0.139715	0.854756
Q8K4Q7	Ceramide kinase	0.329333	0.43279	0.363723	0.072	0.92919	0.0318956	-0.239667	0.315133	0.501506
Q9R171	Cerebellin-1	-0.241667	0.534264	0.272244	-0.245	0.564549	0.248299	-0.221	0.504589	0.297062
Q922S4	cGMP-dependent 3',5'-cyclic phosphodiesterase	0.261333	0.112591	0.948497	0.177333	0.653819	0.184543	0.0833333	0.601342	0.220878
Q921W0	Charged multivesicular body protein 1a	0.247333	0.173005	0.761941	0.137667	0.715448	0.145422	0.327	0.243288	0.613879
Q9CQ10	Charged multivesicular body protein 3	0.168667	0.72019	0.142553	-0.0866667	0.669718	0.174108	-0.336	0.403333	0.394336
Q9D8B3	Charged multivesicular body protein 4b	0.137	0.620046	0.207576	-0.362333	0.173549	0.760577	-0.171	0.563983	0.248734
Q9D7F7	Charged multivesicular body protein 4c	-0.106333	0.772633	0.112027	-0.751333	0.0851167	1.06998	-0.382	0.283209	0.547893
Q9D7S9	Charged multivesicular body protein 5	-0.147333	0.561507	0.250645	0.315333	0.453541	0.343384	-0.0536667	0.840173	0.0756313
Q9QYB1	Chloride intracellular channel protein 4	-0.345333	0.257977	0.588419	-0.315667	0.284541	0.545854	-0.109	0.309225	0.509725
Q9WVK8	Cholesterol 24-hydroxylase	0.152333	0.363429	0.43958	-0.0976667	0.731759	0.135632	0.00833333	0.95768	0.0187797
Q6X893	Choline transporter-like protein 1	0.0596667	0.496076	0.304452	-0.07	0.916811	0.0377203	0.450667	0.394838	0.403581
Q8BY89	Choline transporter-like protein 2	0.058	0.804962	0.0942244	-0.186333	0.535847	0.27096	0.228	0.52628	0.278783
Q71M36	Chondroitin sulfate proteoglycan 5	-0.098	0.672601	0.172242	-0.0685	0.85494	0.0680645	0.104667	0.815317	0.0886733
P26339	Chromogranin-A	0.186667	0.708871	0.149433	-0.492	0.084155	1.07492	-0.855333	0.133359	0.874977
Q8C6S9	Cilia- and flagella-associated protein 54	-0.0866667	0.803734	0.0948876	-0.555333	0.316246	0.499976	-0.475667	0.110817	0.955392
O88507	Ciliary neurotrophic factor receptor subunit alpha	0.0676667	0.816526	0.0880301	-0.5655	0.00720482	2.14238	-0.622	0.0581034	1.2358
Q8R4N0	Citramalyl-CoA lyase, mitochondrial	-0.161667	0.357143	0.447158	-0.0503333	0.895267	0.0480476	-0.121667	0.61336	0.212285
Q9CZU6	Citrate synthase, mitochondrial	-0.144667	0.259007	0.586689	0.0713333	0.862107	0.0644386	0.181333	0.33983	0.468738
P49025	Citron Rho-interacting kinase	-0.0903333	0.65395	0.184456	-0.115	0.503486	0.298012	-0.026	0.875946	0.0575226
Q8CJ61	CKLF-like MARVEL transmembrane domain-containing protein 4	-0.0873333	0.649119	0.187676	0.018	0.965629	0.0151897	0.438333	0.265021	0.57672
Q9D6G9	CKLF-like MARVEL transmembrane domain-containing protein 5	-0.104333	0.630982	0.199983	-0.0276667	0.881617	0.0547198	0.291333	0.405786	0.391703
Q8C6A8	Class E basic helix-loop-helix protein 22	-0.0323333	0.887439	0.0518613	-0.408	0.108981	0.962649	-0.016	0.935749	0.0288407
Q61548	Clathrin coat assembly protein AP180	-0.106	0.821621	0.0853287	-0.777	0.11656	0.933451	-0.389	0.277788	0.556286
Q68FD5	Clathrin heavy chain 1	-0.119333	0.669752	0.174086	-0.269	0.679309	0.167933	0.637333	0.265888	0.575302
Q99KN9	Clathrin interactor 1	0.220333	0.254766	0.593859	0.248	0.581333	0.235575	0.342333	0.263866	0.578616
O08585	Clathrin light chain A	-0.165	0.718493	0.143577	-0.417667	0.253058	0.59678	0.244667	0.6667	0.17607
Q6IRU5	Clathrin light chain B	-0.196667	0.475962	0.322428	-0.0123333	0.966625	0.0147421	0.337667	0.279421	0.553741
Q60771	Claudin-11	-0.341333	0.342144	0.465791	-0.807333	0.0878506	1.05626	-0.687667	0.167189	0.776791
Q8VBZ3	Cleft lip and palate transmembrane protein 1 homolog	0.0186667	0.91026	0.0408347	-0.198667	0.290732	0.536508	-0.062	0.678382	0.168526
Q80TV8	CLIP-associating protein 1	-0.0776667	0.808174	0.092495	-0.0183333	0.961818	0.016907	0.443667	0.250576	0.60106
Q8BRT1	CLIP-associating protein 2	-0.343	0.136449	0.865028	-0.575667	0.0817082	1.08773	-0.290333	0.270457	0.567902
Q06890	Clusterin	-0.226	0.10039	0.998309	-0.173667	0.411495	0.385635	0.139333	0.493741	0.3065
Q9CQI6	Coactosin-like protein	-0.356333	0.301993	0.520003	-0.350667	0.26344	0.579318	0.518	0.174913	0.757179
Q9QZE5	Coatomer subunit gamma-1	-0.162	0.399496	0.398487	-0.493667	0.0639054	1.19446	0.068	0.733508	0.134595
Q9QXK3	Coatomer subunit gamma-2	-0.162	0.399496	0.398487	-0.192	0.445435	0.351215	0.0266667	0.89287	0.0492118
P18760	Cofilin-1	0.0813333	0.784151	0.1056	0.182333	0.792612	0.100939	-0.369	0.216916	0.663708
P45591	Cofilin-2	-0.0453333	0.926465	0.0331709	-0.324	0.408413	0.3889	-0.701	0.131726	0.880327
Q3TC33	Coiled-coil domain-containing protein 127	-0.231	0.647042	0.189068	-0.508333	0.370484	0.431231	0.263333	0.641259	0.192966
Q3TVA9	Coiled-coil domain-containing protein 136	-0.0513333	0.904025	0.0438196	-0.195	0.531779	0.274269	0.318	0.367953	0.434208
E9Q1U1	Coiled-coil domain-containing protein 171	-0.0806667	0.751442	0.124105	0.133667	0.542384	0.265693	-0.046	0.821966	0.0851462
Q3UHB8	Coiled-coil domain-containing protein 177	-0.0833333	0.854655	0.0682092	-0.413333	0.128724	0.890341	-0.19	0.768689	0.114249
Q9D9C6	Coiled-coil domain-containing protein 182	-0.253	0.166532	0.778502	-0.015	0.966381	0.0148518	0.353667	0.493023	0.307133
Q9D024	Coiled-coil domain-containing protein 47	0.392667	0.349492	0.456563	-0.152	0.724612	0.139894	0.182333	0.723356	0.140648
Q8R3Q6	Coiled-coil domain-containing protein 58	-0.547333	0.166569	0.778405	-0.557667	0.20287	0.692783	-0.309667	0.0596198	1.22461
Q8CDL9	Coiled-coil domain-containing protein 87	-0.173333	0.660531	0.180107	-0.76	0.086781	1.06158	-0.530333	0.136175	0.865902
Q4QRL3	Coiled-coil domain-containing protein 88B	-0.208333	0.281272	0.550874	-0.298333	0.524934	0.279896	0.122	0.639333	0.194273
Q9CQA6	Coiled-coil-helix-coiled-coil-helix domain-containing protein 1	-0.162	0.668453	0.174929	0.199333	0.687	0.163044	0.374	0.283189	0.547924
Q9D1L0	Coiled-coil-helix-coiled-coil-helix domain-containing protein 2	-0.335667	0.0407617	1.38975	0.0993333	0.850425	0.0703638	0.0733333	0.753663	0.122823
P60824	Cold-inducible RNA-binding protein	0.593333	0.08228	1.08471	0.229167	0.439698	0.356845	-0.235667	0.429686	0.366849
P01027	Complement C3	-0.469	0.254578	0.594179	-0.2625	0.607293	0.216602	-0.238	0.375088	0.425866
O35658	Complement component 1 Q subcomponent-binding protein, mitochondrial	0.0203333	0.852338	0.069388	0.131	0.647371	0.188847	0.550667	0.165056	0.782368
Q8JZN5	Complex I assembly factor ACAD9, mitochondrial	0.482	0.346617	0.46015	0.0726667	0.769417	0.113838	0.00833333	0.986818	0.00576304
Q8BUY5	Complex I assembly factor TIMMDC1, mitochondrial	-0.227333	0.438982	0.357553	-0.555333	0.316246	0.499976	-0.335	0.0664001	1.17783
Q9D1R1	Complex I assembly factor TMEM126B, mitochondrial	-0.431333	0.238625	0.622284	-0.0746667	0.838091	0.0767086	0.775	0.160094	0.795626
Q9CWX2	Complex I intermediate-associated protein 30, mitochondrial	-0.100333	0.720894	0.142128	-0.239667	0.415824	0.38109	0.249333	0.431391	0.365129
Q9DA03	Complex III assembly factor LYRM7	0.353	0.411901	0.385207	-0.023	0.943208	0.0253925	-0.243	0.328214	0.483844
P63040	Complexin-1	-0.426333	0.39532	0.403051	-0.281333	0.670944	0.173314	0.825667	0.150109	0.823593
P84086	Complexin-2	0.1	0.246566	0.608067	0.106667	0.747623	0.126317	0.232	0.360207	0.443448
Q80YA9	Connector enhancer of kinase suppressor of ras 2	-0.0396667	0.89268	0.0493044	-0.7	0.0124747	1.90397	-0.466	0.154678	0.810571
P12960	Contactin-1	-0.089	0.803878	0.09481	-0.146667	0.649369	0.187508	0.0563333	0.847972	0.0716185
Q61330	Contactin-2	-0.190333	0.112765	0.947827	-0.134333	0.695103	0.157951	0.148	0.581837	0.235199
O54991	Contactin-associated protein 1	-0.297667	0.345369	0.461717	-0.116667	0.753069	0.123165	0.549	0.369538	0.432341
Q9CPW0	Contactin-associated protein-like 2	-0.586	0.0380065	1.42014	-0.79	0.0856968	1.06704	-0.216	0.279305	0.553922
Q99LD4	COP9 signalosome complex subunit 1	0.337333	0.445481	0.351171	-0.00366667	0.996284	0.00161691	0.603	0.235039	0.62886
P59108	Copine-2	-0.119	0.75171	0.123949	-0.275	0.323384	0.490281	0.290333	0.395822	0.4025
Q8BT60	Copine-3	-0.119	0.75171	0.123949	0.0466667	0.879619	0.0557053	0.348	0.366618	0.435786
Q8BLR2	Copine-4	-0.119	0.75171	0.123949	-0.275	0.323384	0.490281	0.352667	0.364912	0.437811
Q8JZW4	Copine-5	-0.293667	0.582369	0.234802	-0.239	0.612967	0.212563	0.123667	0.714806	0.145812
Q9Z140	Copine-6	-0.086	0.80629	0.0935087	0.159667	0.757836	0.120425	0.538333	0.212649	0.672337
Q0VE82	Copine-7	-0.243	0.616579	0.210011	-0.0166667	0.976438	0.0103552	0.555333	0.214053	0.66948
Q9DC53	Copine-8	-0.229333	0.62742	0.202442	-0.199667	0.561515	0.250639	0.263	0.404921	0.392629
Q1RLL3	Copine-9	-0.229333	0.62742	0.202442	0.084	0.860026	0.0654887	0.188333	0.552765	0.257459
Q9QZQ8	Core histone macro-H2A.1	0.143	0.357356	0.446899	-0.258	0.196493	0.706654	0.103	0.67943	0.167855
Q62267	Cornifin-B	0.09	0.813067	0.0898738	-0.496667	0.23957	0.620568	0.142333	0.7646	0.116566
O89053	Coronin-1A	-0.25	0.519622	0.284313	-0.857333	0.113759	0.944013	-0.218	0.5155	0.287771
Q9WUM3	Coronin-1B	0.347333	0.293942	0.531738	-0.0485	0.723874	0.140337	0.0756667	0.799313	0.0972831
Q9WUM4	Coronin-1C	-0.130333	0.536281	0.270608	-0.227167	0.260265	0.584585	-0.145333	0.513398	0.289546
Q8BH44	Coronin-2B	0.152	0.468891	0.328928	-0.119333	0.570647	0.243633	-0.205	0.436587	0.359929
Q9D273	Corrinoid adenosyltransferase	-0.00666667	0.984149	0.00693926	0.0753333	0.906693	0.0425397	-0.564667	0.0400631	1.39726
Q4KML4	Costars family protein ABRACL	-0.147	0.618943	0.20835	0.046	0.87329	0.0588416	0.106	0.728183	0.13776
Q8K199	COX assembly mitochondrial protein 2 homolog	0.194333	0.134945	0.869844	0.053	0.911225	0.0403742	-0.186667	0.012612	1.89922
Q04447	Creatine kinase B-type	-0.059	0.706552	0.150856	0.606667	0.316544	0.499566	0.843667	0.263165	0.579773
P07310	Creatine kinase M-type	-0.282	0.430777	0.365748	-0.11	0.740582	0.130427	0.441	0.286929	0.542225
Q6P8J7	Creatine kinase S-type, mitochondrial	-0.664667	0.132519	0.877721	0.0156667	0.960518	0.0174945	0.224333	0.288677	0.539588
P30275	Creatine kinase U-type, mitochondrial	-0.0793333	0.760841	0.118706	-0.0476667	0.868405	0.0612778	0.614667	0.181744	0.74054
Q8CDG5	CREB3 regulatory factor	-0.004	0.986592	0.00586232	-0.209	0.519362	0.28453	-0.57	0.151572	0.819382
P63154	Crooked neck-like protein 1	-0.401667	0.272965	0.563892	-0.308333	0.489819	0.309964	0.481667	0.274635	0.561244
O88712	C-terminal-binding protein 1	0.830667	0.150274	0.823116	0.487333	0.416438	0.38045	-0.297333	0.500254	0.30081
P56546	C-terminal-binding protein 2	0.206667	0.553796	0.25665	-0.378	0.133825	0.873462	-0.43	0.238874	0.621832
Q6ZQ38	Cullin-associated NEDD8-dissociated protein 1	-0.0436667	0.601335	0.220884	-0.329333	0.133841	0.873411	-0.209667	0.23152	0.635411
Q9JJZ8	Cyclic nucleotide-gated cation channel alpha-3	-0.0276667	0.892228	0.0495239	-0.2885	0.240157	0.619505	-0.109667	0.647628	0.188675
P11440	Cyclin-dependent kinase 1	-0.284	0.259713	0.585507	-0.18	0.549818	0.259781	0.154667	0.644212	0.190971
Q14AX6	Cyclin-dependent kinase 12	0.0863333	0.61947	0.20798	0.0263333	0.910882	0.040538	0.108667	0.572773	0.242018
Q69ZA1	Cyclin-dependent kinase 13	0.0863333	0.61947	0.20798	0.0263333	0.910882	0.040538	0.209	0.409948	0.387271
O35495	Cyclin-dependent kinase 14	0.172	0.410188	0.387017	-0.459833	0.0652466	1.18544	-0.456	0.0747822	1.1262
Q3V3A1	Cyclin-dependent kinase 15	0.200667	0.482653	0.316365	-0.073	0.800622	0.0965723	0.0546667	0.853627	0.0687321
Q04735	Cyclin-dependent kinase 16	0.200667	0.482653	0.316365	-0.0926667	0.704615	0.152048	0.301	0.286659	0.542634
Q8K0D0	Cyclin-dependent kinase 17	-0.284	0.259713	0.585507	-0.2285	0.407705	0.389654	0.154667	0.644212	0.190971
Q04899	Cyclin-dependent kinase 18	-0.284	0.259713	0.585507	-0.266667	0.256334	0.591194	0.401	0.226953	0.644065
P97377	Cyclin-dependent kinase 2	-0.284	0.259713	0.585507	-0.352833	0.103131	0.986612	0.103	0.738361	0.131731
Q9JHU3	Cyclin-dependent kinase 20	0.514	0.19006	0.72111	-0.0236667	0.712797	0.147034	-0.400333	0.293653	0.532166
Q80YP0	Cyclin-dependent kinase 3	-0.0646667	0.806853	0.0932055	0.220667	0.622268	0.206022	0.143667	0.699907	0.15496
P30285	Cyclin-dependent kinase 4	-0.251	0.243684	0.613172	-0.318667	0.24399	0.612629	-0.175333	0.513731	0.289264
Q64261	Cyclin-dependent kinase 6	-0.101667	0.738102	0.131884	-0.147333	0.672339	0.172411	-0.0773333	0.724366	0.140042
Q99J95	Cyclin-dependent kinase 9	0.451333	0.293258	0.53275	0.343	0.296422	0.52809	-0.213	0.50221	0.299114
P56390	Cyclin-dependent kinases regulatory subunit 2	0.00833333	0.814929	0.0888802	-0.252667	0.055738	1.25385	-0.18	0.244295	0.612085
P49615	Cyclin-dependent-like kinase 5	0.055	0.863295	0.0638408	-0.411	0.426005	0.370585	0.0801667	0.864946	0.063011
Q99KY4	Cyclin-G-associated kinase	-0.239667	0.367123	0.435188	-0.0596667	0.890775	0.050232	0.565	0.180064	0.744573
Q8BGU5	Cyclin-Y	-0.0433333	0.883783	0.0536543	0.0203333	0.933078	0.0300819	0.407667	0.26392	0.578528
Q921M7	CYFIP-related Rac1 interactor B	-0.358	0.410215	0.386988	0.0103333	0.975366	0.0108324	-0.247667	0.263935	0.578503
P21460	Cystatin-C	-0.039	0.933229	0.0300118	0.0786667	0.784931	0.105168	0.0346667	0.875462	0.0577627
P97315	Cysteine and glycine-rich protein 1	0.587667	0.460592	0.336684	-0.546	0.396984	0.401227	-1.13467	0.144211	0.841001
Q9Z1J3	Cysteine desulfurase, mitochondrial	-0.198333	0.513216	0.2897	-0.0873333	0.885848	0.0526406	-0.0126667	0.970953	0.0128018
Q9DCT8	Cysteine-rich protein 2	0.0616667	0.851014	0.0700632	-0.4635	0.21204	0.673582	-0.225667	0.310816	0.507497
P00158	Cytochrome b	-0.116667	0.572895	0.241925	-0.158	0.326111	0.486634	0.0963333	0.604412	0.218667
P56395	Cytochrome b5	-0.0876667	0.566856	0.246527	-0.018	0.966263	0.0149044	-0.615	0.503318	0.298158
Q9CQX2	Cytochrome b5 type B	-0.181	0.489125	0.31058	0.327	0.263897	0.578566	0.376	0.111473	0.952832
Q9CZ13	Cytochrome b-c1 complex subunit 1, mitochondrial	-0.017	0.933731	0.0297781	0.0898333	0.789323	0.102745	0.199	0.593097	0.226874
Q9CPX8	Cytochrome b-c1 complex subunit 10	-0.063	0.783085	0.106191	-0.284333	0.430891	0.365633	-0.111	0.700664	0.15449
Q9DB77	Cytochrome b-c1 complex subunit 2, mitochondrial	-1.20067	0.122117	0.913225	-0.951	0.255747	0.592189	-0.03	0.972122	0.0122791
P99028	Cytochrome b-c1 complex subunit 6, mitochondrial	0.137	0.620046	0.207576	-0.362333	0.173549	0.760577	-0.171	0.563983	0.248734
Q9D855	Cytochrome b-c1 complex subunit 7	0.353667	0.735148	0.133625	0.049	0.968633	0.0138406	-0.379333	0.663322	0.178276
Q9CQ69	Cytochrome b-c1 complex subunit 8	0.232667	0.541416	0.266469	-0.166	0.538408	0.268889	-0.294333	0.243731	0.613089
Q8R1I1	Cytochrome b-c1 complex subunit 9	-0.0206667	0.951799	0.0214549	-0.534667	0.14957	0.825157	-0.226333	0.363331	0.439697
Q9CR68	Cytochrome b-c1 complex subunit Rieske, mitochondrial	0.235667	0.0653619	1.18468	0.560333	0.21174	0.674197	1.11867	0.104755	0.979826
Q9D2R6	Cytochrome c oxidase assembly factor 3 homolog, mitochondrial	0.0546667	0.850669	0.0702393	-0.263333	0.659843	0.180559	-0.780667	0.0410579	1.3866
Q8BGD8	Cytochrome c oxidase assembly factor 6 homolog	-0.451667	0.310766	0.507566	-0.0683333	0.856332	0.0673579	0.487	0.247028	0.607254
Q921H9	Cytochrome c oxidase assembly factor 7	-0.0613333	0.778625	0.108672	0.00533333	0.988199	0.00515555	-0.199333	0.212969	0.671683
Q8BJ03	Cytochrome c oxidase assembly protein COX15 homolog	0.199	0.500318	0.300753	0.238	0.482069	0.316891	0.295667	0.345779	0.461201
Q9D7J4	Cytochrome c oxidase assembly protein COX20, mitochondrial	-0.277667	0.234459	0.629933	-0.355667	0.137157	0.862782	-0.0253333	0.87316	0.058906
P00397	Cytochrome c oxidase subunit 1	-0.271	0.34417	0.463227	-0.209833	0.626346	0.203186	0.017	0.929553	0.0317259
P00405	Cytochrome c oxidase subunit 2	-0.743667	0.421594	0.375106	-0.852333	0.403553	0.3941	-0.203	0.405188	0.392343
P00416	Cytochrome c oxidase subunit 3	-0.066	0.891003	0.0501208	-0.663333	0.156045	0.806751	-0.793333	0.139675	0.854881
P19783	Cytochrome c oxidase subunit 4 isoform 1, mitochondrial	-0.089	0.803878	0.09481	-0.129833	0.775634	0.110343	-0.189	0.229225	0.639738
P12787	Cytochrome c oxidase subunit 5A, mitochondrial	-0.171	0.436162	0.360352	0.0866667	0.815993	0.0883136	0.526667	0.259824	0.585321
P19536	Cytochrome c oxidase subunit 5B, mitochondrial	0.324	0.551977	0.258079	0.606	0.348641	0.457622	-0.005	0.993372	0.00288792
P43024	Cytochrome c oxidase subunit 6A1, mitochondrial	-0.0453333	0.926465	0.0331709	-0.204333	0.500641	0.300474	-0.613333	0.204252	0.689833
P56391	Cytochrome c oxidase subunit 6B1	-0.337	0.455121	0.341873	-0.067	0.767831	0.114734	-0.170667	0.447759	0.348956
Q9CPQ1	Cytochrome c oxidase subunit 6C	-0.101667	0.6404	0.193549	-0.361333	0.0583524	1.23394	0.319333	0.573382	0.241556
P48771	Cytochrome c oxidase subunit 7A2, mitochondrial	-0.237333	0.669709	0.174114	-0.169667	0.794485	0.0999142	0.677333	0.0914829	1.03866
Q61387	Cytochrome c oxidase subunit 7A-related protein, mitochondrial	0.094	0.763945	0.116938	0.0226667	0.952225	0.0212603	0.486	0.220998	0.655612
P56393	Cytochrome c oxidase subunit 7B, mitochondrial	0.462667	0.0138668	1.85802	0.259667	0.48313	0.315936	0.194	0.318112	0.497419
P17665	Cytochrome c oxidase subunit 7C, mitochondrial	-0.000333333	0.998938	0.000461392	-0.490667	0.05817	1.2353	-0.479333	0.168506	0.773384
Q62425	Cytochrome c oxidase subunit NDUFA4	-0.316667	0.227589	0.642849	-0.589667	0.0674143	1.17125	-0.261333	0.359552	0.444239
P62897	Cytochrome c, somatic	0.427667	0.450626	0.346183	-0.110333	0.743625	0.128646	-0.61	0.264663	0.577306
P00015	Cytochrome c, testis-specific	-0.00966667	0.655471	0.183447	0.12	0.559025	0.252569	0.267333	0.399617	0.398356
Q9D0M3	Cytochrome c1, heme protein, mitochondrial	0.087	0.748708	0.125687	-0.359667	0.147729	0.830535	0.192667	0.755079	0.122008
P53702	Cytochrome c-type heme lyase	0.830667	0.150274	0.823116	0.296667	0.556858	0.254256	0.364	0.493285	0.306903
O55127	Cytochrome P450 26A1	0.079	0.848312	0.0714442	0.084	0.762937	0.117512	0.218667	0.553864	0.256597
Q9QX11	Cytohesin-1	-0.114	0.664493	0.177509	-0.29	0.172401	0.76346	-0.210333	0.461133	0.336174
P63034	Cytohesin-2	0.620333	0.0636017	1.19653	0.171333	0.476298	0.322122	-0.474667	0.0634527	1.19755
O08967	Cytohesin-3	0.620333	0.0636017	1.19653	0.234333	0.504618	0.297037	-0.345667	0.123813	0.907234
Q9JHU4	Cytoplasmic dynein 1 heavy chain 1	0.120333	0.632066	0.199238	0.136333	0.757904	0.120386	-0.209667	0.43097	0.365553
O88485	Cytoplasmic dynein 1 intermediate chain 1	-0.0783333	0.776872	0.10965	-0.0916667	0.743988	0.128434	0.261667	0.442414	0.354171
O88487	Cytoplasmic dynein 1 intermediate chain 2	-0.437833	0.30314	0.518356	-0.426667	0.367809	0.434378	0.187333	0.451131	0.345697
Q8R1Q8	Cytoplasmic dynein 1 light intermediate chain 1	-0.0303333	0.906868	0.0424557	-0.0456667	0.82683	0.0825836	0.077	0.727252	0.138315
Q6PDL0	Cytoplasmic dynein 1 light intermediate chain 2	-0.0296667	0.952259	0.0212448	-0.0183333	0.962849	0.0164419	0.272667	0.510325	0.292153
Q7TMB8	Cytoplasmic FMR1-interacting protein 1	-0.377333	0.41625	0.380646	0.215833	0.781416	0.107118	-0.382333	0.45324	0.343671
Q5SQX6	Cytoplasmic FMR1-interacting protein 2	-0.104667	0.310521	0.507909	-0.00266667	0.993244	0.00294408	0.452667	0.345768	0.461215
Q8BMK4	Cytoskeleton-associated protein 4	0.243	0.297336	0.526752	0.091	0.876146	0.0574237	0.589	0.355724	0.448887
Q9CPY7	Cytosol aminopeptidase	-0.188333	0.43308	0.363432	-0.119667	0.757589	0.120566	0.445	0.291604	0.535207
Q91V12	Cytosolic acyl coenzyme A thioester hydrolase	-0.215	0.371027	0.430595	-0.164667	0.834181	0.0787395	0.832333	0.128157	0.892259
Q3V1L4	Cytosolic purine 5'-nucleotidase	-0.072	0.768966	0.114093	-0.379333	0.182044	0.739824	0.464	0.312538	0.505098
Q5SXY1	Cytospin-B	0.0283333	0.85186	0.0696315	0.025	0.939132	0.0272734	0.129	0.551141	0.258737
Q61753	D-3-phosphoglycerate dehydrogenase	0.393667	0.0445156	1.35149	0.768667	0.190467	0.72018	0.102333	0.573327	0.241597
Q9DD18	D-aminoacyl-tRNA deacylase 1	0.027	0.921183	0.0356543	-0.335333	0.152896	0.815603	-0.65	0.0485984	1.31338
Q80XN0	D-beta-hydroxybutyrate dehydrogenase, mitochondrial	-0.312	0.467662	0.330068	-0.238	0.350938	0.45477	0.0833333	0.879014	0.0560043
Q8K3H0	DCC-interacting protein 13-alpha	-0.252	0.299751	0.523239	0.02	0.962114	0.0167737	0.483333	0.251347	0.599726
A2AF47	Dedicator of cytokinesis protein 11	-0.0773333	0.758477	0.120058	0.173	0.656239	0.182938	0.512333	0.310118	0.508473
Q8CIQ7	Dedicator of cytokinesis protein 3	0.229	0.0326041	1.48673	0.358833	0.276579	0.55818	0.118	0.665447	0.176887
Q99L04	Dehydrogenase/reductase SDR family member 1	0.103333	0.31946	0.495583	-0.0346667	0.865841	0.0625618	0.031	0.830205	0.0808146
Q99LB2	Dehydrogenase/reductase SDR family member 4	-0.435	0.198019	0.703293	0.0913333	0.757164	0.12081	0.457333	0.251367	0.599692
Q99J47	Dehydrogenase/reductase SDR family member 7B	-0.009	0.951169	0.0217421	-0.212667	0.625469	0.203794	-0.489333	0.0340325	1.46811
O35459	Delta(3,5)-Delta(2,4)-dienoyl-CoA isomerase, mitochondrial	-0.195	0.444492	0.352136	-0.223	0.324175	0.489221	0.13	0.787198	0.103916
Q8CHT0	Delta-1-pyrroline-5-carboxylate dehydrogenase, mitochondrial	0.31	0.287164	0.541869	0.0763333	0.742536	0.129283	0.146	0.578287	0.237857
Q9Z110	Delta-1-pyrroline-5-carboxylate synthase	-0.0773333	0.823881	0.0841357	-0.064	0.568132	0.24555	0.161333	0.490442	0.309413
Q9WV69	Dematin	0.389667	0.410924	0.386238	-0.129	0.358086	0.446012	-0.559667	0.254318	0.594622
Q9QX60	Deoxyguanosine kinase, mitochondrial	0.480667	0.117618	0.929526	0.0573333	0.721041	0.14204	-0.223667	0.558043	0.253332
Q8CIG0	DEP domain-containing protein 1A	-0.201	0.454383	0.342578	-0.121333	0.783716	0.105841	0.129667	0.740972	0.130198
Q8BH88	DEP domain-containing protein 1B	-0.152	0.562751	0.249684	0.222333	0.683213	0.165444	0.406333	0.297589	0.526383
Q8BHC4	Dephospho-CoA kinase domain-containing protein	1.714	0.436942	0.359576	-0.424333	0.219477	0.658611	-0.407667	0.167939	0.774849
P31001	Desmin	0.113667	0.802413	0.0956018	-0.689667	0.100903	0.996095	-0.678667	0.139715	0.854756
Q61495	Desmoglein-1-alpha	-0.218	0.478028	0.320547	-0.278333	0.660379	0.180207	0.547	0.338669	0.470224
Q7TSF1	Desmoglein-1-beta	-0.137667	0.601587	0.220702	-0.632667	0.0650982	1.18643	-0.491	0.10909	0.962213
Q7TSF0	Desmoglein-1-gamma	-0.37	0.284883	0.545334	-0.295667	0.344174	0.463222	-0.0513333	0.793281	0.100573
E9Q557	Desmoplakin	-0.238333	0.548332	0.260956	-0.0853333	0.856628	0.0672078	-0.141333	0.613478	0.212201
Q9R0P5	Destrin	0.162	0.523677	0.280937	-0.318	0.116769	0.932671	-0.133	0.282423	0.5491
Q8CDG3	Deubiquitinating protein VCIP135	0.211667	0.332478	0.478238	-0.203	0.427025	0.369547	0.217667	0.718512	0.143566
Q6NS52	Diacylglycerol kinase beta	-0.293333	0.310105	0.508491	0.435667	0.363614	0.43936	0.293	0.546108	0.262722
Q9R1C6	Diacylglycerol kinase epsilon	-0.523333	0.184324	0.734419	-0.287	0.349004	0.457169	0.199	0.383523	0.416209
Q6WQJ1	Diacylglycerol lipase-alpha	0.331667	0.125525	0.901268	0.116333	0.794292	0.10002	-0.131667	0.612228	0.213087
Q9QUN9	Dickkopf-related protein 3	-0.0673333	0.188641	0.724364	-0.122667	0.163247	0.787154	0.003	0.980729	0.00845107
O08749	Dihydrolipoyl dehydrogenase, mitochondrial	0.002	0.963998	0.015924	0.581	0.0923032	1.03478	0.901	0.0203122	1.69224
Q8BMF4	Dihydrolipoyllysine-residue acetyltransferase component of pyruvate dehydrogenase complex, mitochondrial	0.587333	0.552536	0.25764	-0.163667	0.85545	0.0678055	-0.0156667	0.986627	0.00584696
Q9D2G2	Dihydrolipoyllysine-residue succinyltransferase component of 2-oxoglutarate dehydrogenase complex, mitochondrial	0.0746667	0.915852	0.0381746	-0.067	0.769772	0.113638	-0.295333	0.654195	0.184293
O35435	Dihydroorotate dehydrogenase (quinone), mitochondrial	0.126667	0.033487	1.47512	0.327167	0.229324	0.63955	0.411667	0.324358	0.488975
Q8BVI4	Dihydropteridine reductase	0.333333	0.0364838	1.4379	0.561	0.20768	0.682606	0.1835	0.355141	0.449599
P97427	Dihydropyrimidinase-related protein 1	-0.113333	0.712688	0.147101	-0.255167	0.553488	0.256892	-0.055	0.875574	0.057707
O08553	Dihydropyrimidinase-related protein 2	-0.026	0.897222	0.0470999	-0.212833	0.25401	0.595149	-0.173333	0.28293	0.54832
Q62188	Dihydropyrimidinase-related protein 3	-0.393333	0.452695	0.344194	-0.346	0.501336	0.299871	0.0336667	0.934674	0.02934
O35098	Dihydropyrimidinase-related protein 4	-0.188	0.588896	0.229961	-0.706333	0.107038	0.970463	-0.455667	0.254398	0.594486
Q9EQF6	Dihydropyrimidinase-related protein 5	0.0246667	0.934053	0.0296283	0.0613333	0.913467	0.0393073	0.323	0.353641	0.451437
Q8VHG0	Dimethylaniline monooxygenase [N-oxide-forming] 4	0.038	0.896527	0.0474368	0.222	0.543606	0.264716	0.618667	0.191908	0.716908
Q9Z218	Dipeptidyl aminopeptidase-like protein 6	-0.795667	0.111671	0.952059	-0.568667	0.43846	0.35807	-0.313667	0.460637	0.336641
Q3UHC7	Disabled homolog 2-interacting protein	0.393667	0.105765	0.975657	0.168	0.710012	0.148734	0.119333	0.638475	0.194856
Q91ZV3	Discoidin, CUB and LCCL domain-containing protein 2	0.109667	0.647097	0.189031	-0.209333	0.232865	0.632895	-0.1	0.461478	0.335849
Q9R1V6	Disintegrin and metalloproteinase domain-containing protein 22	-0.0103333	0.938657	0.027493	0.037	0.876147	0.0574229	0.086	0.571462	0.243013
Q9R1V7	Disintegrin and metalloproteinase domain-containing protein 23	0.49	0.230647	0.637052	-0.153667	0.772056	0.112351	0.218667	0.537182	0.269879
Q811D0	Disks large homolog 1	0.332333	0.0295368	1.52964	0.346	0.560066	0.25176	0.492	0.242309	0.61563
Q91XM9	Disks large homolog 2	-0.098	0.672601	0.172242	-0.0685	0.85494	0.0680645	0.104667	0.815317	0.0886733
P70175	Disks large homolog 3	-0.0396667	0.861633	0.0646776	-0.223333	0.33924	0.469492	0.0986667	0.678468	0.168471
Q62108	Disks large homolog 4	0.123	0.775053	0.110668	-0.059	0.835336	0.0781385	-0.186	0.686941	0.163081
Q9D415	Disks large-associated protein 1	0.0456667	0.740906	0.130237	-0.347167	0.117302	0.930694	-0.0356667	0.766316	0.115592
Q8BJ42	Disks large-associated protein 2	-0.136333	0.434055	0.362455	-0.125333	0.299426	0.52371	0.049	0.568717	0.245104
Q6PFD5	Disks large-associated protein 3	-0.216333	0.776387	0.109922	-0.092	0.572069	0.242552	-0.306	0.390081	0.408846
B1AZP2	Disks large-associated protein 4	-0.360667	0.350109	0.455796	-0.158667	0.744523	0.128122	-0.00866667	0.988745	0.00491554
Q8BPN8	DmX-like protein 2	-0.25	0.519622	0.284313	-0.319333	0.495851	0.304648	-0.532333	0.0736229	1.13299
Q80YR6	DNA endonuclease RBBP8	-0.193	0.519625	0.28431	-0.533667	0.191082	0.718779	0.0576667	0.859339	0.0658354
Q8K409	DNA polymerase beta	-0.47	0.31683	0.499174	-0.123	0.772387	0.112165	0.284	0.38089	0.419201
P70388	DNA repair protein RAD50	0.393667	0.105765	0.975657	0.168	0.710012	0.148734	0.119333	0.638475	0.194856
P63037	DnaJ homolog subfamily A member 1	-0.023	0.967923	0.0141593	-0.389333	0.474892	0.323405	-0.108667	0.839128	0.0761716
Q9QYJ0	DnaJ homolog subfamily A member 2	0.0736667	0.658524	0.181428	-0.0561667	0.80529	0.0940474	0.0253333	0.943011	0.025483
Q99M87	DnaJ homolog subfamily A member 3, mitochondrial	-0.00966667	0.655471	0.183447	-0.1075	0.194454	0.711184	0.0506667	0.744555	0.128103
Q99KV1	DnaJ homolog subfamily B member 11	-0.006	0.979283	0.00909194	0.228667	0.654185	0.184299	0.797667	0.168988	0.772145
Q9QYI5	DnaJ homolog subfamily B member 2	-0.420667	0.209558	0.678696	-0.172667	0.551249	0.258652	0.475333	0.288393	0.540015
Q9D832	DnaJ homolog subfamily B member 4	0.114	0.705995	0.151198	0.109167	0.860818	0.0650886	-0.410333	0.165481	0.781252
O54946	DnaJ homolog subfamily B member 6	-0.227333	0.5239	0.280752	-0.445	0.182839	0.737931	-0.0666667	0.742686	0.129195
Q9QYI8	DnaJ homolog subfamily B member 7	0.0765	0.649926	0.187136	-0.0208333	0.947484	0.0234282	-0.123333	0.577333	0.238573
Q5U458	DnaJ homolog subfamily C member 11	-0.273333	0.674793	0.17083	-0.588	0.0985954	1.00614	-0.710667	0.223966	0.649818
Q80TN4	DnaJ homolog subfamily C member 16	-0.0563333	0.694297	0.158455	-0.459	0.0132576	1.87754	-0.176667	0.434921	0.36159
Q8VCE1	DnaJ homolog subfamily C member 28	-0.097	0.472603	0.325504	-0.344333	0.0425791	1.3708	-0.426667	0.0399175	1.39884
Q91YW3	DnaJ homolog subfamily C member 3	-0.199333	0.453575	0.343351	-0.239	0.227358	0.643289	0.201	0.557546	0.253719
P60904	DnaJ homolog subfamily C member 5	-0.093	0.6455	0.190104	-0.0513333	0.825658	0.0831998	0.107667	0.632432	0.198986
O54734	Dolichyl-diphosphooligosaccharide--protein glycosyltransferase 48 kDa subunit	-0.109667	0.821004	0.085655	-0.188	0.480905	0.317941	-0.156	0.651649	0.185987
Q91YQ5	Dolichyl-diphosphooligosaccharide--protein glycosyltransferase subunit 1	-0.232	0.348131	0.458258	-0.124333	0.665405	0.176914	0.344333	0.257191	0.589745
Q9DBG6	Dolichyl-diphosphooligosaccharide--protein glycosyltransferase subunit 2	0.455667	0.389221	0.409804	-0.176667	0.125633	0.900896	-0.699	0.214926	0.667712
B1AXV0	DOMON domain-containing protein FRRS1L	-0.250667	0.345314	0.461786	-0.379	0.219093	0.659372	-0.022	0.914205	0.0389566
Q9QXS6	Drebrin	0.205	0.478618	0.320011	0.568	0.292751	0.533502	0.771	0.172164	0.764059
Q62418	Drebrin-like protein	-0.423333	0.353632	0.451449	-0.313667	0.357908	0.446229	0.33	0.364975	0.437737
P31938	Dual specificity mitogen-activated protein kinase kinase 1	-0.128	0.774082	0.111213	-0.565667	0.194463	0.711162	-0.298667	0.212675	0.672284
Q63932	Dual specificity mitogen-activated protein kinase kinase 2	-0.088	0.610378	0.214401	-0.154667	0.604789	0.218396	-0.246667	0.195514	0.708821
P47809	Dual specificity mitogen-activated protein kinase kinase 4	-0.284	0.357193	0.447097	-0.121	0.811974	0.0904577	0.422667	0.243276	0.613901
O08788	Dynactin subunit 1	0.265667	0.108488	0.964619	-0.00166667	0.993963	0.00262962	-0.059	0.822902	0.0846521
Q99KJ8	Dynactin subunit 2	-0.581333	0.259957	0.585099	-0.475333	0.163359	0.786856	0.249333	0.544295	0.264166
P39053	Dynamin-1	0.425667	0.561383	0.250741	-0.067	0.769772	0.113638	-0.646333	0.356839	0.447527
Q8K1M6	Dynamin-1-like protein	-0.16	0.752408	0.123546	-0.153333	0.812387	0.0902373	0.0723333	0.909051	0.0414119
P39054	Dynamin-2	0.108667	0.538872	0.268514	-0.101667	0.496745	0.303867	-0.0433333	0.850425	0.070364
Q8BZ98	Dynamin-3	-0.000333333	0.999139	0.000374232	-0.468	0.153994	0.812496	-0.221667	0.317502	0.498254
P58281	Dynamin-like 120 kDa protein, mitochondrial	-0.059	0.706552	0.150856	1.175	0.259957	0.585099	0.843667	0.263165	0.579773
P0C6F1	Dynein heavy chain 2, axonemal	-0.396667	0.120084	0.920514	0.00766667	0.976698	0.0102396	0.062	0.751602	0.124012
P63168	Dynein light chain 1, cytoplasmic	-0.098	0.691494	0.160211	-0.142667	0.738705	0.131529	-0.265667	0.229556	0.639111
Q9D0M5	Dynein light chain 2, cytoplasmic	-0.166667	0.316458	0.499684	0.141333	0.512766	0.290081	0.496667	0.19516	0.709609
P62627	Dynein light chain roadblock-type 1	-0.106	0.687311	0.162846	-0.18	0.642849	0.191891	0.141333	0.713838	0.1464
Q8VHI7	Dynein regulatory complex subunit 2	0.112333	0.51601	0.287342	-0.266667	0.216994	0.663552	-0.441333	0.0877742	1.05663
Q91ZU6	Dystonin	-0.0796667	0.767025	0.11519	0.411667	0.340364	0.468056	0.396333	0.24537	0.610178
Q9D2N4	Dystrobrevin alpha	0.0283333	0.85186	0.0696315	0.025	0.939132	0.0272734	0.129	0.551141	0.258737
Q9ERU9	E3 SUMO-protein ligase RanBP2	0.0496667	0.713032	0.146891	0.0593333	0.787753	0.10361	-0.00733333	0.978188	0.00957748
Q7TPV2	E3 ubiquitin-protein ligase DZIP3	-0.391333	0.29168	0.535094	-0.181667	0.665003	0.177176	0.286667	0.547303	0.261772
Q69ZR2	E3 ubiquitin-protein ligase HECTD1	0.437	0.243428	0.61363	0.180667	0.577741	0.238267	0.111333	0.715668	0.145288
Q7TMY8	E3 ubiquitin-protein ligase HUWE1	0.393667	0.105765	0.975657	-0.074	0.769156	0.113985	-0.0176667	0.931975	0.0305957
Q80UY2	E3 ubiquitin-protein ligase KCMF1	-0.179667	0.214618	0.668334	-0.463	0.0242161	1.6159	0.034	0.886964	0.0520941
Q3KNM2	E3 ubiquitin-protein ligase MARCHF5	-0.191667	0.631064	0.199927	0.398333	0.413429	0.3836	0.356	0.334165	0.476039
Q8BH75	E3 ubiquitin-protein ligase NRDP1	-0.0636667	0.777772	0.109148	-0.281	0.360538	0.443049	0.094	0.659517	0.180774
P97868	E3 ubiquitin-protein ligase RBBP6	-0.545667	0.157625	0.802376	-0.498	0.0991556	1.00368	-0.036	0.858588	0.0662152
Q80YQ8	E3 ubiquitin-protein ligase RMND5A	-0.087	0.907275	0.042261	0.444	0.237068	0.625128	0.0503333	0.814331	0.0891989
O88196	E3 ubiquitin-protein ligase TTC3	-0.093	0.783306	0.106069	0.0466667	0.86669	0.0621364	-0.0343333	0.870016	0.0604726
Q91YQ7	E3 ubiquitin-protein transferase RMND5B	0.469333	0.14306	0.844481	0.891667	0.0305956	1.51434	0.155	0.670974	0.173295
Q8BL66	Early endosome antigen 1	-0.055	0.803355	0.0950923	-0.0763333	0.744037	0.128406	0.003	0.988171	0.00516794
Q8BQM8	Echinoderm microtubule-associated protein-like 5	-0.128333	0.731354	0.135872	0.0806667	0.77948	0.108195	0.0193333	0.952095	0.0213198
O55026	Ectonucleoside triphosphate diphosphohydrolase 2	-0.175333	0.547304	0.261771	-0.442	0.18305	0.737431	-0.0926667	0.643841	0.191222
Q9JJF6	EF-hand and coiled-coil domain-containing protein 1	-0.108667	0.670434	0.173644	-0.282667	0.534634	0.271943	-0.111	0.573006	0.241841
Q9D4J1	EF-hand domain-containing protein D1	0.12	0.702252	0.153507	-0.0846667	0.768952	0.114101	0.259333	0.341839	0.466178
Q9D8Y0	EF-hand domain-containing protein D2	-0.00966667	0.655471	0.183447	0.12	0.559025	0.252569	0.267333	0.399617	0.398356
Q9WVK4	EH domain-containing protein 1	0.252667	0.290798	0.536409	0.297	0.4871	0.312382	0.359667	0.432756	0.363756
Q9QXY6	EH domain-containing protein 3	0.252667	0.290798	0.536409	0.220667	0.40834	0.388978	-0.129	0.262244	0.581295
E9PVA8	eIF-2-alpha kinase activator GCN1	-0.007	0.990009	0.00436102	-0.296	0.481264	0.317617	-0.0776667	0.866554	0.0622043
O88343	Electrogenic sodium bicarbonate cotransporter 1	-0.179	0.806781	0.0932443	-0.586667	0.33471	0.475332	-0.551667	0.235309	0.628362
Q99LC5	Electron transfer flavoprotein subunit alpha, mitochondrial	0.560333	0.389574	0.40941	-0.257333	0.361071	0.442407	-0.729667	0.278351	0.555407
Q9DCW4	Electron transfer flavoprotein subunit beta	-0.0583333	0.880762	0.0551414	0.012	0.972622	0.012056	0.154	0.319953	0.494914
Q921G7	Electron transfer flavoprotein-ubiquinone oxidoreductase, mitochondrial	-0.0456667	0.627319	0.202512	0.450333	0.277356	0.556962	0.355	0.435381	0.361131
Q8JZR6	Electroneutral sodium bicarbonate exchanger 1	-0.25	0.519622	0.284313	-0.734333	0.17017	0.769118	-0.670667	0.0313159	1.50424
Q99MI1	ELKS/Rab6-interacting/CAST family member 1	0.617333	0.37401	0.427116	0.025	0.932746	0.0302368	-0.353333	0.606507	0.217164
Q3V1U8	ELMO domain-containing protein 1	0.246	0.268159	0.571607	0.222667	0.356141	0.448378	0.488333	0.237822	0.623747
P10126	Elongation factor 1-alpha 1	-0.105	0.730997	0.136085	-0.292	0.392258	0.406428	-0.224	0.446403	0.350273
P62631	Elongation factor 1-alpha 2	1.02233	0.146386	0.8345	0.239333	0.611179	0.213832	-0.863	0.186831	0.728551
O70251	Elongation factor 1-beta	-0.0433333	0.88389	0.0536018	-0.195333	0.698107	0.156078	0.293	0.498668	0.302189
Q9D8N0	Elongation factor 1-gamma	-0.055	0.803355	0.0950923	-0.0763333	0.744037	0.128406	0.003	0.988171	0.00516794
P58252	Elongation factor 2	0.318667	0.320182	0.494604	0.188333	0.488686	0.31097	-0.212667	0.599779	0.222009
Q8K0D5	Elongation factor G, mitochondrial	-0.177667	0.699716	0.155078	-0.347	0.212215	0.673225	0.324667	0.227214	0.643565
Q9CZR8	Elongation factor Ts, mitochondrial	0.216	0.630672	0.200196	-0.285	0.18622	0.729974	0.176	0.764881	0.116406
Q8BFR5	Elongation factor Tu, mitochondrial	-0.539333	0.409782	0.387447	0.400667	0.335869	0.47383	0.651333	0.0978906	1.00926
P62869	Elongin-B	-0.361	0.17516	0.756565	-0.128	0.674124	0.17126	0.123	0.559042	0.252555
P21995	Embigin	-0.047	0.839187	0.0761411	-0.406333	0.451812	0.345042	-0.773333	0.0265185	1.57645
O08579	Emerin	0.056	0.780851	0.107432	-0.007	0.9831	0.00740243	0.202333	0.505323	0.296431
Q8C522	Endonuclease domain-containing 1 protein	-0.170667	0.479177	0.319504	0.0393333	0.912381	0.0398236	0.460667	0.198114	0.703084
Q62420	Endophilin-A1	-0.188333	0.327954	0.484187	0.632	0.295556	0.529361	0.439333	0.380253	0.419927
Q62419	Endophilin-A2	0.0246667	0.904715	0.0434883	0.00933333	0.98642	0.00593831	-0.0376667	0.875446	0.0577708
Q9JK48	Endophilin-B1	-0.232667	0.669025	0.174557	-0.453	0.126479	0.897981	-0.616333	0.169332	0.77126
Q8R3V5	Endophilin-B2	-0.0526667	0.805089	0.0941559	0.038	0.912582	0.0397282	0.585333	0.249225	0.603409
P20029	Endoplasmic reticulum chaperone BiP	-0.0833333	0.719365	0.143051	0.0326667	0.840558	0.0754322	0.316333	0.46218	0.335189
Q7TQ95	Endoplasmic reticulum junction formation protein lunapark	-0.322667	0.136903	0.863589	0.230667	0.571452	0.24302	-0.295	0.0289155	1.53887
P57759	Endoplasmic reticulum resident protein 29	-0.221333	0.228265	0.641561	-0.503333	0.130365	0.88484	-0.083	0.750413	0.1247
Q9DC16	Endoplasmic reticulum-Golgi intermediate compartment protein 1	0.051	0.845462	0.072906	-0.346833	0.1255	0.901355	-0.126333	0.603385	0.219406
P08113	Endoplasmin	0.22	0.421464	0.375239	-0.0466667	0.868565	0.0611974	-0.213333	0.340562	0.467803
Q9DCS3	Enoyl-[acyl-carrier-protein] reductase, mitochondrial	-0.084	0.857436	0.0667984	-0.538667	0.376956	0.423709	-0.9	0.1364	0.865185
P42125	Enoyl-CoA delta isomerase 1, mitochondrial	0.197333	0.389525	0.409465	0.257333	0.610102	0.214598	0.495	0.180871	0.742632
Q9WUR2	Enoyl-CoA delta isomerase 2	-0.176	0.370419	0.431307	-0.607667	0.171598	0.765487	-0.515667	0.0516104	1.28726
Q78JN3	Enoyl-CoA delta isomerase 3, peroxisomal	-0.0796667	0.767025	0.11519	0.137	0.70535	0.151595	0.396333	0.24537	0.610178
Q3TLP5	Enoyl-CoA hydratase domain-containing protein 2, mitochondrial	0.0116667	0.958888	0.018232	0.0716667	0.747678	0.126286	-0.047	0.795291	0.0994741
Q8BH95	Enoyl-CoA hydratase, mitochondrial	-0.065	0.763439	0.117226	0.0933333	0.808337	0.0924074	0.445667	0.143291	0.843782
O88735	Ensconsin	-0.192	0.187022	0.728107	-0.330667	0.556118	0.254833	0.160333	0.477356	0.321158
Q8CHT1	Ephexin-1	-0.365	0.319501	0.495528	-0.0646667	0.895944	0.0477193	0.26	0.431106	0.365416
P29319	Ephrin type-A receptor 3	-0.0836667	0.63538	0.196966	-0.463333	0.559599	0.252123	0.278	0.568252	0.245459
Q03137	Ephrin type-A receptor 4	-0.346	0.377621	0.422944	-0.371667	0.498112	0.302673	-0.0756667	0.618388	0.208739
Q60629	Ephrin type-A receptor 5	-0.639333	0.0772072	1.11234	-0.400667	0.202749	0.693041	-0.0813333	0.622242	0.20604
Q60902	Epidermal growth factor receptor substrate 15-like 1	-0.209667	0.647406	0.188823	0.0123333	0.954337	0.0202985	-0.184667	0.650888	0.186494
Q5M8N4	Epimerase family protein SDR39U1	0.213333	0.433992	0.362518	0.026	0.922955	0.0348193	-0.002	0.992093	0.00344749
Q8R0W0	Epiplakin	-0.314	0.235517	0.627977	-0.326	0.243873	0.612837	-0.191333	0.488716	0.310943
Q80VP1	Epsin-1	-0.104	0.816174	0.0882175	-0.368333	0.328341	0.483675	-0.222667	0.168409	0.773634
Q8CHU3	Epsin-2	-0.117667	0.633294	0.198394	-0.183	0.413261	0.383775	0.335333	0.266436	0.574407
Q91W69	Epsin-3	-0.117667	0.633294	0.198394	-0.183	0.413261	0.383775	0.335333	0.266436	0.574407
Q8C7X2	ER membrane protein complex subunit 1	-0.127667	0.663916	0.177887	-0.0966667	0.831807	0.0799776	0.0436667	0.865651	0.0626572
Q9CRD2	ER membrane protein complex subunit 2	-0.137	0.733664	0.134503	0.305167	0.409125	0.388144	-0.0456667	0.787212	0.103908
O70378	ER membrane protein complex subunit 8	0.203667	0.645809	0.189896	-0.133333	0.515779	0.287536	-0.0776667	0.866554	0.0622043
Q6PH08	ERC protein 2	0.136	0.845186	0.0730476	-0.705333	0.209398	0.679027	-0.601667	0.270039	0.568573
Q5BKS4	ERI1 exoribonuclease 2	0.101667	0.639021	0.194485	-0.125333	0.582945	0.234373	-0.029	0.852135	0.0694918
Q91X78	Erlin-1	-0.586	0.0380065	1.42014	-0.768667	0.249183	0.603482	-0.134	0.527483	0.277791
Q8BFZ9	Erlin-2	-0.25	0.519622	0.284313	-0.566667	0.174034	0.759367	-0.549	0.0988134	1.00518
Q5EBJ4	Ermin	-0.262667	0.0534813	1.2718	-0.511333	0.462643	0.334754	-0.595667	0.0729385	1.13704
Q9DB10	Essential MCU regulator, mitochondrial	-0.21	0.369	0.432973	-0.182333	0.602771	0.219848	0.112667	0.638087	0.19512
Q9EQ06	Estradiol 17-beta-dehydrogenase 11	0.405333	0.0585873	1.2322	0.354333	0.26886	0.570473	0.147667	0.654358	0.184185
P50171	Estradiol 17-beta-dehydrogenase 8	-0.693667	0.130106	0.885701	-0.396333	0.428247	0.368306	-0.168333	0.254935	0.59357
P60843	Eukaryotic initiation factor 4A-I	-0.204333	0.477992	0.32058	-0.141333	0.633739	0.198089	-0.188	0.379706	0.420552
P10630	Eukaryotic initiation factor 4A-II	0.365667	0.221914	0.653814	-0.190333	0.531012	0.274896	-0.572	0.0412281	1.38481
Q91VC3	Eukaryotic initiation factor 4A-III	-0.131667	0.646395	0.189502	-0.542	0.248326	0.604977	-0.641667	0.0368054	1.43409
Q8R1B4	Eukaryotic translation initiation factor 3 subunit C	-0.158333	0.462648	0.33475	-0.213667	0.381886	0.418066	-0.083	0.523562	0.281032
Q62448	Eukaryotic translation initiation factor 4 gamma 2	-0.184	0.333361	0.477086	0.062	0.786501	0.104301	0.058	0.754295	0.122459
Q8BGD9	Eukaryotic translation initiation factor 4B	0.039	0.66816	0.175119	0.280667	0.244716	0.611338	0.131667	0.537572	0.269563
Q8BMB3	Eukaryotic translation initiation factor 4E type 2	0.279	0.431864	0.364653	0.1645	0.714221	0.146167	-0.0486667	0.836295	0.0776403
Q9WUK2	Eukaryotic translation initiation factor 4H	-0.095	0.860006	0.0654987	-0.0538333	0.936286	0.0285916	-0.140333	0.903469	0.0440867
P63242	Eukaryotic translation initiation factor 5A-1	-0.349667	0.554979	0.255724	-0.626167	0.439102	0.357435	-0.355667	0.0534555	1.27201
Q8BGY2	Eukaryotic translation initiation factor 5A-2	-0.349667	0.554979	0.255724	-0.494	0.390694	0.408164	0.313667	0.535203	0.271481
Q9QZH6	Evolutionarily conserved signaling intermediate in Toll pathway, mitochondrial	0.348	0.37144	0.430111	0.486	0.305741	0.514647	0.202667	0.41672	0.380156
P56564	Excitatory amino acid transporter 1	-0.105	0.730997	0.136085	-0.538	0.125096	0.902758	-0.308333	0.312907	0.504585
P43006	Excitatory amino acid transporter 2	-0.059	0.706552	0.150856	1.175	0.259957	0.585099	0.843667	0.263165	0.579773
P51906	Excitatory amino acid transporter 3	-0.395333	0.336921	0.472471	-0.437667	0.131128	0.882304	0.0343333	0.916908	0.0376744
O35544	Excitatory amino acid transporter 4	0.146	0.561885	0.250352	-0.350667	0.182421	0.738926	-0.49	0.0269667	1.56917
O35382	Exocyst complex component 4	-0.220667	0.344733	0.462517	-0.0516667	0.841389	0.0750032	0.0806667	0.700388	0.154661
Q8VEG4	Exonuclease 3'-5' domain-containing protein 2	-0.009	0.951169	0.0217421	-0.212667	0.625469	0.203794	-0.489333	0.0340325	1.46811
P26040	Ezrin	-0.00966667	0.957574	0.0188277	-0.489667	0.0401036	1.39682	-0.283667	0.240128	0.619557
P47753	F-actin-capping protein subunit alpha-1	-0.318	0.045944	1.33777	-0.214333	0.468282	0.329492	0.575	0.234715	0.62946
P47754	F-actin-capping protein subunit alpha-2	-0.501	0.396709	0.401528	-0.683	0.235931	0.627215	-0.422667	0.465349	0.332222
P47757	F-actin-capping protein subunit beta	0.252667	0.290798	0.536409	0.0513333	0.887956	0.0516085	-0.129	0.262244	0.581295
P56213	FAD-linked sulfhydryl oxidase ALR	-0.173667	0.410087	0.387124	-0.515667	0.303786	0.517432	-0.0726667	0.91433	0.0388971
Q3UMF9	Failed axon connections homolog	-0.0596667	0.833445	0.0791233	-0.746	0.128531	0.890992	-0.204	0.528573	0.276895
Q69ZT1	Fanconi-associated nuclease 1	0.117667	0.605749	0.217708	-0.023	0.936338	0.0285675	0.202333	0.435017	0.361493
Q3TDN2	FAS-associated factor 2	0.491667	0.133956	0.873036	-0.176333	0.561593	0.250578	-0.0876667	0.826035	0.0830015
Q61553	Fascin	-0.0796667	0.767025	0.11519	-0.177667	0.47657	0.321874	0.139	0.579828	0.2367
Q91YM4	FAST kinase domain-containing protein 4	-0.501333	0.129236	0.888617	-0.608333	0.0965777	1.01512	-0.092	0.745653	0.127463
P19096	Fatty acid synthase	-0.067	0.842443	0.0744597	-0.247667	0.657882	0.181852	0.0746667	0.776032	0.11012
Q05816	Fatty acid-binding protein 5	-0.238667	0.438457	0.358073	-0.530333	0.240404	0.619058	-0.569	0.0131802	1.88008
P11404	Fatty acid-binding protein, heart	0.0653333	0.930977	0.031061	-0.432333	0.0601553	1.22073	-0.642667	0.385586	0.413879
O08914	Fatty-acid amide hydrolase 1	0.0616667	0.851014	0.0700632	-0.4635	0.21204	0.673582	-0.225667	0.310816	0.507497
Q80UW2	F-box only protein 2	-0.474667	0.00709185	2.14924	-0.553333	0.0629642	1.20091	0.025	0.859369	0.0658204
Q6NS60	F-box only protein 41	-0.0796667	0.763476	0.117205	-0.223	0.377257	0.423363	-0.084	0.722959	0.140887
G3X9C2	F-box only protein 50	-0.0813333	0.677734	0.168941	0.204333	0.664979	0.177192	0.185667	0.519031	0.284807
Q3U7U3	F-box only protein 7	0.278333	0.167477	0.776045	0.226	0.48128	0.317602	-0.017	0.89985	0.0458296
F8VPU2	FERM, ARHGEF and pleckstrin domain-containing protein 1	-0.0466667	0.576941	0.238868	-0.266833	0.0916723	1.03776	0.228	0.693436	0.158994
Q9CPW2	Ferredoxin-2, mitochondrial	0.00866667	0.969751	0.0133397	-0.25	0.433551	0.36296	-0.357	0.186481	0.729366
P09528	Ferritin heavy chain	-0.238667	0.361833	0.441492	-0.0576667	0.857913	0.0665568	0.549	0.369538	0.432341
P22315	Ferrochelatase, mitochondrial	-0.201333	0.559316	0.252343	-0.169	0.646752	0.189262	0.0716667	0.724841	0.139757
P16092	Fibroblast growth factor receptor 1	0.296333	0.440078	0.35647	0.451	0.385265	0.41424	0.139667	0.558193	0.253215
P21803	Fibroblast growth factor receptor 2	0.0433333	0.949718	0.0224054	-0.213667	0.723024	0.140847	-0.0833333	0.875075	0.0579549
Q61851	Fibroblast growth factor receptor 3	-0.034	0.919916	0.0362517	0.051	0.893775	0.048772	-0.159	0.382137	0.417781
Q03142	Fibroblast growth factor receptor 4	0.0653333	0.756778	0.121032	0.041	0.892928	0.0491836	-0.0566667	0.854992	0.0680378
O08917	Flotillin-1	-0.105667	0.727876	0.137943	-0.0463333	0.874313	0.0583332	0.217	0.378284	0.422182
Q60634	Flotillin-2	0.252333	0.116584	0.93336	0.271	0.684961	0.164334	0.497	0.223875	0.649994
Q05860	Formin-1	0.128667	0.709747	0.148896	-0.057	0.845723	0.0727718	0.113333	0.689681	0.161352
Q9JL04	Formin-2	0.137333	0.502607	0.298772	-0.038	0.954747	0.0201117	0.179667	0.505052	0.296664
Q8K012	Formin-binding protein 1-like	-0.222667	0.369907	0.431908	0.108833	0.79917	0.0973609	0.27	0.271088	0.56689
P05064	Fructose-bisphosphate aldolase A	-0.589	0.40612	0.391346	0.0593333	0.713038	0.146888	0.167667	0.245657	0.609671
Q91Y97	Fructose-bisphosphate aldolase B	-0.0566667	0.681441	0.166572	-0.245	0.214788	0.667989	0.188	0.50189	0.299391
P05063	Fructose-bisphosphate aldolase C	-0.181333	0.665707	0.176717	-0.434667	0.395305	0.403068	-0.268667	0.33072	0.48054
P97807	Fumarate hydratase, mitochondrial	-0.178667	0.757559	0.120584	-0.0143333	0.986029	0.00611045	-0.128667	0.53081	0.275061
Q3TC72	Fumarylacetoacetate hydrolase domain-containing protein 2A	-0.657667	0.0979414	1.00903	-0.471	0.189743	0.721835	0.153333	0.548918	0.260493
Q9DB70	FUN14 domain-containing protein 1	-0.218333	0.306658	0.513346	-0.0796667	0.845292	0.0729933	0.341	0.387044	0.41224
Q9D6K8	FUN14 domain-containing protein 2	0.156	0.259507	0.58585	-0.148	0.439908	0.356638	-0.269	0.268059	0.57177
Q9D164	FXYD domain-containing ion transport regulator 6	-0.128	0.550609	0.259157	-0.0593333	0.870154	0.0604039	0.418667	0.251502	0.599459
P59648	FXYD domain-containing ion transport regulator 7	-0.321	0.353746	0.451309	-0.556833	0.210352	0.677053	-0.115667	0.449437	0.347331
P63250	G protein-activated inward rectifier potassium channel 1	-0.110333	0.654598	0.184025	-0.26	0.348364	0.457967	-0.146667	0.522471	0.281938
Q3UNH4	G protein-regulated inducer of neurite outgrowth 1	0.579333	0.0594379	1.22594	0.227333	0.610142	0.214569	0.147333	0.653067	0.185042
Q8BWS5	G protein-regulated inducer of neurite outgrowth 3	-0.338167	0.359763	0.443983	-0.592667	0.0902341	1.04463	-0.48	0.107291	0.969437
Q5RJY2	G2/M phase-specific E3 ubiquitin-protein ligase	-0.492333	0.135011	0.869631	-0.304333	0.290684	0.536578	-0.0353333	0.867042	0.06196
Q6XQH0	Galactose-3-O-sulfotransferase 2	0.0423333	0.83747	0.0770305	-0.186667	0.523914	0.28074	0.0766667	0.755287	0.121888
Q8VED9	Galectin-related protein	-0.00966667	0.950659	0.0219754	-0.144	0.319234	0.495891	-0.0943333	0.529932	0.27578
Q9QYB5	Gamma-adducin	0.253333	0.203336	0.691786	0.284667	0.378941	0.421428	0.194667	0.446574	0.350106
P62812	Gamma-aminobutyric acid receptor subunit alpha-1	-0.122667	0.735981	0.133133	-0.501333	0.266329	0.574581	-0.535667	0.306497	0.513574
P26048	Gamma-aminobutyric acid receptor subunit alpha-2	-0.025	0.91314	0.0394627	0.484667	0.216527	0.664488	0.231	0.457142	0.339949
P26049	Gamma-aminobutyric acid receptor subunit alpha-3	-0.211333	0.439824	0.356721	0.273	0.540269	0.26739	0.261333	0.419444	0.377326
Q8BHJ7	Gamma-aminobutyric acid receptor subunit alpha-5	-0.261333	0.429655	0.36688	-0.403	0.205597	0.686982	0.042	0.857714	0.0666573
P50571	Gamma-aminobutyric acid receptor subunit beta-1	0.261333	0.112591	0.948497	0.177333	0.653819	0.184543	0.0833333	0.601342	0.220878
P63137	Gamma-aminobutyric acid receptor subunit beta-2	-0.0163333	0.94938	0.02256	-0.303	0.512698	0.290138	0.055	0.732254	0.135338
P63080	Gamma-aminobutyric acid receptor subunit beta-3	-0.0466667	0.576941	0.238868	-0.266833	0.0916723	1.03776	0.228	0.693436	0.158994
Q9R0Y8	Gamma-aminobutyric acid receptor subunit gamma-1	-0.198333	0.478698	0.319939	-0.0696667	0.868255	0.0613526	0.209333	0.401684	0.396115
P22723	Gamma-aminobutyric acid receptor subunit gamma-2	0.122333	0.255118	0.59326	-0.167833	0.383378	0.416373	0.0716667	0.738658	0.131557
Q9DCD6	Gamma-aminobutyric acid receptor-associated protein	0.0776667	0.428237	0.368316	-0.151667	0.480474	0.31833	-0.222	0.118181	0.927453
Q8R3R8	Gamma-aminobutyric acid receptor-associated protein-like 1	0.0776667	0.428237	0.368316	-0.151667	0.480474	0.31833	-0.222	0.118181	0.927453
P60521	Gamma-aminobutyric acid receptor-associated protein-like 2	0.592	0.17206	0.764319	0.329	0.595777	0.224916	0.602333	0.18509	0.732617
Q9WV18	Gamma-aminobutyric acid type B receptor subunit 1	0.252667	0.209784	0.678229	0.645	0.33492	0.475059	0.402	0.212471	0.672701
Q80T41	Gamma-aminobutyric acid type B receptor subunit 2	0.0703333	0.79327	0.100579	-0.493	0.109213	0.961726	-0.547333	0.0504804	1.29688
P17183	Gamma-enolase	-0.416	0.509985	0.292442	-0.928333	0.0753519	1.12291	-0.643667	0.2791	0.55424
Q9D7X8	Gamma-glutamylcyclotransferase	-0.36	0.370718	0.430956	-0.274667	0.428716	0.36783	-0.111	0.696387	0.157149
Q9CWZ7	Gamma-soluble NSF attachment protein	-0.105667	0.772573	0.11206	-0.161667	0.532649	0.273559	0.206667	0.509982	0.292445
O88741	Ganglioside-induced differentiation-associated protein 1	-0.219333	0.446127	0.350541	0.171333	0.599249	0.222393	0.426	0.192476	0.715624
Q8VE33	Ganglioside-induced differentiation-associated protein 1-like 1	0.156333	0.367057	0.435267	0.083	0.856132	0.0674592	0.291333	0.409459	0.38779
P23242	Gap junction alpha-1 protein	-0.0446667	0.875875	0.0575578	0.437333	0.48847	0.311162	0.713	0.148103	0.829435
Q9EST1	Gasdermin-A	-0.349667	0.554979	0.255724	-0.494	0.390694	0.408164	0.313667	0.535203	0.271481
Q32M21	Gasdermin-A2	-0.349667	0.554979	0.255724	-0.494	0.390694	0.408164	0.313667	0.535203	0.271481
Q5Y4Y6	Gasdermin-A3	-0.349667	0.554979	0.255724	-0.494	0.390694	0.408164	0.313667	0.535203	0.271481
P13020	Gelsolin	-0.451667	0.310766	0.507566	-0.0683333	0.856332	0.0673579	-0.116	0.507051	0.294949
Q9Z1Z0	General vesicular transport factor p115	-0.104	0.718948	0.143302	0.101667	0.56053	0.251401	0.242333	0.450579	0.346229
Q8BUV3	Gephyrin	-0.047	0.839187	0.0761411	-0.406333	0.451812	0.345042	-0.773333	0.0265185	1.57645
Q9CQI3	Glia maturation factor beta	-0.314	0.235517	0.627977	-0.655667	0.207471	0.683042	-0.412	0.152125	0.817799
Q9ERL7	Glia maturation factor gamma	-0.027	0.942853	0.0255559	-0.423667	0.299323	0.52386	-0.443667	0.155284	0.808873
P03995	Glial fibrillary acidic protein	0.353667	0.735148	0.133625	0.298833	0.823841	0.0841568	-0.579667	0.44931	0.347454
P06745	Glucose-6-phosphate isomerase	-0.490667	0.10297	0.987287	0.014	0.927192	0.0328305	0.453333	0.13835	0.859021
O08795	Glucosidase 2 subunit beta	1.10533	0.171013	0.766972	0.162	0.664266	0.177658	-1.226	0.137554	0.861527
P48318	Glutamate decarboxylase 1	-0.0783333	0.498699	0.302161	-0.4695	0.0833877	1.0789	-0.212667	0.261372	0.582742
P48320	Glutamate decarboxylase 2	-0.232	0.423013	0.373646	-0.589	0.0939513	1.0271	-0.238	0.361859	0.44146
P26443	Glutamate dehydrogenase 1, mitochondrial	0.232	0.788224	0.10335	0.768333	0.155112	0.809356	0.538667	0.532092	0.274013
P23818	Glutamate receptor 1	-0.431	0.230241	0.637818	-0.417167	0.208083	0.681764	0.111667	0.673327	0.171774
P23819	Glutamate receptor 2	0.059	0.810042	0.0914924	0.372667	0.605391	0.217964	0.136333	0.656502	0.182764
Q9Z2W9	Glutamate receptor 3	-0.0103333	0.938657	0.027493	0.037	0.876147	0.0574229	0.086	0.571462	0.243013
Q9Z2W8	Glutamate receptor 4	0.470333	0.0326367	1.48629	0.697667	0.31001	0.508624	0.675667	0.327949	0.484194
Q61627	Glutamate receptor ionotropic, delta-1	-0.401333	0.392184	0.40651	-0.384667	0.376456	0.424286	0.045	0.806015	0.0936568
Q61625	Glutamate receptor ionotropic, delta-2	-0.0413333	0.931134	0.0309878	-0.479	0.246613	0.607984	-0.372	0.444511	0.352117
P39087	Glutamate receptor ionotropic, kainate 2	-0.067	0.842443	0.0744597	-0.247667	0.402343	0.395404	0.217667	0.522706	0.281743
P35438	Glutamate receptor ionotropic, NMDA 1	0.169667	0.400607	0.397281	-0.021	0.923823	0.0344113	-0.112667	0.473727	0.324472
P35436	Glutamate receptor ionotropic, NMDA 2A	-0.015	0.93993	0.0269045	-0.0393333	0.873923	0.0585267	0.595	0.308053	0.511374
Q01097	Glutamate receptor ionotropic, NMDA 2B	0.166667	0.69041	0.160893	-0.255667	0.135272	0.868793	-0.307	0.483191	0.315881
D3Z7P3	Glutaminase kidney isoform, mitochondrial	-0.203333	0.540202	0.267444	-0.253	0.438585	0.357946	0	1	0
Q571F8	Glutaminase liver isoform, mitochondrial	0.127333	0.517786	0.28585	0.033	0.925689	0.0335348	0.481333	0.211368	0.674961
Q9D172	Glutamine amidotransferase-like class 1 domain-containing protein 3A, mitochondrial	0.0176667	0.946484	0.0238868	-0.487333	0.0834568	1.07854	-0.478667	0.132924	0.876397
P15105	Glutamine synthetase	0.183333	0.580405	0.236269	-0.383333	0.137019	0.863218	-0.136667	0.619262	0.208125
Q8CBY0	Glutamyl-tRNA(Gln) amidotransferase subunit C, mitochondrial	-0.0753333	0.661253	0.179632	0.2835	0.459563	0.337655	0.0453333	0.846578	0.0723332
Q9QUH0	Glutaredoxin-1	0.418333	0.420703	0.376025	-0.351	0.147767	0.830422	-0.808667	0.114613	0.940766
Q80Y14	Glutaredoxin-related protein 5, mitochondrial	-0.198	0.62082	0.207034	0.169667	0.75963	0.119398	0.847	0.135678	0.86749
Q60759	Glutaryl-CoA dehydrogenase, mitochondrial	0.237	0.609644	0.214923	0.047	0.93297	0.0301323	-0.131	0.780313	0.107731
Q99JP7	Glutathione hydrolase 7	-0.0866667	0.822619	0.0848013	-0.258	0.319786	0.49514	0.216667	0.519041	0.284798
P11352	Glutathione peroxidase 1	-0.234	0.514967	0.28822	-1.00433	0.0690656	1.16074	0.043	0.917127	0.0375704
P47791	Glutathione reductase, mitochondrial	0.0713333	0.622357	0.20596	0.109667	0.650175	0.18697	0.0636667	0.770025	0.113495
Q9DCM2	Glutathione S-transferase kappa 1	-0.333667	0.491365	0.308596	-0.658167	0.332057	0.478787	-0.246	0.138717	0.85787
O89112	Glutathione S-transferase LANCL1	-0.586	0.0380065	1.42014	-0.79	0.0856968	1.06704	-0.216	0.279305	0.553922
P10649	Glutathione S-transferase Mu 1	-0.447333	0.484063	0.315098	0.362667	0.676898	0.169477	-0.00266667	0.996975	0.00131559
P15626	Glutathione S-transferase Mu 2	-0.0313333	0.912056	0.0399783	0.280667	0.516277	0.287117	-0.0866667	0.712973	0.146927
P19639	Glutathione S-transferase Mu 3	-0.09	0.682775	0.165722	-0.120333	0.55344	0.25693	-0.032	0.880432	0.0553039
Q8R5I6	Glutathione S-transferase Mu 4	-0.0313333	0.912056	0.0399783	-0.0966667	0.718041	0.143851	-0.0866667	0.712973	0.146927
P48774	Glutathione S-transferase Mu 5	0.156667	0.793254	0.100588	-0.219333	0.640053	0.193784	-0.243	0.328214	0.483844
O35660	Glutathione S-transferase Mu 6	0.007	0.990152	0.0042983	-0.8365	0.178666	0.747957	-0.316333	0.465349	0.332221
Q80W21	Glutathione S-transferase Mu 7	-0.262667	0.0534813	1.2718	-0.414667	0.342169	0.465759	-0.595667	0.0729385	1.13704
P19157	Glutathione S-transferase P 1	0.183333	0.580405	0.236269	-0.383333	0.137019	0.863218	-0.136667	0.619262	0.208125
P46425	Glutathione S-transferase P 2	0.0686667	0.812951	0.0899354	0.187	0.714063	0.146264	0.206667	0.586659	0.231614
P16858	Glyceraldehyde-3-phosphate dehydrogenase	-0.089	0.803878	0.09481	-0.236667	0.62535	0.203877	-0.189	0.229225	0.639738
Q64467	Glyceraldehyde-3-phosphate dehydrogenase, testis-specific	-0.243333	0.363318	0.439713	0.203	0.814366	0.0891803	0.797	0.148425	0.828493
Q64516	Glycerol kinase	-0.102333	0.764207	0.116789	-0.4615	0.27017	0.568363	-0.374667	0.0221755	1.65413
Q9WU65	Glycerol kinase 2	0.023	0.847352	0.0719359	0.0196667	0.968773	0.0137778	0.293667	0.284991	0.545169
Q3ULJ0	Glycerol-3-phosphate dehydrogenase 1-like protein	0.144333	0.188953	0.723646	0.245	0.615861	0.210518	0.096	0.784875	0.1052
Q64521	Glycerol-3-phosphate dehydrogenase, mitochondrial	-0.737333	0.284146	0.546458	-0.200333	0.669874	0.174007	-0.220333	0.207742	0.682477
Q8BGN3	Glycerophosphocholine cholinephosphodiesterase ENPP6	-0.0176667	0.936223	0.0286208	-0.332167	0.138648	0.858086	0.196	0.528913	0.276616
Q9JL56	Glycerophosphodiester phosphodiesterase 1	0.0396667	0.844852	0.0732192	-0.0833333	0.897125	0.0471469	0.122333	0.67748	0.169103
Q91WK5	Glycine cleavage system H protein, mitochondrial	-0.0193333	0.837586	0.0769706	-0.371	0.0511132	1.29147	-0.237667	0.116758	0.932712
Q9CZD3	Glycine--tRNA ligase	-0.157	0.491754	0.308253	-0.388	0.0836213	1.07768	0.287333	0.473426	0.324748
Q8CI94	Glycogen phosphorylase, brain form	-0.105333	0.587529	0.230971	0.029	0.952647	0.0210678	0.602333	0.154287	0.81167
Q9ET01	Glycogen phosphorylase, liver form	-0.132667	0.603692	0.219185	-0.137	0.660017	0.180445	0.086	0.854933	0.0680677
Q9WUB3	Glycogen phosphorylase, muscle form	-0.129	0.610453	0.214348	-0.6	0.105365	0.977304	0.178	0.630007	0.200655
Q9WV60	Glycogen synthase kinase-3 beta	1.86767	0.520781	0.283345	-0.3005	0.179775	0.74527	0.0713333	0.675326	0.170487
Q9JL62	Glycolipid transfer protein	0.253333	0.203336	0.691786	0.284667	0.378941	0.421428	0.073	0.672103	0.172564
Q9CPV4	Glyoxalase domain-containing protein 4	0.036	0.716118	0.145015	-0.281	0.0622271	1.20602	-0.0816667	0.592519	0.227297
Q9QZF2	Glypican-1	-0.217333	0.377387	0.423213	-0.0716667	0.685272	0.164137	-0.0326667	0.901975	0.0448055
Q61543	Golgi apparatus protein 1	-0.239	0.203829	0.690733	0.116	0.835765	0.077916	0.624667	0.126069	0.899392
Q9D428	Golgin subfamily A member 7B	-0.13	0.597311	0.2238	-0.178333	0.761192	0.118506	-0.0403333	0.798004	0.0979947
Q3UUQ7	GPI inositol-deacylase	-0.0466667	0.887641	0.0517627	-0.154333	0.802783	0.095402	-0.0303333	0.90443	0.0436251
Q6PD26	GPI transamidase component PIG-S	-0.049	0.714045	0.146274	-0.206333	0.583072	0.234278	-0.296333	0.00897534	2.04695
Q99JG2	G-protein coupled receptor 37-like 1	-0.0376667	0.891066	0.0500903	0.219333	0.614226	0.211672	0.128667	0.700014	0.154893
Q99MR1	GRB10-interacting GYF protein 1	-0.059	0.598522	0.22292	-0.234	0.359014	0.444888	0.155	0.590235	0.228975
Q8VD04	GRIP1-associated protein 1	0.095	0.66197	0.179162	0.188667	0.558463	0.253005	0.0826667	0.719513	0.142961
Q9CR59	Growth arrest and DNA damage-inducible proteins-interacting protein 1	-0.146667	0.48012	0.31865	-0.133333	0.374204	0.426892	0.462333	0.323592	0.490003
Q91VC9	Growth hormone-inducible transmembrane protein	0.289333	0.432563	0.36395	0.174667	0.703662	0.152636	0.0426667	0.903056	0.0442851
Q99LP6	GrpE protein homolog 1, mitochondrial	-0.117667	0.633294	0.198394	0.128333	0.76616	0.11568	0.108	0.604044	0.218932
Q8BGR8	GSK3B-interacting protein	0.0496667	0.713032	0.146891	0.0593333	0.787753	0.10361	-0.00733333	0.978188	0.00957748
Q9WTP7	GTP:AMP phosphotransferase AK3, mitochondrial	0.51	0.314231	0.502751	-0.204333	0.177314	0.751258	-0.730333	0.19249	0.715593
Q61411	GTPase HRas	-0.0453333	0.926465	0.0331709	-0.522333	0.349215	0.456907	-0.701	0.131726	0.880327
P32883	GTPase KRas	0.094	0.763945	0.116938	0.0226667	0.952225	0.0212603	0.486	0.220998	0.655612
P08556	GTPase NRas	0.361	0.115163	0.938686	-0.00283333	0.995444	0.00198301	0.183667	0.406684	0.390743
P62827	GTP-binding nuclear protein Ran	-0.00633333	0.982561	0.0076403	-0.538667	0.376956	0.423709	-1.109	0.0328156	1.48392
Q61820	GTP-binding nuclear protein Ran, testis-specific isoform	-0.0856667	0.898835	0.0463201	0.24	0.736015	0.133113	0.0463333	0.812841	0.0899942
Q5PR73	GTP-binding protein Di-Ras2	-0.022	0.90496	0.0433707	0.122	0.559215	0.252421	0.248667	0.251479	0.599498
Q921J2	GTP-binding protein Rheb	-0.149	0.448296	0.348435	-0.353167	0.174043	0.759345	-0.105667	0.508334	0.293851
P70426	GTP-binding protein Rit1	-0.114333	0.52734	0.277909	-0.396833	0.230786	0.636791	-0.0383333	0.787444	0.10378
Q9R111	Guanine deaminase	-0.0566667	0.619925	0.207661	-0.461333	0.0179124	1.74685	-0.160333	0.311269	0.506864
Q91X96	Guanine nucleotide exchange factor MSS4	0.00533333	0.984435	0.00681316	-0.378	0.402615	0.39511	-0.591667	0.0944242	1.02492
Q9DC51	Guanine nucleotide-binding protein G(i) subunit alpha	-0.294	0.721976	0.141477	-0.314667	0.555124	0.25561	-0.520333	0.39847	0.399604
B2RSH2	Guanine nucleotide-binding protein G(i) subunit alpha-1	-0.00966667	0.655471	0.183447	0.037	0.934697	0.029329	-0.0766667	0.151029	0.820939
P08752	Guanine nucleotide-binding protein G(i) subunit alpha-2	-0.044	0.530264	0.275508	0.944833	0.279465	0.553673	0.507	0.177011	0.751999
Q9DAS9	Guanine nucleotide-binding protein G(I)/G(S)/G(O) subunit gamma-12	0.0813333	0.790833	0.101915	-0.348167	0.248674	0.60437	-0.085	0.79918	0.0973551
P63213	Guanine nucleotide-binding protein G(I)/G(S)/G(O) subunit gamma-2	0.221	0.140955	0.850921	0.0863333	0.663042	0.178459	0.255	0.491583	0.308403
P63216	Guanine nucleotide-binding protein G(I)/G(S)/G(O) subunit gamma-3	0.034	0.905728	0.0430024	0.375333	0.298815	0.524597	0.481333	0.448877	0.347872
P50153	Guanine nucleotide-binding protein G(I)/G(S)/G(O) subunit gamma-4	-0.190333	0.558749	0.252783	-0.150667	0.693626	0.158874	0.0393333	0.863738	0.0636177
Q61016	Guanine nucleotide-binding protein G(I)/G(S)/G(O) subunit gamma-7	-0.194	0.359839	0.443892	-0.0146667	0.969122	0.0136217	0.089	0.623968	0.204838
P63078	Guanine nucleotide-binding protein G(I)/G(S)/G(O) subunit gamma-8	-0.230333	0.696619	0.157005	0.186333	0.652823	0.185205	0.310667	0.443802	0.35281
P62874	Guanine nucleotide-binding protein G(I)/G(S)/G(T) subunit beta-1	0.302667	0.433411	0.3631	-0.116333	0.8362	0.0776897	0.09	0.873164	0.0589044
P62880	Guanine nucleotide-binding protein G(I)/G(S)/G(T) subunit beta-2	-0.187667	0.276053	0.559007	0.125	0.84661	0.0723169	0.835333	0.165689	0.780706
Q61011	Guanine nucleotide-binding protein G(I)/G(S)/G(T) subunit beta-3	-0.085	0.881155	0.0549478	0.148667	0.55402	0.256474	0.145667	0.704381	0.152193
P18872	Guanine nucleotide-binding protein G(o) subunit alpha	-0.089	0.803878	0.09481	-0.236667	0.62535	0.203877	-0.189	0.229225	0.639738
Q8CGK7	Guanine nucleotide-binding protein G(olf) subunit alpha	-0.207667	0.485604	0.313718	-0.0563333	0.814479	0.08912	0.0666667	0.717206	0.144356
P21279	Guanine nucleotide-binding protein G(q) subunit alpha	0.169667	0.338981	0.469824	-0.420333	0.139104	0.856661	-0.0496667	0.836341	0.0776167
P63094	Guanine nucleotide-binding protein G(s) subunit alpha isoforms short	-0.0446667	0.823707	0.0842271	-0.314667	0.303033	0.51851	-0.325	0.178916	0.74735
Q6R0H7	Guanine nucleotide-binding protein G(s) subunit alpha isoforms XLas	-0.0446667	0.823707	0.0842271	-0.314667	0.303033	0.51851	-0.325	0.178916	0.74735
P20612	Guanine nucleotide-binding protein G(t) subunit alpha-1	0.07	0.42422	0.372409	0.120333	0.373545	0.427657	0.0513333	0.529689	0.275979
P50149	Guanine nucleotide-binding protein G(t) subunit alpha-2	-0.0843333	0.738669	0.13155	0.024	0.914992	0.0385827	-0.114	0.441667	0.354905
Q3V3I2	Guanine nucleotide-binding protein G(t) subunit alpha-3	-0.098	0.633493	0.198258	-0.0676667	0.777321	0.109399	0.26	0.347541	0.458994
O70443	Guanine nucleotide-binding protein G(z) subunit alpha	-0.017	0.500853	0.30029	-0.176667	0.125633	0.900896	-0.226333	0.013987	1.85427
P21278	Guanine nucleotide-binding protein subunit alpha-11	-0.287333	0.54869	0.260673	-0.606333	0.244499	0.611723	-0.292333	0.0834376	1.07864
P27600	Guanine nucleotide-binding protein subunit alpha-12	-0.207667	0.485604	0.313718	-0.154333	0.487754	0.311799	0.0666667	0.717206	0.144356
P27601	Guanine nucleotide-binding protein subunit alpha-13	-0.207667	0.485604	0.313718	-0.154333	0.487754	0.311799	0.0666667	0.717206	0.144356
P30677	Guanine nucleotide-binding protein subunit alpha-14	-0.287333	0.54869	0.260673	-0.606333	0.244499	0.611723	-0.292333	0.0834376	1.07864
P29387	Guanine nucleotide-binding protein subunit beta-4	-0.128	0.57815	0.23796	0.012	0.963176	0.0162946	0.321	0.201596	0.695518
P62881	Guanine nucleotide-binding protein subunit beta-5	-0.321	0.211005	0.675707	-0.400333	0.157059	0.803936	-0.382	0.0952907	1.02095
O54865	Guanylate cyclase soluble subunit beta-1	0.331	0.615925	0.210472	-0.379	0.548384	0.260915	-0.573333	0.254815	0.593776
Q3UGR5	Haloacid dehalogenase-like hydrolase domain-containing protein 2	-0.369	0.233852	0.631058	-0.339	0.339445	0.46923	-0.023	0.935107	0.0291386
Q9CYW4	Haloacid dehalogenase-like hydrolase domain-containing protein 3	0.032	0.928468	0.0322331	-0.132333	0.305808	0.514551	0.167333	0.461155	0.336153
O35387	HCLS1-associated protein X-1	0.455667	0.389221	0.409804	0.134	0.609695	0.214887	-0.453667	0.422818	0.373847
Q8K0U4	Heat shock 70 kDa protein 12A	-0.578333	0.415121	0.381825	-0.619	0.387211	0.412052	0.024	0.920335	0.0360542
Q9CZJ2	Heat shock 70 kDa protein 12B	0.579333	0.0594379	1.22594	-0.0735	0.74635	0.127057	0.00433333	0.984955	0.00658354
Q61696	Heat shock 70 kDa protein 1A	0.637	0.260994	0.583369	0.024	0.935105	0.0291396	-0.459333	0.403796	0.393838
P17879	Heat shock 70 kDa protein 1B	0.095	0.66197	0.179162	0.429	0.517251	0.286299	0.434667	0.235378	0.628234
P16627	Heat shock 70 kDa protein 1-like	-0.084	0.726341	0.13886	0.459	0.539792	0.267774	0.016	0.958762	0.0182891
Q61316	Heat shock 70 kDa protein 4	-0.0516667	0.816978	0.0877895	-0.176333	0.636276	0.196355	0.0563333	0.785514	0.104846
P48722	Heat shock 70 kDa protein 4L	-0.197333	0.477317	0.321193	-0.284667	0.437971	0.358555	-0.331333	0.215949	0.665649
P63017	Heat shock cognate 71 kDa protein	-0.059	0.706552	0.150856	0.800667	0.329208	0.48253	0.843667	0.263165	0.579773
Q61699	Heat shock protein 105 kDa	-0.334333	0.447244	0.349455	-0.483	0.230047	0.638183	0.084	0.707425	0.15032
Q9CQN1	Heat shock protein 75 kDa, mitochondrial	0.560333	0.389574	0.40941	-0.257333	0.361071	0.442407	-0.729667	0.278351	0.555407
P14602	Heat shock protein beta-1	0.0283333	0.85186	0.0696315	0.0793333	0.811726	0.0905907	0.281667	0.306725	0.513251
P07901	Heat shock protein HSP 90-alpha	0.007	0.959475	0.0179662	0.181667	0.521275	0.282933	0.170333	0.276679	0.558024
P11499	Heat shock protein HSP 90-beta	-0.549	0.0271804	1.56574	-0.238	0.350938	0.45477	0.320333	0.437933	0.358592
P17156	Heat shock-related 70 kDa protein 2	0.094	0.724973	0.139678	0.0486667	0.876867	0.0570665	0.00533333	0.991708	0.00361598
Q6PCN7	Helicase-like transcription factor	-0.195333	0.677678	0.168977	-0.465	0.135365	0.868493	0.0203333	0.969914	0.013267
O70252	Heme oxygenase 2	0.013	0.956181	0.0194601	0.285667	0.64879	0.187896	0.155333	0.513436	0.289514
Q9R257	Heme-binding protein 1	-0.102	0.605529	0.217865	-0.223333	0.33924	0.469492	0.0986667	0.678468	0.168471
D3YXG0	Hemicentin-1	-0.110667	0.798076	0.0979559	0.309667	0.458663	0.338506	0.378333	0.23929	0.621075
P01942	Hemoglobin subunit alpha	0.102	0.538447	0.268857	-0.166667	0.37877	0.421624	0.129333	0.719359	0.143054
P02088	Hemoglobin subunit beta-1	0.3	0.630589	0.200254	-0.255333	0.444387	0.352239	-0.4	0.5688	0.245041
P02089	Hemoglobin subunit beta-2	0.283333	0.637674	0.195401	0.243667	0.737974	0.131959	0.0113333	0.988402	0.00506652
P02104	Hemoglobin subunit epsilon-Y2	0.126667	0.033487	1.47512	0.588	0.166797	0.777812	0.382667	0.404164	0.393442
P06467	Hemoglobin subunit zeta	-0.784333	0.00482504	2.3165	-0.662667	0.191153	0.718619	0.377667	0.492537	0.307561
Q640R3	Hepatocyte cell adhesion molecule	0.00666667	0.978558	0.00941325	-0.3635	0.43288	0.363632	0.128	0.745375	0.127625
Q8BLY7	Hermansky-Pudlak syndrome 6 protein homolog	-0.227	0.432593	0.363921	-0.259	0.396837	0.401388	-0.264	0.279148	0.554165
Q99020	Heterogeneous nuclear ribonucleoprotein A/B	-0.0446667	0.823707	0.0842271	-0.381333	0.170044	0.769438	0.0706667	0.902263	0.0446666
Q60668	Heterogeneous nuclear ribonucleoprotein D0	-0.331	0.210097	0.67758	-0.327	0.094838	1.02302	0.157333	0.472824	0.3253
Q9Z130	Heterogeneous nuclear ribonucleoprotein D-like	0.158	0.532484	0.273693	0.464333	0.287891	0.540771	0.249	0.403791	0.393844
Q9Z2X1	Heterogeneous nuclear ribonucleoprotein F	0.0276667	0.923595	0.0345184	0.225833	0.698032	0.156125	-0.448	0.104339	0.981554
O35737	Heterogeneous nuclear ribonucleoprotein H	-0.253333	0.2529	0.597051	0.118667	0.835427	0.0780915	0.120667	0.890555	0.0503394
P70333	Heterogeneous nuclear ribonucleoprotein H2	0.239333	0.24267	0.614983	0.522	0.480315	0.318474	0.14	0.874033	0.058472
P61979	Heterogeneous nuclear ribonucleoprotein K	-0.0206667	0.951799	0.0214549	-0.534667	0.14957	0.825157	-0.226333	0.363331	0.439697
Q9D0E1	Heterogeneous nuclear ribonucleoprotein M	0.158	0.532484	0.273693	-0.104667	0.602507	0.220038	0.00333333	0.983762	0.00710994
Q7TMK9	Heterogeneous nuclear ribonucleoprotein Q	-0.0696667	0.793322	0.10055	0.426	0.360035	0.443655	0.564667	0.196096	0.707532
Q8VEK3	Heterogeneous nuclear ribonucleoprotein U	0.559	0.305414	0.515111	0.191667	0.566895	0.246497	0.291667	0.469578	0.328293
O88569	Heterogeneous nuclear ribonucleoproteins A2/B1	-0.220667	0.213468	0.670668	-0.110667	0.744036	0.128406	-0.1235	0.658885	0.18119
Q9Z204	Heterogeneous nuclear ribonucleoproteins C1/C2	-0.286667	0.538135	0.269109	-0.295	0.47209	0.325975	0.149	0.677082	0.169359
Q91W97	Hexokinase HKDC1	-0.065	0.763439	0.117226	0.0933333	0.808337	0.0924074	0.445667	0.143291	0.843782
P17710	Hexokinase-1	0.109	0.211946	0.673775	0.788	0.393014	0.405592	0.874	0.0607658	1.21634
O08528	Hexokinase-2	0.294333	0.0712335	1.14732	0.594333	0.57109	0.243296	0.83	0.0768468	1.11437
Q3TRM8	Hexokinase-3	-0.269667	0.512925	0.289946	-0.743333	0.120886	0.917623	-0.572667	0.112874	0.947408
Q9JLR9	HIG1 domain family member 1A, mitochondrial	-0.147333	0.586487	0.231741	-0.298	0.208937	0.679985	0.0116667	0.961738	0.0169433
O88502	High affinity cAMP-specific and IBMX-insensitive 3',5'-cyclic phosphodiesterase 8A	0.0753333	0.70621	0.151066	0.0453333	0.816588	0.0879972	0.051	0.760863	0.118693
E9Q4S1	High affinity cAMP-specific and IBMX-insensitive 3',5'-cyclic phosphodiesterase 8B	0.00366667	0.993697	0.00274593	-0.111	0.555336	0.255444	-0.329	0.137804	0.860738
Q9DCB1	High mobility group nucleosome-binding domain-containing protein 3	0.0523333	0.811257	0.0908414	-0.159	0.455568	0.341447	-0.0223333	0.899065	0.0462087
P63158	High mobility group protein B1	-0.121667	0.581144	0.235717	-0.339	0.197706	0.703979	-0.0843333	0.636621	0.196119
P17095	High mobility group protein HMG-I/HMG-Y	0.019	0.911613	0.0401895	0.107667	0.608813	0.215516	0.337	0.250947	0.600419
P62748	Hippocalcin-like protein 1	-0.318667	0.53967	0.267872	-0.789167	0.240672	0.618574	-0.08	0.670825	0.173391
Q8BGZ1	Hippocalcin-like protein 4	-0.612	0.313008	0.504445	-0.301667	0.614274	0.211638	0.375333	0.268673	0.570776
P35492	Histidine ammonia-lyase	0.526	0.271424	0.566352	0.437333	0.312106	0.505698	0.192	0.732241	0.135346
P70349	Histidine triad nucleotide-binding protein 1	0.0753333	0.717582	0.144129	-0.207667	0.730607	0.136316	0.254667	0.326126	0.486614
Q9D0S9	Histidine triad nucleotide-binding protein 2, mitochondrial	-0.170667	0.479177	0.319504	0.08	0.869764	0.0605987	0.546	0.197657	0.704087
Q99N13	Histone deacetylase 9	-0.227	0.432593	0.363921	-0.297667	0.325838	0.486999	-0.252333	0.285906	0.543776
P43275	Histone H1.1	-0.100667	0.699761	0.15505	-0.23	0.612655	0.212784	-0.298667	0.192023	0.716647
P15864	Histone H1.2	-0.411667	0.188389	0.724945	-0.206333	0.320215	0.494558	0.210333	0.264067	0.578286
P43277	Histone H1.3	-0.204333	0.467529	0.330192	-0.173	0.399303	0.398698	0.0183333	0.913227	0.0394213
P43274	Histone H1.4	0.1	0.246566	0.608067	0.0236667	0.923171	0.0347177	0.139667	0.551333	0.258586
P43276	Histone H1.5	-0.356333	0.301993	0.520003	-0.077	0.834786	0.0784248	0.722333	0.201528	0.695664
Q07133	Histone H1t	-0.229333	0.211402	0.67489	0.0943333	0.807542	0.0928347	0.195	0.557325	0.253892
C0HKE1	Histone H2A type 1-B	-0.353333	0.376712	0.423991	0.301	0.632506	0.198935	0.962	0.147249	0.831946
C0HKE2	Histone H2A type 1-C	0.197	0.609192	0.215246	0.000833333	0.99842	0.000686845	-0.610667	0.179578	0.745748
C0HKE3	Histone H2A type 1-D	0.197	0.609192	0.215246	-0.501667	0.0726169	1.13896	-0.610667	0.179578	0.745748
C0HKE4	Histone H2A type 1-E	-0.330333	0.556338	0.254661	-0.0865	0.869127	0.060917	-0.573	0.175746	0.755116
Q8CGP5	Histone H2A type 1-F	-0.126333	0.754601	0.122283	-0.622	0.204285	0.689763	0.221	0.604563	0.218559
C0HKE5	Histone H2A type 1-G	-0.0346667	0.889855	0.0506808	0.262	0.570259	0.243928	-0.369667	0.182435	0.738892
Q8CGP6	Histone H2A type 1-H	-0.0563333	0.475849	0.32253	-0.172	0.472891	0.325239	0.430333	0.272516	0.564608
C0HKE6	Histone H2A type 1-I	-0.12	0.135785	0.867149	0.201	0.532194	0.27393	0.101	0.49705	0.3036
Q8CGP7	Histone H2A type 1-K	-0.12	0.135785	0.867149	-0.235333	0.276905	0.557669	0.101	0.49705	0.3036
C0HKE7	Histone H2A type 1-N	-0.18	0.0574743	1.24053	-0.0833333	0.853074	0.0690131	-0.063	0.654692	0.183963
C0HKE8	Histone H2A type 1-O	0.991333	0.0992487	1.00328	0.301333	0.731827	0.135591	0.111	0.848037	0.0715853
C0HKE9	Histone H2A type 1-P	0.884333	0.0741534	1.12987	0.0736667	0.86331	0.0638334	0.218	0.66315	0.178388
Q6GSS7	Histone H2A type 2-A	0.878	0.0726723	1.13863	0.662	0.181032	0.742245	-0.117333	0.75637	0.121266
Q64522	Histone H2A type 2-B	-0.649333	0.183999	0.735185	-0.428	0.367426	0.43483	0.009	0.949509	0.0225011
Q64523	Histone H2A type 2-C	1.23267	0.0206201	1.68571	0.562333	0.514412	0.288689	0.161333	0.762506	0.117757
Q8BFU2	Histone H2A type 3	1.44933	0.0184524	1.73395	0.198	0.772073	0.112342	-0.304333	0.530657	0.275186
Q8R1M2	Histone H2A.J	0.303667	0.69576	0.157541	0.852667	0.230122	0.638041	0.0746667	0.902125	0.0447333
Q3THW5	Histone H2A.V	0.0606667	0.789526	0.102634	-0.562667	0.00451062	2.34576	-0.134667	0.755491	0.121771
P0C0S6	Histone H2A.Z	0.232333	0.43477	0.36174	-0.353667	0.20244	0.693705	0.182333	0.755051	0.122024
P27661	Histone H2AX	0.0706667	0.762473	0.117776	-0.422333	0.148686	0.827728	-0.337667	0.130698	0.88373
P70696	Histone H2B type 1-A	-0.0906667	0.630958	0.199999	-0.265	0.290227	0.537262	0.0443333	0.811801	0.0905507
Q64475	Histone H2B type 1-B	-0.167333	0.377316	0.423295	0.0293333	0.8876	0.0517827	0.346333	0.314196	0.5028
Q6ZWY9	Histone H2B type 1-C/E/G	-0.167333	0.377316	0.423295	0.125667	0.772701	0.111989	0.346333	0.314196	0.5028
P10853	Histone H2B type 1-F/J/L	-0.534667	0.169163	0.771694	-0.193	0.371265	0.430316	0.000666667	0.997006	0.00130213
Q64478	Histone H2B type 1-H	-0.142667	0.0679674	1.1677	-0.0546667	0.953226	0.0208039	0.336333	0.258609	0.587356
Q8CGP1	Histone H2B type 1-K	0.625667	0.322177	0.491905	0.148333	0.883341	0.0538716	0.27	0.758175	0.120231
P10854	Histone H2B type 1-M	0.036	0.610226	0.214509	0.148333	0.883341	0.0538716	0.454	0.149447	0.825513
Q8CGP2	Histone H2B type 1-P	0.036	0.610226	0.214509	0.148333	0.696117	0.157318	0.454	0.149447	0.825513
Q64525	Histone H2B type 2-B	-0.623333	0.412337	0.384748	0.359	0.77686	0.109657	0.0813333	0.417409	0.379439
Q64524	Histone H2B type 2-E	0.181	0.597538	0.223634	0.0581667	0.874088	0.0584449	-0.209	0.211676	0.674328
Q9D2U9	Histone H2B type 3-A	0.181	0.597538	0.223634	0.719667	0.417498	0.379346	-0.209	0.211676	0.674328
Q8CGP0	Histone H2B type 3-B	0.181	0.597538	0.223634	0.0581667	0.874088	0.0584449	-0.209	0.211676	0.674328
P68433	Histone H3.1	-0.0566667	0.681441	0.166572	0.0286667	0.842862	0.0742437	0.0276667	0.861885	0.0645506
P84228	Histone H3.2	-0.0566667	0.681441	0.166572	0.0286667	0.842862	0.0742437	0.0276667	0.861885	0.0645506
P84244	Histone H3.3	0.105667	0.583643	0.233852	0.156	0.278668	0.554913	0.0906667	0.661427	0.179518
P02301	Histone H3.3C	-0.0416667	0.785539	0.104833	-0.117667	0.415914	0.380997	0.435667	0.225628	0.646607
P62806	Histone H4	0.0883333	0.455376	0.34163	-0.103333	0.108532	0.964444	-0.0473333	0.804672	0.094381
A2A935	Histone-lysine N-methyltransferase PRDM16	-0.0416667	0.810477	0.0912593	-0.295	0.00504394	2.29723	0.0643333	0.868484	0.0612379
O88974	Histone-lysine N-methyltransferase SETDB1	0.191667	0.101056	0.995437	-0.102	0.415626	0.381298	0.00833333	0.973229	0.0117852
Q9Z2Y3	Homer protein homolog 1	0.294333	0.0712335	1.14732	0.632333	0.516577	0.286865	0.470333	0.14026	0.853065
Q9QWW1	Homer protein homolog 2	0.258	0.42528	0.371325	0.358667	0.423303	0.373348	-0.5525	0.226367	0.645187
Q99JP6	Homer protein homolog 3	0.079	0.357814	0.446343	-0.254333	0.129342	0.888261	-0.117	0.565596	0.247493
Q99L47	Hsc70-interacting protein	-0.143667	0.648318	0.188212	-0.276333	0.515883	0.287449	-0.123667	0.839394	0.076034
Q61081	Hsp90 co-chaperone Cdc37	-0.388333	0.196593	0.706432	-0.374667	0.130713	0.88368	0.0843333	0.796949	0.0985696
P42859	Huntingtin	-0.201333	0.48374	0.315388	-0.275	0.189558	0.722257	0.0946667	0.737193	0.132419
O35668	Huntingtin-associated protein 1	-0.204333	0.455069	0.341922	-0.287	0.349004	0.457169	0.305333	0.333448	0.476972
Q9QUP5	Hyaluronan and proteoglycan link protein 1	0.109667	0.747578	0.126343	0.00583333	0.982606	0.00762057	-0.278667	0.217325	0.66289
Q80WM4	Hyaluronan and proteoglycan link protein 4	0.253333	0.203336	0.691786	0.0996667	0.754841	0.122145	0.228667	0.398891	0.399146
Q80W93	Hydrocephalus-inducing protein	-0.125667	0.452745	0.344146	-0.0923333	0.668196	0.175096	0.484	0.312254	0.505493
Q61425	Hydroxyacyl-coenzyme A dehydrogenase, mitochondrial	-0.094	0.844962	0.073163	-0.625	0.0781979	1.10681	0.026	0.970549	0.0129826
Q99KB8	Hydroxyacylglutathione hydrolase, mitochondrial	-0.173667	0.410087	0.387124	-0.549	0.0709358	1.14913	-0.397	0.0642381	1.19221
P38060	Hydroxymethylglutaryl-CoA lyase, mitochondrial	-0.662667	0.309407	0.50947	0.224833	0.839109	0.0761817	-0.464667	0.210037	0.677705
Q2TPA8	Hydroxysteroid dehydrogenase-like protein 2	0.0276667	0.934719	0.0293189	-0.629667	0.531899	0.274171	-0.517	0.0459539	1.33768
P00493	Hypoxanthine-guanine phosphoribosyltransferase	-0.192	0.187022	0.728107	-0.330667	0.556118	0.254833	0.160333	0.477356	0.321158
Q9JKR6	Hypoxia up-regulated protein 1	-0.173667	0.410087	0.387124	-0.515667	0.303786	0.517432	-0.567	0.059213	1.22758
Q7TNR6	Immunoglobulin superfamily member 21	-0.185	0.71426	0.146144	-0.0176667	0.979312	0.00907884	0.937333	0.115216	0.938486
Q8R366	Immunoglobulin superfamily member 8	-0.547	0.428707	0.367839	0.413333	0.655499	0.183428	0.565667	0.283483	0.547472
B5TVM2	Immunoglobulin-like domain-containing receptor 2	-0.0383333	0.879538	0.0557455	0.07	0.800278	0.096759	0.148	0.620423	0.207312
P70168	Importin subunit beta-1	-0.049	0.782708	0.1064	0.0516667	0.905411	0.0431544	0.096	0.784875	0.1052
Q8BKC5	Importin-5	0.082	0.803633	0.0949421	-0.220333	0.365479	0.437138	-0.437333	0.155386	0.808588
Q6NXK7	Inactive dipeptidyl peptidase 10	-0.261333	0.429655	0.36688	-0.445833	0.29237	0.534066	-0.126667	0.539483	0.268022
Q8BTX9	Inactive hydroxysteroid dehydrogenase-like protein 1	-0.0706667	0.670806	0.173403	0.0606667	0.724282	0.140093	-0.168333	0.254935	0.59357
Q91VM9	Inorganic pyrophosphatase 2, mitochondrial	-0.197667	0.407137	0.39026	0.0616667	0.911601	0.0401954	0.16	0.532737	0.273487
Q60664	Inositol 1,4,5-triphosphate receptor associated 2	-0.100333	0.720894	0.142128	-0.239667	0.415824	0.38109	0.249333	0.431391	0.365129
P11881	Inositol 1,4,5-trisphosphate receptor type 1	0.355667	0.0702752	1.1532	0.324	0.471146	0.326845	0.281667	0.294132	0.531457
Q9Z329	Inositol 1,4,5-trisphosphate receptor type 2	-0.00766667	0.981994	0.00789116	-0.570833	0.149292	0.825963	-0.243667	0.55126	0.258643
P70227	Inositol 1,4,5-trisphosphate receptor type 3	-0.149	0.448296	0.348435	-0.0496667	0.853486	0.0688037	-0.0466667	0.808541	0.0922981
O55023	Inositol monophosphatase 1	-0.583667	0.111862	0.951317	-0.458667	0.308264	0.511077	-0.157333	0.441247	0.355318
Q9JHU9	Inositol-3-phosphate synthase 1	-0.438	0.0373666	1.42752	-0.168	0.373959	0.427176	-0.0773333	0.598469	0.222958
Q8R071	Inositol-trisphosphate 3-kinase A	-0.287	0.22156	0.654508	-0.193	0.264276	0.577943	0.361667	0.269837	0.568898
Q9WTL4	Insulin receptor-related protein	0.841	0.139429	0.855647	-0.212	0.640416	0.193538	-0.701	0.102434	0.989556
Q9WUG6	Insulin-like peptide INSL5	-0.473	0.253813	0.595486	-0.287333	0.308578	0.510635	-0.406	0.0591642	1.22794
Q91VK4	Integral membrane protein 2C	0.00833333	0.814929	0.0888802	-0.206	0.756735	0.121056	-0.18	0.244295	0.612085
Q7TPD0	Integrator complex subunit 3	-0.148	0.736271	0.132962	-0.0323333	0.907837	0.0419921	-0.281667	0.00461816	2.33553
Q3V0T4	Integrin alpha-D	0.328	0.217958	0.661626	0.067	0.69845	0.155865	0.139667	0.533893	0.272546
P09055	Integrin beta-1	-0.304667	0.302485	0.519297	-0.266667	0.462115	0.33525	0.198667	0.445415	0.351235
Q0VBD0	Integrin beta-8	-0.161667	0.357143	0.447158	-0.0346667	0.931663	0.0307412	-0.442667	0.0720983	1.14208
Q60625	Intercellular adhesion molecule 5	0.126667	0.033487	1.47512	0.594	0.168659	0.772992	0.382667	0.404164	0.393442
Q8CJ70	Interleukin-19	0.302667	0.262328	0.581156	0.334667	0.325337	0.487666	-0.621	0.11088	0.955147
Q9JKS5	Intracellular hyaluronan-binding protein 4	-0.255	0.00400001	2.39794	-0.212333	0.760506	0.118897	0.525	0.236534	0.626106
Q8R0S2	IQ motif and SEC7 domain-containing protein 1	0.002	0.995766	0.00184291	0.234333	0.733796	0.134425	-0.304	0.0374077	1.42704
Q5DU25	IQ motif and SEC7 domain-containing protein 2	-0.248667	0.272281	0.564983	-0.253	0.192763	0.714976	0.177	0.390525	0.408351
Q3TES0	IQ motif and SEC7 domain-containing protein 3	-0.204333	0.455069	0.341922	-0.287	0.349004	0.457169	0.305333	0.333448	0.476972
Q9D924	Iron-sulfur cluster assembly 1 homolog, mitochondrial	-0.201	0.454383	0.342578	-0.39	0.219378	0.658806	-0.143333	0.633766	0.198071
Q9DCB8	Iron-sulfur cluster assembly 2 homolog, mitochondrial	-0.0123333	0.970785	0.0128769	0.501333	0.345218	0.461907	0.266	0.40228	0.395472
Q9D7P6	Iron-sulfur cluster assembly enzyme ISCU, mitochondrial	-0.347333	0.136304	0.865493	-0.456667	0.0876544	1.05723	0.174333	0.571426	0.24304
Q8C0M9	Isoaspartyl peptidase/L-asparaginase	0.0116667	0.958888	0.018232	0.0716667	0.747678	0.126286	-0.047	0.795291	0.0994741
Q9D7B6	Isobutyryl-CoA dehydrogenase, mitochondrial	0.079	0.357814	0.446343	0.246667	0.536044	0.270799	-0.268	0.0498849	1.30203
P85094	Isochorismatase domain-containing protein 2A	0.186667	0.708871	0.149433	-0.492	0.084155	1.07492	-0.855333	0.133359	0.874977
Q9D6R2	Isocitrate dehydrogenase [NAD] subunit alpha, mitochondrial	-0.295	0.679624	0.167731	-0.0813333	0.932701	0.0302574	-0.275	0.191129	0.718673
P70404	Isocitrate dehydrogenase [NAD] subunit gamma 1, mitochondrial	-0.217667	0.583669	0.233834	-0.495667	0.0950377	1.0221	-0.48	0.164322	0.784304
O88844	Isocitrate dehydrogenase [NADP] cytoplasmic	0.148667	0.534564	0.272	-0.763833	0.0293325	1.53265	-0.498	0.148724	0.827618
P54071	Isocitrate dehydrogenase [NADP], mitochondrial	-0.1555	0.793173	0.100632	0.0526667	0.930306	0.0313741	0.288833	0.411368	0.385769
Q8BIJ6	Isoleucine--tRNA ligase, mitochondrial	0.315667	0.556983	0.254158	-0.581667	0.094376	1.02514	-0.77	0.224398	0.64898
Q9JHI5	Isovaleryl-CoA dehydrogenase, mitochondrial	-0.0353333	0.89313	0.0490854	-0.391	0.107871	0.967096	-0.0676667	0.898534	0.0464655
Q9CX00	IST1 homolog	0.867667	0.150919	0.821256	0.367	0.451056	0.345769	0.185333	0.675021	0.170683
Q02257	Junction plakoglobin	-0.386667	0.524964	0.27987	-0.0906667	0.92042	0.036014	-0.25	0.428391	0.36816
Q9D8B7	Junctional adhesion molecule C	0.0403333	0.857041	0.0669984	-0.0916667	0.745126	0.12777	-0.306	0.0878656	1.05618
A2CG49	Kalirin	-0.134	0.601288	0.220917	-0.487667	0.0763375	1.11726	-0.209333	0.516738	0.28673
Q8CGR5	Kallikrein-14	0.0203333	0.964308	0.0157844	0.259667	0.554186	0.256345	-0.283	0.224545	0.648696
Q8BNW9	Kelch repeat and BTB domain-containing protein 11	-0.0756667	0.78986	0.10245	0.0316667	0.891045	0.0501006	0.000666667	0.997868	0.000926849
Q61765	Keratin, type I cuticular Ha1	0.147667	0.503463	0.298032	-0.323	0.147449	0.831358	-0.0573333	0.783467	0.105979
Q62168	Keratin, type I cuticular Ha2	0.147667	0.503463	0.298032	-0.0996667	0.774484	0.110988	0.156	0.683783	0.165082
Q8K0Y2	Keratin, type I cuticular Ha3-I	0.524	0.0447134	1.34956	-0.283167	0.399808	0.398149	0.0823333	0.854148	0.0684671
Q61897	Keratin, type I cuticular Ha3-II	-0.092	0.583088	0.234266	-0.204667	0.451296	0.345539	0.055	0.696625	0.157001
Q9D646	Keratin, type I cuticular Ha4	0.524	0.0447134	1.34956	0.00266667	0.989798	0.00445358	0.0873333	0.853539	0.0687766
Q497I4	Keratin, type I cuticular Ha5	0.0746667	0.834223	0.0787176	0.0716667	0.74429	0.128258	-0.295	0.0289155	1.53887
B1AQ75	Keratin, type I cuticular Ha6	0.147667	0.503463	0.298032	0.132333	0.817192	0.087676	0.156	0.683783	0.165082
P02535	Keratin, type I cytoskeletal 10	-0.042	0.875351	0.0578176	-0.103	0.709771	0.148882	-0.117	0.658019	0.181762
Q64291	Keratin, type I cytoskeletal 12	-0.100333	0.720894	0.142128	-0.328	0.291223	0.535774	0.0726667	0.727009	0.138461
P08730	Keratin, type I cytoskeletal 13	0.601667	0.335621	0.474151	0.102667	0.729819	0.136785	-0.556	0.365292	0.437359
Q61781	Keratin, type I cytoskeletal 14	-0.144667	0.259007	0.586689	0.550667	0.605744	0.217711	0.670667	0.355331	0.449367
Q61414	Keratin, type I cytoskeletal 15	-0.0423333	0.959865	0.0177899	-0.670667	0.319702	0.495254	-0.626	0.363376	0.439644
Q9Z2K1	Keratin, type I cytoskeletal 16	-0.336333	0.51177	0.290925	0.366	0.611251	0.21378	-0.0206667	0.952602	0.0210886
Q9QWL7	Keratin, type I cytoskeletal 17	0.123	0.775053	0.110668	-0.326	0.0604502	1.2186	-0.127	0.789212	0.102807
P05784	Keratin, type I cytoskeletal 18	0.039	0.66816	0.175119	0.280667	0.244716	0.611338	0.131667	0.537572	0.269563
P19001	Keratin, type I cytoskeletal 19	0.08	0.795499	0.0993603	0.137833	0.718019	0.143864	0.066	0.734699	0.13389
Q9D312	Keratin, type I cytoskeletal 20	-0.128	0.774082	0.111213	-0.306333	0.523484	0.281096	0.132667	0.696356	0.157169
Q99PS0	Keratin, type I cytoskeletal 23	0.0783333	0.631763	0.199446	-0.380167	0.128559	0.890896	0.002	0.991964	0.00350426
A1L317	Keratin, type I cytoskeletal 24	-0.0786667	0.83414	0.0787612	-0.188667	0.544919	0.263668	0.239	0.479655	0.319071
Q8VCW2	Keratin, type I cytoskeletal 25	0.025	0.927334	0.032764	-0.0626667	0.848107	0.0715492	-0.111667	0.705042	0.151785
Q9Z320	Keratin, type I cytoskeletal 27	0.025	0.927334	0.032764	-0.0626667	0.848107	0.0715492	-0.111667	0.705042	0.151785
A6BLY7	Keratin, type I cytoskeletal 28	-0.228333	0.513101	0.289797	0.293333	0.302586	0.519151	0.233667	0.429888	0.366645
Q6IFX3	Keratin, type I cytoskeletal 40	-0.0146667	0.929161	0.0319089	-0.100667	0.722188	0.14135	0.220333	0.282222	0.549409
Q6IFX2	Keratin, type I cytoskeletal 42	0.123	0.775053	0.110668	-0.137333	0.617081	0.209658	-0.343333	0.433115	0.363397
Q6IMF0	Keratin, type II cuticular 87	0.0783333	0.631763	0.199446	-0.380167	0.128559	0.890896	0.002	0.991964	0.00350426
Q9ERE2	Keratin, type II cuticular Hb1	0.532333	0.0203839	1.69071	0.386667	0.428226	0.368327	0.111	0.557118	0.254052
Q99M73	Keratin, type II cuticular Hb4	-0.0133333	0.969546	0.0134317	-0.126833	0.780309	0.107734	0.0133333	0.969546	0.0134317
Q9Z2T6	Keratin, type II cuticular Hb5	-0.023	0.950037	0.0222597	0.00733333	0.985934	0.00615205	0.237333	0.493256	0.306928
P97861	Keratin, type II cuticular Hb6	0.532333	0.0203839	1.69071	0.386667	0.428226	0.368327	0.111	0.557118	0.254052
P04104	Keratin, type II cytoskeletal 1	0.0746667	0.915852	0.0381746	0.912	0.204137	0.690078	-0.487667	0.444125	0.352494
Q6IFZ6	Keratin, type II cytoskeletal 1b	0.087	0.748708	0.125687	-0.359667	0.147729	0.830535	-0.389667	0.186296	0.729797
Q3TTY5	Keratin, type II cytoskeletal 2 epidermal	0.676	0.511081	0.29151	-0.506	0.497555	0.303159	-0.642333	0.510912	0.291654
Q3UV17	Keratin, type II cytoskeletal 2 oral	-0.0163333	0.968051	0.0141019	0.164	0.815231	0.0887194	0.0373333	0.917606	0.0373438
P07744	Keratin, type II cytoskeletal 4	1.02133	0.247219	0.606917	0.141	0.694816	0.15813	-1.017	0.143075	0.844437
Q922U2	Keratin, type II cytoskeletal 5	-0.0793333	0.765918	0.115818	-0.116	0.728446	0.137603	-0.0463333	0.842836	0.0742571
P50446	Keratin, type II cytoskeletal 6A	-0.751333	0.284723	0.545577	-0.785	0.272483	0.56466	-0.473667	0.46192	0.335434
Q9Z331	Keratin, type II cytoskeletal 6B	-0.751333	0.284723	0.545577	-0.785	0.188318	0.725108	-0.147667	0.835175	0.0782226
Q9DCV7	Keratin, type II cytoskeletal 7	-0.0283333	0.829621	0.0811205	0.453	0.494592	0.305753	0.0566667	0.795623	0.0992925
Q9R0H5	Keratin, type II cytoskeletal 71	0.123	0.775053	0.110668	-0.059	0.835336	0.0781385	-0.186	0.686941	0.163081
Q6IME9	Keratin, type II cytoskeletal 72	-0.221667	0.373447	0.427771	0.145	0.81418	0.0892793	0.417667	0.167765	0.7753
Q6NXH9	Keratin, type II cytoskeletal 73	0.019	0.942663	0.0256437	0.0133333	0.964722	0.0155978	0.229667	0.584779	0.233008
Q6IFZ9	Keratin, type II cytoskeletal 74	-0.312	0.467662	0.330068	-0.238	0.350938	0.45477	0.0833333	0.879014	0.0560043
Q8BGZ7	Keratin, type II cytoskeletal 75	0.715333	0.495246	0.305179	-0.511667	0.475966	0.322424	-0.0696667	0.945757	0.0242206
Q8VED5	Keratin, type II cytoskeletal 79	-0.705667	0.39979	0.398168	0.400667	0.335869	0.47383	0.651333	0.0978906	1.00926
P11679	Keratin, type II cytoskeletal 8	-0.0583333	0.880762	0.0551414	0.012	0.972622	0.012056	0.154	0.319953	0.494914
Q0VBK2	Keratin, type II cytoskeletal 80	-0.322	0.223371	0.650974	-0.427	0.54746	0.261648	0.8	0.136104	0.86613
Q8CCX5	Keratin-like protein KRT222	-0.142667	0.424921	0.371692	0.100333	0.732597	0.135135	0.264	0.274018	0.56222
O54983	Ketimine reductase mu-crystallin	-0.00733333	0.972825	0.0119651	-0.125333	0.873443	0.0587656	-0.860333	0.0937193	1.02817
Q8BR86	Kin of IRRE-like protein 3	0.00866667	0.969751	0.0133397	-0.25	0.433551	0.36296	-0.357	0.186481	0.729366
Q61595	Kinectin	-0.0973333	0.69453	0.158309	-0.487167	0.0764472	1.11664	0.194333	0.514495	0.288619
P33175	Kinesin heavy chain isoform 5A	0.0133333	0.945782	0.0242091	0.250667	0.701555	0.153938	0.161	0.502037	0.299265
P28738	Kinesin heavy chain isoform 5C	0.0133333	0.945782	0.0242091	0.166333	0.768095	0.114585	0.161	0.502037	0.299265
Q61768	Kinesin-1 heavy chain	-0.205	0.448505	0.348232	-0.332667	0.182182	0.739494	0.248333	0.356748	0.447638
Q6P9L6	Kinesin-like protein KIF15	0.715	0.104022	0.982875	-0.136667	0.742831	0.12911	-0.350333	0.54701	0.262005
Q91WD7	Kinesin-like protein KIF18A	0.041	0.878421	0.0562974	-0.433667	0.188188	0.725408	-0.614	0.0430954	1.36557
Q7M6Z4	Kinesin-like protein KIF27	0.0523333	0.83662	0.0774715	-0.392833	0.191858	0.71702	-0.179667	0.50122	0.299972
Q8C0N1	Kinesin-like protein KIF2B	-0.220333	0.428547	0.368001	-0.0736667	0.893693	0.0488115	-0.45	0.101809	0.992212
Q8BX02	KN motif and ankyrin repeat domain-containing protein 2	0.053	0.481418	0.317477	0.009	0.974915	0.0110334	-0.0926667	0.63026	0.20048
Q71RI9	Kynurenine--oxoglutarate transaminase 3	-0.214	0.35141	0.454186	-0.0823333	0.77287	0.111894	0.201667	0.527274	0.277964
Q91YP0	L-2-hydroxyglutarate dehydrogenase, mitochondrial	-0.248	0.429265	0.367275	-0.244667	0.566939	0.246464	0.0813333	0.856424	0.067311
Q9CPU0	Lactoylglutathione lyase	-0.239	0.203829	0.690733	0.0203333	0.950346	0.0221184	0.169667	0.276244	0.558707
Q61033	Lamina-associated polypeptide 2, isoforms alpha/zeta	0.127333	0.517786	0.28585	-0.0233333	0.937251	0.0281442	0.0436667	0.796769	0.0986673
Q61029	Lamina-associated polypeptide 2, isoforms beta/delta/epsilon/gamma	0.127333	0.517786	0.28585	0.033	0.925689	0.0335348	0.663667	0.15954	0.797131
P02468	Laminin subunit gamma-1	-0.0665	0.776427	0.109899	-0.227667	0.608817	0.215513	0.127	0.668651	0.1748
Q9JJK2	LanC-like protein 2	0.086	0.854003	0.0685408	-0.536667	0.319259	0.495857	-0.374	0.151092	0.820758
Q9Z127	Large neutral amino acids transporter small subunit 1	-0.0353333	0.907776	0.0420215	-0.658333	0.0730951	1.13611	-0.316	0.449325	0.347439
Q924L1	LETM1 domain-containing protein 1	0.186667	0.42054	0.376193	0.510333	0.354527	0.450351	0.625667	0.202235	0.694143
Q9JIA1	Leucine-rich glioma-inactivated protein 1	-0.215	0.371027	0.430595	-0.164667	0.834181	0.0787395	0.832333	0.128157	0.892259
Q6PB66	Leucine-rich PPR motif-containing protein, mitochondrial	-0.0206667	0.951799	0.0214549	-0.534667	0.14957	0.825157	0.306333	0.580539	0.236168
Q9D5S7	Leucine-rich repeat and guanylate kinase domain-containing protein	-0.51	0.0898027	1.04671	-0.544	0.228734	0.640669	-0.185667	0.340444	0.467954
Q9D1T0	Leucine-rich repeat and immunoglobulin-like domain-containing nogo receptor-interacting protein 1	-0.097	0.472603	0.325504	-0.344333	0.0425791	1.3708	-0.426667	0.0399175	1.39884
Q8K4Z0	Leucine-rich repeat LGI family member 2	0.112333	0.51601	0.287342	-0.186333	0.214659	0.668251	0.292667	0.546051	0.262767
Q8K406	Leucine-rich repeat LGI family member 3	-0.196333	0.408699	0.388596	-0.235333	0.51601	0.287342	0.100667	0.695677	0.157592
Q9D1G5	Leucine-rich repeat-containing protein 57	0.151667	0.33477	0.475254	-0.000666667	0.998648	0.000587372	0.273	0.486678	0.312759
Q922Q8	Leucine-rich repeat-containing protein 59	-0.0206667	0.951799	0.0214549	-0.132333	0.809093	0.0920016	0.361667	0.439775	0.356769
Q80TE7	Leucine-rich repeat-containing protein 7	-0.460333	0.396251	0.40203	-0.308	0.552705	0.257507	0.838667	0.128552	0.89092
Q3UQS2	Leucine-rich single-pass membrane protein 1	-0.063	0.806938	0.0931597	-0.463333	0.404223	0.393379	-0.391333	0.21301	0.6716
Q8C129	Leucyl-cystinyl aminopeptidase	0.169667	0.338981	0.469824	-0.172333	0.282904	0.54836	-0.259667	0.11903	0.924345
Q61735	Leukocyte surface antigen CD47	-0.488667	0.164362	0.7842	-0.858667	0.0778384	1.10881	-0.52	0.166448	0.778722
P24527	Leukotriene A-4 hydrolase	0.305667	0.385483	0.413995	0.211	0.432313	0.364202	0.0226667	0.944765	0.0246762
Q99N69	Leupaxin	-0.287	0.22156	0.654508	-0.193	0.362591	0.440583	0.361667	0.269837	0.568898
Q61792	LIM and SH3 domain protein 1	-0.127	0.595605	0.225041	-0.236333	0.307723	0.51184	0.0106667	0.954664	0.0201496
Q9DC07	LIM zinc-binding domain-containing Nebulette	0.113667	0.802413	0.0956018	-0.689667	0.100903	0.996095	-0.678667	0.139715	0.854756
Q8BLK3	Limbic system-associated membrane protein	-0.352	0.34668	0.460071	0.213	0.39984	0.398113	0.503667	0.217312	0.662916
P11369	LINE-1 retrotransposable element ORF2 protein	-0.0196667	0.948151	0.0231227	-0.747333	0.235933	0.627211	-0.802333	0.0248974	1.60385
P53395	Lipoamide acyltransferase component of branched-chain alpha-keto acid dehydrogenase complex, mitochondrial	-0.0313333	0.912056	0.0399783	0.0283333	0.914748	0.0386985	-0.025	0.902836	0.0443913
Q9ESE1	Lipopolysaccharide-responsive and beige-like anchor protein	-0.115667	0.607361	0.216553	0.201	0.725081	0.139614	0.105	0.661284	0.179612
Q8BSS9	Liprin-alpha-2	-0.104667	0.310521	0.507909	-0.00266667	0.993244	0.00294408	0.452667	0.345768	0.461215
P60469	Liprin-alpha-3	0.618667	0.225106	0.647614	-0.0476667	0.846682	0.0722794	-0.767	0.112112	0.950347
P06151	L-lactate dehydrogenase A chain	0.255	0.609599	0.214956	-0.128	0.805159	0.0941185	0.408	0.567498	0.246036
P16125	L-lactate dehydrogenase B chain	0.172	0.604748	0.218426	-0.138667	0.635559	0.196844	-0.353667	0.32727	0.485094
P00342	L-lactate dehydrogenase C chain	-0.0323333	0.887439	0.0518613	-0.123667	0.73452	0.133996	0.396667	0.293837	0.531894
Q8CGK3	Lon protease homolog, mitochondrial	-0.383667	0.321061	0.493412	-0.216	0.408178	0.389151	0.0923333	0.671369	0.173039
Q60714	Long-chain fatty acid transport protein 1	0.15	0.541517	0.266388	-0.316333	0.341943	0.466047	0.148667	0.728199	0.13775
Q91VE0	Long-chain fatty acid transport protein 4	-0.476	0.153171	0.814822	-0.428333	0.0994432	1.00243	-0.036	0.858588	0.0662152
P51174	Long-chain specific acyl-CoA dehydrogenase, mitochondrial	-0.269667	0.512925	0.289946	-0.848333	0.106695	0.971856	-0.362333	0.358189	0.445888
P41216	Long-chain-fatty-acid--CoA ligase 1	0.831833	0.161355	0.792219	0.00333333	0.983475	0.00723673	-0.93	0.0470728	1.32723
Q9CZW4	Long-chain-fatty-acid--CoA ligase 3	-0.11	0.710189	0.148626	-0.0693333	0.892176	0.0495496	-0.110833	0.67054	0.173576
Q9QUJ7	Long-chain-fatty-acid--CoA ligase 4	-0.216667	0.522363	0.282028	0.0756667	0.85419	0.0684454	0.898333	0.122763	0.910934
Q8JZR0	Long-chain-fatty-acid--CoA ligase 5	0.31	0.287164	0.541869	0.0763333	0.742536	0.129283	0.146	0.578287	0.237857
Q91WC3	Long-chain-fatty-acid--CoA ligase 6	0.043	0.812074	0.0904043	0.162	0.664266	0.177658	-0.163667	0.371203	0.430388
Q99PU5	Long-chain-fatty-acid--CoA ligase ACSBG1	0.055	0.91903	0.0366703	0.332833	0.219039	0.659479	0.763667	0.204528	0.689247
P0DP60	Ly-6/neurotoxin-like protein 1	0.0423333	0.83747	0.0770305	-0.186667	0.523914	0.28074	0.0766667	0.755287	0.121888
Q9WUC3	Lymphocyte antigen 6H	-0.143333	0.531633	0.274388	-0.363	0.277263	0.557108	-0.0716667	0.73624	0.13298
Q8K215	LYR motif-containing protein 4	0.0836667	0.709281	0.149181	0.260667	0.454932	0.342053	0.237333	0.323536	0.490078
P46737	Lys-63-specific deubiquitinase BRCC36	-0.018	0.973873	0.0114976	-0.708333	0.200487	0.697914	0.367667	0.549729	0.259851
Q6P1G2	Lysine-specific demethylase 2B	0.371667	0.203646	0.691124	0.295	0.49533	0.305105	-0.333667	0.237795	0.623797
Q99LR1	Lysophosphatidylserine lipase ABHD12	-0.0336667	0.915181	0.0384932	-0.628667	0.0923359	1.03463	-0.488	0.12393	0.906823
Q9CRY7	Lysophospholipase D GDPD1	-0.387	0.371459	0.430089	-0.187	0.699864	0.154986	-0.318	0.408318	0.389001
Q6NVG1	Lysophospholipid acyltransferase LPCAT4	-0.238667	0.438457	0.358073	-0.553667	0.203376	0.6917	-0.368	0.0962054	1.0168
Q9D8N3	Lysoplasmalogenase-like protein TMEM86A	-0.186333	0.613312	0.212319	-0.165333	0.47362	0.32457	-0.055	0.815147	0.0887642
P70699	Lysosomal alpha-glucosidase	-0.536667	0.108186	0.965828	-0.835	0.0670175	1.17381	-0.320333	0.300829	0.521681
O35114	Lysosome membrane protein 2	0.0256667	0.944456	0.0248183	-0.507667	0.183929	0.73535	-0.0573333	0.839885	0.0757801
P11438	Lysosome-associated membrane glycoprotein 1	-0.0776667	0.808174	0.092495	-0.281167	0.331427	0.479612	-0.0443333	0.867354	0.0618034
P17047	Lysosome-associated membrane glycoprotein 2	-0.542	0.328012	0.48411	-0.463333	0.164777	0.783104	0.0543333	0.857999	0.0665133
Q9D387	Lysosome-associated membrane glycoprotein 5	0.126667	0.472404	0.325686	0.415333	0.188287	0.725179	0.001	0.994005	0.00261127
P17897	Lysozyme C-1	-0.348667	0.333233	0.477252	-0.419667	0.431727	0.364791	0.0683333	0.892802	0.049245
P08905	Lysozyme C-2	0.282	0.47173	0.326306	-0.271	0.303686	0.517575	-0.337667	0.342455	0.465396
Q8BHE8	m-AAA protease-interacting protein 1, mitochondrial	-0.574	0.011402	1.94302	-0.290333	0.349785	0.456199	-0.14	0.315479	0.50103
P34884	Macrophage migration inhibitory factor	-0.349667	0.554979	0.255724	-0.735	0.465619	0.331969	-0.744667	0.0701702	1.15385
Q5NCE8	Magnesium transporter MRS2 homolog, mitochondrial	-0.209	0.567947	0.245692	-0.5185	0.179193	0.746679	0.138333	0.814886	0.0889032
Q8BHK1	Magnesium transporter NIPA1	0.0996667	0.698028	0.156127	-0.308333	0.261083	0.583221	-0.516667	0.124837	0.903658
Q9WV34	MAGUK p55 subfamily member 2	-0.268667	0.348405	0.457915	-0.261	0.363503	0.439492	0.836333	0.145857	0.836073
O88910	MAGUK p55 subfamily member 3	-0.147667	0.514656	0.288483	-0.0883333	0.751079	0.124314	0.173667	0.56044	0.251471
Q9JLB0	MAGUK p55 subfamily member 6	0.128667	0.802936	0.095319	-0.04	0.821182	0.0855607	-0.494333	0.0938465	1.02758
P04925	Major prion protein	-0.112	0.386168	0.413224	-0.145	0.533125	0.273171	0.0666667	0.714963	0.145717
P14152	Malate dehydrogenase, cytoplasmic	0.205	0.426408	0.370175	0.721333	0.174464	0.758294	-0.0456667	0.78737	0.103821
P08249	Malate dehydrogenase, mitochondrial	0.109	0.211946	0.673775	0.934	0.348312	0.458032	0.874	0.0607658	1.21634
Q6ZQI3	Malectin	-0.197667	0.407137	0.39026	-0.433833	0.13157	0.880844	0.16	0.532737	0.273487
Q9WVL0	Maleylacetoacetate isomerase	0.191667	0.409002	0.388275	0.176333	0.60052	0.221472	0.114333	0.751091	0.124308
Q3URE1	Malonate--CoA ligase ACSF3, mitochondrial	0.086	0.854003	0.0685408	-0.296	0.458506	0.338655	0.005	0.979285	0.0090907
Q99J39	Malonyl-CoA decarboxylase, mitochondrial	0.0276667	0.934719	0.0293189	-0.586333	0.143205	0.844041	-0.348333	0.30118	0.521174
Q8R3F5	Malonyl-CoA-acyl carrier protein transacylase, mitochondrial	-0.321	0.211005	0.675707	-0.456333	0.0761841	1.11814	-0.269	0.187168	0.727767
Q99M71	Mammalian ependymin-related protein 1	-0.664667	0.132519	0.877721	-0.081	0.732002	0.135488	0.738	0.124655	0.904289
Q80UM7	Mannosyl-oligosaccharide glucosidase	0.0113333	0.970735	0.0128992	-0.409	0.280936	0.551393	-0.122	0.643307	0.191581
Q80U28	MAP kinase-activating death domain protein	-0.216667	0.606909	0.216876	-0.44	0.151863	0.818548	-0.463333	0.141457	0.849375
Q14BB9	MAP6 domain-containing protein 1	0.642	0.358513	0.445496	0.3215	0.708679	0.149551	-0.0953333	0.801312	0.0961984
A2AJI0	MAP7 domain-containing protein 1	1.23367	0.031094	1.50732	0.304667	0.256457	0.590985	-0.300667	0.325274	0.487751
A2AG50	MAP7 domain-containing protein 2	-0.223	0.22875	0.640639	-0.101667	0.760634	0.118824	-0.0416667	0.662792	0.178623
A2AEY4	MAP7 domain-containing protein 3	0.3	0.0520136	1.28388	0.202	0.38921	0.409816	0.0903333	0.746761	0.126818
P28667	MARCKS-related protein	-0.0473333	0.717119	0.144409	-0.008	0.960836	0.0173505	0.0133333	0.933734	0.0297766
P05532	Mast/stem cell growth factor receptor Kit	0.0703333	0.430663	0.365862	-0.179667	0.186265	0.729869	-0.0833333	0.647128	0.18901
O89029	Matrilin-4	0.174333	0.185132	0.732518	0.0846667	0.808793	0.0921628	0.013	0.943199	0.0253965
Q8VCW8	Medium-chain acyl-CoA ligase ACSF2, mitochondrial	-0.167667	0.626412	0.20314	-0.456667	0.193205	0.713982	-0.234667	0.255854	0.592008
P45952	Medium-chain specific acyl-CoA dehydrogenase, mitochondrial	-0.143667	0.44709	0.349605	-0.112667	0.730129	0.1366	0.207667	0.427003	0.369569
A2A9R3	Melanoma-associated antigen B4	0.195333	0.48548	0.313829	0.241	0.450451	0.346353	0.458333	0.316821	0.499186
Q8VHK5	Membrane protein MLC1	-0.047	0.839187	0.0761411	-0.0856667	0.87523	0.0578779	0.240333	0.638897	0.194569
Q9QXY7	Membrane transport protein XK	-0.139	0.565591	0.247498	-0.199667	0.29315	0.53291	-0.0486667	0.812689	0.0900754
O55022	Membrane-associated progesterone receptor component 1	0.193667	0.420865	0.375857	-0.118667	0.512301	0.290475	-0.315333	0.255465	0.592669
Q80UU9	Membrane-associated progesterone receptor component 2	-0.142667	0.424921	0.371692	0.474667	0.493676	0.306558	0.420333	0.286055	0.543551
Q9CXI5	Mesencephalic astrocyte-derived neurotrophic factor	-0.0113333	0.957379	0.0189163	-0.217667	0.593399	0.226653	-0.152333	0.700622	0.154516
Q5UAK0	Mesoderm induction early response protein 1	0.353333	0.425741	0.370855	-0.287	0.013596	1.86659	-0.140667	0.637225	0.195707
P97772	Metabotropic glutamate receptor 1	0.0996667	0.698028	0.156127	-0.4715	0.032272	1.49117	-0.468667	0.212507	0.672626
Q14BI2	Metabotropic glutamate receptor 2	-0.130333	0.515541	0.287737	-0.23	0.312127	0.505669	0.0433333	0.787285	0.103868
Q9QYS2	Metabotropic glutamate receptor 3	0.0736667	0.658524	0.181428	-0.0561667	0.80529	0.0940474	0.00566667	0.98657	0.00587229
Q68EF4	Metabotropic glutamate receptor 4	-0.130333	0.515541	0.287737	-0.135667	0.351528	0.45404	-0.056	0.706809	0.150698
Q3UVX5	Metabotropic glutamate receptor 5	-0.0176667	0.956635	0.0192536	-0.358	0.48165	0.317268	-0.215333	0.230572	0.637193
Q68ED2	Metabotropic glutamate receptor 7	0.176333	0.282223	0.549407	0.00766667	0.976179	0.0104705	-0.385333	0.12238	0.912288
Q0GA42	Metal transporter CNNM1	-0.023	0.873319	0.0588269	-0.259667	0.1596	0.796968	0.0363333	0.852259	0.0694286
Q8BL86	Metallo-beta-lactamase domain-containing protein 2	-0.0893333	0.827701	0.0821267	0.206667	0.420189	0.376556	0.132	0.449513	0.347257
P12032	Metalloproteinase inhibitor 1	-0.182333	0.41845	0.378356	-0.0993333	0.672122	0.172552	-0.117667	0.620082	0.207551
P28184	Metallothionein-3	-0.00766667	0.886362	0.0523888	-0.37	0.102624	0.988749	-0.149	0.530625	0.275212
P47802	Metaxin-1	-0.198	0.62082	0.207034	0.289	0.587141	0.231258	0.847	0.135678	0.86749
O88441	Metaxin-2	0.049	0.722062	0.141426	0.158667	0.625432	0.20382	0.11	0.577413	0.238513
Q78J03	Methionine-R-sulfoxide reductase B2, mitochondrial	-0.0923333	0.874993	0.0579952	0.23	0.713819	0.146412	0.323	0.353641	0.451437
Q3ULD5	Methylcrotonoyl-CoA carboxylase beta chain, mitochondrial	0.191667	0.409002	0.388275	-0.0476667	0.825394	0.0833388	-0.111667	0.578236	0.237895
Q99MR8	Methylcrotonoyl-CoA carboxylase subunit alpha, mitochondrial	0.105667	0.775434	0.110455	0.288833	0.318301	0.497161	0.03	0.893434	0.0489375
Q9JLZ3	Methylglutaconyl-CoA hydratase, mitochondrial	-0.0373333	0.867146	0.0619078	0.498	0.440258	0.356292	0.0573333	0.872271	0.0593487
Q9EQ20	Methylmalonate-semialdehyde dehydrogenase [acylating], mitochondrial	-0.0203333	0.643243	0.191625	0.0746667	0.872069	0.0594494	0.314667	0.372098	0.429343
Q8C7H1	Methylmalonic aciduria type A homolog, mitochondrial	-0.0556667	0.825875	0.0830858	-0.0926667	0.701365	0.154056	0.041	0.862823	0.0640784
P16332	Methylmalonyl-CoA mutase, mitochondrial	-0.106667	0.686548	0.163329	0.144	0.742362	0.129384	0.0606667	0.891896	0.0496859
Q9CQT1	Methylthioribose-1-phosphate isomerase	-0.0593333	0.785337	0.104944	-0.295	0.194311	0.711502	0.007	0.977107	0.0100578
Q7TNS2	MICOS complex subunit Mic10	-0.09	0.682775	0.165722	-0.0306667	0.912346	0.0398405	-0.032	0.880432	0.0553039
Q8R404	MICOS complex subunit MIC13	-0.185	0.493506	0.306708	-0.596333	0.0233659	1.63142	-0.393	0.177523	0.750746
Q9CRB9	MICOS complex subunit Mic19	-0.46	0.297493	0.526524	-0.670333	0.0756304	1.1213	-0.0433333	0.850425	0.070364
Q91VN4	MICOS complex subunit Mic25	0.172	0.573483	0.241479	0.281	0.711952	0.147549	0.716	0.262353	0.581114
Q9DCZ4	MICOS complex subunit Mic26	-0.046	0.934489	0.029426	0.0103333	0.986921	0.0057178	0.185667	0.767927	0.11468
Q78IK4	MICOS complex subunit Mic27	-0.107333	0.751721	0.123943	-0.607833	0.0740926	1.13023	-0.353	0.2925	0.533875
Q8CAQ8	MICOS complex subunit Mic60	0.281	0.611509	0.213597	-0.162667	0.536973	0.270048	-0.349	0.538331	0.268951
Q9CPU4	Microsomal glutathione S-transferase 3	0.0713333	0.622357	0.20596	0.109667	0.650175	0.18697	0.0636667	0.770025	0.113495
Q9QXZ0	Microtubule-actin cross-linking factor 1	-0.072	0.876005	0.0574934	0.053	0.914718	0.0387126	-0.0153333	0.968748	0.0137891
Q9QYR6	Microtubule-associated protein 1A	-0.217667	0.583669	0.233834	0.001	0.998511	0.00064703	-0.193333	0.679587	0.167755
P14873	Microtubule-associated protein 1B	-0.737333	0.284146	0.546458	0.615667	0.451879	0.344978	-0.0806667	0.738952	0.131384
P20357	Microtubule-associated protein 2	-0.089	0.803878	0.09481	-0.236667	0.62535	0.203877	-0.189	0.229225	0.639738
P27546	Microtubule-associated protein 4	0.0843333	0.911078	0.0404447	-0.256667	0.409529	0.387715	-0.375	0.576008	0.239572
Q7TSJ2	Microtubule-associated protein 6	-0.678667	0.252772	0.597271	0.064	0.956059	0.0195153	-0.0736667	0.931508	0.0308134
Q8R001	Microtubule-associated protein RP/EB family member 2	0.186667	0.42054	0.376193	0.851833	0.225638	0.646588	0.547	0.154507	0.811053
Q6PER3	Microtubule-associated protein RP/EB family member 3	-0.006	0.984733	0.00668152	0.128667	0.743373	0.128793	0.0606667	0.880012	0.0555115
P10637	Microtubule-associated protein tau	-0.144667	0.259007	0.586689	0.550667	0.437273	0.359247	0.181333	0.33983	0.468738
Q91VR7	Microtubule-associated proteins 1A/1B light chain 3A	0.109333	0.882734	0.0541702	-0.202	0.780586	0.107579	-0.235667	0.429686	0.366849
Q9CQV6	Microtubule-associated proteins 1A/1B light chain 3B	-0.195667	0.34036	0.468061	-0.224333	0.582455	0.234738	-0.105667	0.677742	0.168936
Q9CQ86	Migration and invasion enhancer 1	-0.0876667	0.725508	0.139358	-0.273333	0.269031	0.570197	0.265	0.406093	0.391375
Q9JM52	Misshapen-like kinase 1	0.439667	0.351731	0.453789	-0.352667	0.210744	0.676245	-0.550667	0.301611	0.520553
Q9CR62	Mitochondrial 2-oxoglutarate/malate carrier protein	0.102	0.538447	0.268857	-0.166667	0.37877	0.421624	0.129333	0.719359	0.143054
Q922Q1	Mitochondrial amidoxime reducing component 2	0.191333	0.226392	0.645139	0.133667	0.625199	0.203982	0.167	0.386733	0.412589
Q9CW42	Mitochondrial amidoxime-reducing component 1	0.277333	0.346598	0.460174	-0.119	0.808443	0.0923504	0.321667	0.339291	0.469428
Q8VCF0	Mitochondrial antiviral-signaling protein	-0.117833	0.764275	0.11675	0.0548333	0.820854	0.0857341	0.0953333	0.770038	0.113488
Q8BL03	Mitochondrial basic amino acids transporter	0.162667	0.737627	0.132163	-0.110333	0.870583	0.06019	-0.174667	0.72844	0.137606
Q9CXD6	Mitochondrial calcium uniporter regulator 1	-0.11	0.710189	0.148626	0.2505	0.516675	0.286782	-0.416	0.630409	0.200378
Q9Z2Z6	Mitochondrial carnitine/acylcarnitine carrier protein	-0.162	0.399496	0.398487	-0.123333	0.682122	0.166138	0.0266667	0.89287	0.0492118
Q791T5	Mitochondrial carrier homolog 1	0.0333333	0.793011	0.100721	-0.0563333	0.832617	0.0795547	0.094	0.634691	0.197438
Q791V5	Mitochondrial carrier homolog 2	-0.518667	0.240069	0.619663	-0.205333	0.799928	0.0969493	0.503	0.479001	0.319664
Q9CZP5	Mitochondrial chaperone BCS1	0.0486667	0.903284	0.0441756	-0.612333	0.366744	0.435637	-0.744167	0.195973	0.707804
Q8R0Y8	Mitochondrial coenzyme A transporter SLC25A42	0.462	0.378233	0.422241	-0.146333	0.699745	0.15506	-0.269667	0.639506	0.194156
Q9QZD8	Mitochondrial dicarboxylate carrier	0.189667	0.130136	0.885602	0.178	0.60025	0.221668	0.198	0.44907	0.347686
Q9CQ92	Mitochondrial fission 1 protein	0.617333	0.37401	0.427116	-0.125	0.630988	0.199979	-0.536	0.438357	0.358172
Q6PCP5	Mitochondrial fission factor	-0.0556667	0.917135	0.0375667	-0.600667	0.301011	0.521417	-0.201667	0.829508	0.0811795
Q9CRB8	Mitochondrial fission process protein 1	-0.192	0.187022	0.728107	-0.330667	0.38481	0.414753	-0.0783333	0.575419	0.240016
Q9CWE0	Mitochondrial fission regulator 1-like	2.075	0.475249	0.323079	-0.331167	0.395225	0.403156	-0.435667	0.37557	0.425309
Q8BMG8	Mitochondrial folate transporter/carrier	-0.321	0.211005	0.675707	-0.912667	0.232941	0.632754	-0.269	0.187168	0.727767
Q9D6M3	Mitochondrial glutamate carrier 1	0.133	0.569687	0.244364	0.363667	0.592979	0.226961	0.147667	0.655934	0.18314
Q9DB41	Mitochondrial glutamate carrier 2	-0.284333	0.390417	0.408471	-0.262667	0.516129	0.287242	0.0836667	0.859784	0.0656106
P62073	Mitochondrial import inner membrane translocase subunit Tim10	0.0696667	0.811992	0.0904481	-0.228	0.294806	0.530464	-0.384667	0.262948	0.58013
Q9WV96	Mitochondrial import inner membrane translocase subunit Tim10 B	-0.00766667	0.978843	0.00928684	-0.335333	0.152896	0.815603	-0.65	0.0485984	1.31338
P62075	Mitochondrial import inner membrane translocase subunit Tim13	0.552333	0.364266	0.438581	0.363333	0.575126	0.240237	-0.674	0.286949	0.542196
Q9CQV7	Mitochondrial import inner membrane translocase subunit TIM14	-0.241667	0.534264	0.272244	-0.162333	0.737647	0.132152	-0.483667	0.0690112	1.16108
Q9CQV1	Mitochondrial import inner membrane translocase subunit TIM16	0.099	0.52712	0.27809	-0.161667	0.519398	0.2845	-0.174	0.363449	0.439557
Q9Z0V8	Mitochondrial import inner membrane translocase subunit Tim17-A	-0.0783333	0.498699	0.302161	-0.371667	0.098608	1.00609	-0.212667	0.261372	0.582742
Q9Z0V7	Mitochondrial import inner membrane translocase subunit Tim17-B	0.559167	0.0883754	1.05367	-0.111833	0.751792	0.123902	0.0513333	0.890206	0.0505096
Q9CQ85	Mitochondrial import inner membrane translocase subunit Tim22	0.027	0.921183	0.0356543	-0.335333	0.152896	0.815603	-0.65	0.0485984	1.31338
Q9WTQ8	Mitochondrial import inner membrane translocase subunit Tim23	-0.213333	0.443419	0.353186	-0.067	0.670227	0.173778	0.0696667	0.76891	0.114124
Q8BGX2	Mitochondrial import inner membrane translocase subunit Tim29	0.059	0.637322	0.195641	0.131333	0.725294	0.139486	0.385333	0.33034	0.481038
O35857	Mitochondrial import inner membrane translocase subunit TIM44	0.0696667	0.811992	0.0904481	-0.246667	0.476776	0.321685	-0.257	0.609929	0.214721
Q9D880	Mitochondrial import inner membrane translocase subunit TIM50	-0.628	0.274065	0.562146	-0.561	0.293583	0.532269	0.221333	0.705628	0.151424
Q9WVA2	Mitochondrial import inner membrane translocase subunit Tim8 A	-0.408667	0.54011	0.267518	-0.221167	0.784935	0.105167	0.069	0.904252	0.0437105
P62077	Mitochondrial import inner membrane translocase subunit Tim8 B	0.373	0.00422342	2.37434	-0.0863333	0.563794	0.248879	-0.348	0.0220307	1.65697
Q9WV98	Mitochondrial import inner membrane translocase subunit Tim9	-0.228	0.100438	0.998102	-0.209667	0.293819	0.531921	0.0846667	0.83165	0.0800594
Q9DCC8	Mitochondrial import receptor subunit TOM20 homolog	-0.092	0.583088	0.234266	-0.0796667	0.627835	0.202154	0.220667	0.36104	0.442445
Q9CPQ3	Mitochondrial import receptor subunit TOM22 homolog	0.323	0.584404	0.233286	-0.0943333	0.796465	0.0988335	-0.282	0.748679	0.125704
Q9CYG7	Mitochondrial import receptor subunit TOM34	-0.263	0.267566	0.572569	-0.257667	0.199788	0.699431	0.145	0.441273	0.355293
Q9QYA2	Mitochondrial import receptor subunit TOM40 homolog	-0.066	0.891003	0.0501208	-0.611	0.12284	0.91066	-0.844667	0.113875	0.94357
Q9CZR3	Mitochondrial import receptor subunit TOM40B	-0.0976667	0.651653	0.185983	0.0673333	0.849873	0.0706461	0.313667	0.324191	0.489199
Q9D173	Mitochondrial import receptor subunit TOM7 homolog	0.270333	0.692541	0.159555	-0.301	0.357386	0.446863	-0.224667	0.688341	0.162197
Q9CZW5	Mitochondrial import receptor subunit TOM70	-0.539333	0.409782	0.387447	0.400667	0.335869	0.47383	0.651333	0.0978906	1.00926
Q8VEA4	Mitochondrial intermembrane space import and assembly protein 40	-0.171333	0.663002	0.178485	-0.568833	0.203379	0.691694	0.195	0.680341	0.167274
Q3URS9	Mitochondrial potassium channel	0.411	0.294021	0.531622	-0.0291667	0.93245	0.0303745	-0.445	0.110836	0.955321
Q9CXJ4	Mitochondrial potassium channel ATP-binding subunit	0.023	0.915747	0.0382246	0.0523333	0.883148	0.0539667	0.148	0.449373	0.347393
Q9Z2I0	Mitochondrial proton/calcium exchanger protein	-0.633667	0.506283	0.295607	-1.30883	0.125136	0.902618	-0.639667	0.326074	0.486684
P63030	Mitochondrial pyruvate carrier 1	0.03	0.901974	0.0448059	-0.0186667	0.94385	0.025097	-0.142333	0.427819	0.36874
Q9D023	Mitochondrial pyruvate carrier 2	-0.280333	0.504022	0.29755	-0.338333	0.428062	0.368493	-0.208	0.20139	0.695962
Q8BG51	Mitochondrial Rho GTPase 1	-0.146667	0.48012	0.31865	-0.103333	0.483287	0.315795	0.354333	0.340087	0.468409
Q8JZN7	Mitochondrial Rho GTPase 2	-0.310333	0.307109	0.512708	-0.456833	0.254016	0.595139	0.0913333	0.652218	0.185607
Q9CWX4	Mitochondrial RNA pseudouridine synthase Rpusd4	0.323	0.21494	0.667683	0.336	0.247261	0.606845	0.147	0.612239	0.213079
Q9DAM5	Mitochondrial thiamine pyrophosphate carrier	-0.220667	0.347771	0.458706	-0.5805	0.0961779	1.01692	0.265667	0.600827	0.221251
Q9CQF4	Mitochondrial transcription rescue factor 1	0.0783333	0.631763	0.199446	-0.380167	0.128559	0.890896	0.246333	0.410477	0.386711
Q8VCM5	Mitochondrial ubiquitin ligase activator of NFKB 1	0.756333	0.155484	0.808315	0.417333	0.428038	0.368518	0.531333	0.31326	0.504095
Q9DC61	Mitochondrial-processing peptidase subunit alpha	-0.285667	0.372912	0.428393	-0.807	0.0687776	1.16255	-0.664333	0.0344485	1.46283
Q9CXT8	Mitochondrial-processing peptidase subunit beta	0.114	0.705995	0.151198	-0.134	0.728791	0.137397	-0.28	0.470396	0.327537
Q811U4	Mitofusin-1	-0.155667	0.512575	0.290243	-0.148833	0.523719	0.280902	-0.0733333	0.595458	0.225149
Q80U63	Mitofusin-2	-0.082	0.759363	0.119551	-0.026	0.956415	0.0193537	0.399	0.222688	0.652302
P63085	Mitogen-activated protein kinase 1	0.0703333	0.430663	0.365862	-0.179667	0.186265	0.729869	-0.0833333	0.647128	0.18901
Q61831	Mitogen-activated protein kinase 10	0.715	0.104022	0.982875	-0.272333	0.165185	0.782028	-0.695	0.143997	0.841646
Q80Y86	Mitogen-activated protein kinase 15	0.0306667	0.879691	0.05567	-0.0833333	0.551916	0.258127	-0.139667	0.44869	0.348054
Q63844	Mitogen-activated protein kinase 3	0.0703333	0.430663	0.365862	-0.179667	0.186265	0.729869	-0.0833333	0.647128	0.18901
Q6P5G0	Mitogen-activated protein kinase 4	-0.355	0.264306	0.577893	-0.534333	0.228903	0.640349	-0.306	0.161947	0.790627
Q61532	Mitogen-activated protein kinase 6	-0.355	0.264306	0.577893	-0.230667	0.503793	0.297748	-0.306	0.161947	0.790627
Q9WTU6	Mitogen-activated protein kinase 9	0.004	0.992233	0.00338649	-0.294	0.407923	0.389422	-0.039	0.843146	0.0740972
O08648	Mitogen-activated protein kinase kinase kinase 4	0.252667	0.290798	0.536409	0.0513333	0.887956	0.0516085	-0.129	0.262244	0.581295
P97820	Mitogen-activated protein kinase kinase kinase kinase 4	-0.222667	0.581402	0.235523	-0.33	0.327805	0.484384	0.175667	0.501119	0.300059
Q4QQM5	Mitoguardin 1	-0.203667	0.540649	0.267084	-0.208667	0.537228	0.269841	0.306	0.39203	0.406681
Q8BK03	Mitoguardin 2	-0.345333	0.257977	0.588419	-0.444	0.175367	0.756053	-0.0716667	0.618049	0.208977
Q8BT35	Mitoregulin	-0.0843333	0.638333	0.194952	-0.245333	0.271406	0.56638	-0.311333	0.0605813	1.21766
O08901	Mitotic checkpoint serine/threonine-protein kinase BUB1	0.022	0.936104	0.0286757	-0.207	0.543364	0.264909	-0.406	0.0364678	1.43809
P26041	Moesin	-0.00966667	0.957574	0.0188277	-0.489667	0.0401036	1.39682	-0.158333	0.568493	0.245275
Q8R2Y0	Monoacylglycerol lipase ABHD6	0.051	0.660045	0.180427	-0.164667	0.520668	0.283439	-0.143333	0.49543	0.305018
P53986	Monocarboxylate transporter 1	0.455667	0.389221	0.409804	-0.0453333	0.767038	0.115183	0.154333	0.821772	0.0852485
Q3V3R1	Monofunctional C1-tetrahydrofolate synthase, mitochondrial	0.034	0.905702	0.0430146	-0.015	0.973179	0.0118073	0.407667	0.365835	0.436715
O35678	Monoglyceride lipase	-0.657667	0.0979414	1.00903	-0.471	0.189743	0.721835	0.153333	0.548918	0.260493
Q99LX5	Multiple myeloma tumor-associated protein 2 homolog	-0.136	0.41212	0.384976	-0.178667	0.444659	0.351973	0.0296667	0.878844	0.0560883
Q91YU3	Myb/SANT-like DNA-binding domain-containing protein 4	0.00866667	0.969751	0.0133397	-0.25	0.433551	0.36296	-0.357	0.186481	0.729366
O08539	Myc box-dependent-interacting protein 1	-0.130333	0.74813	0.126023	-0.0423333	0.953389	0.02073	-0.147333	0.631117	0.19989
Q6PE15	Mycophenolic acid acyl-glucuronide esterase, mitochondrial	-0.109333	0.677507	0.169086	-0.477833	0.0978142	1.0096	-0.407667	0.136541	0.864737
P04370	Myelin basic protein	0.850667	0.735952	0.133151	-1.324	0.141022	0.850712	-0.759	0.368077	0.434062
Q8C854	Myelin expression factor 2	-0.203667	0.574129	0.240991	-0.0833333	0.871091	0.0599363	0.122333	0.67748	0.169103
P60202	Myelin proteolipid protein	-0.105	0.730997	0.136085	-0.104167	0.829174	0.0813541	0.101333	0.845955	0.0726527
P20917	Myelin-associated glycoprotein	0.232667	0.541416	0.266469	-0.166	0.538408	0.268889	-0.294333	0.243731	0.613089
Q9D2P8	Myelin-associated oligodendrocyte basic protein	0.238	0.398725	0.399327	0.163	0.514679	0.288463	0.0836667	0.716102	0.145025
Q61885	Myelin-oligodendrocyte glycoprotein	0.025	0.927334	0.032764	-0.352667	0.120037	0.920683	-0.282	0.258241	0.587975
Q99KX1	Myeloid leukemia factor 2	-0.374333	0.179931	0.744894	-0.13	0.669206	0.17444	0.376333	0.229761	0.638724
O35682	Myeloid-associated differentiation marker	-0.201	0.454383	0.342578	-0.328333	0.36945	0.432444	-0.307667	0.284988	0.545174
Q80YT7	Myomegalin	0.128667	0.709747	0.148896	-0.128	0.611304	0.213743	0.0196667	0.935663	0.0288804
Q8CI43	Myosin light chain 6B	-0.523333	0.184324	0.734419	-0.287	0.349004	0.457169	0.207	0.376251	0.424522
Q60605	Myosin light polypeptide 6	-0.216667	0.169463	0.770924	0.062	0.828054	0.0819411	-0.0953333	0.471937	0.326116
Q3THE2	Myosin regulatory light chain 12B	-0.853167	0.188193	0.725395	-0.809167	0.156793	0.804674	-0.542333	0.257504	0.589215
Q9CQ19	Myosin regulatory light polypeptide 9	-0.0583333	0.880762	0.0551414	-0.298	0.228473	0.641165	0.159	0.392446	0.40622
Q61879	Myosin-10	-0.0793333	0.765918	0.115818	-0.116	0.728446	0.137603	-0.0463333	0.842836	0.0742571
O08638	Myosin-11	0.232333	0.43477	0.36174	-0.353667	0.20244	0.693705	-0.391667	0.147913	0.829995
Q6URW6	Myosin-14	0.216	0.630672	0.200196	-0.254667	0.331452	0.479579	-0.131667	0.769526	0.113776
Q5SX39	Myosin-4	2.162	0.332246	0.47854	-0.0266667	0.91906	0.0366561	-0.337667	0.206674	0.684715
Q8VDD5	Myosin-9	-0.526	0.405879	0.391604	-0.481	0.386002	0.413411	0.0336667	0.934674	0.02934
Q5XKE0	Myosin-binding protein C, fast-type	0.756333	0.155484	0.808315	0.294	0.536984	0.270039	-0.00533333	0.988504	0.00502163
P62774	Myotrophin	0.0813333	0.790833	0.101915	-0.204833	0.532367	0.273789	-0.085	0.79918	0.0973551
Q6ZPE2	Myotubularin-related protein 5	-0.0683333	0.816307	0.0881466	0.117	0.766821	0.115306	-0.135333	0.528384	0.27705
P26645	Myristoylated alanine-rich C-kinase substrate	-0.205667	0.13159	0.880777	0.117333	0.800945	0.0963973	0.5	0.188341	0.725055
Q9CWS0	N(G),N(G)-dimethylarginine dimethylaminohydrolase 1	0.545	0.229991	0.63829	-0.2905	0.178268	0.748927	-0.0626667	0.881675	0.0546917
P70441	Na(+)/H(+) exchange regulatory cofactor NHE-RF1	0.0863333	0.354367	0.450547	-0.2045	0.148539	0.82816	-0.244333	0.347422	0.459143
Q99MJ6	Na(+)/H(+) exchange regulatory cofactor NHE-RF4	-0.67	0.0386084	1.41332	-0.308667	0.138478	0.858621	0.449333	0.246149	0.608802
Q9JIY8	N-acetyltransferase family 8 member 3	-0.113333	0.653647	0.184656	-0.220333	0.365101	0.437588	0.203333	0.49057	0.309299
E0CYR6	N-acetyltransferase family 8 member 7	-0.113333	0.653647	0.184656	-0.011	0.98033	0.00862786	0.553667	0.183624	0.736071
Q8C5H8	NAD kinase 2, mitochondrial	-0.264333	0.414884	0.382073	0.047	0.920529	0.0359624	0.236667	0.625762	0.203591
Q61941	NAD(P) transhydrogenase, mitochondrial	-0.0456667	0.627319	0.202512	-0.0763333	0.478057	0.320521	-0.061	0.628083	0.201983
Q8K4Z3	NAD(P)H-hydrate epimerase	-0.0413333	0.931134	0.0309878	-0.479	0.246613	0.607984	-0.372	0.444511	0.352117
Q99KE1	NAD-dependent malic enzyme, mitochondrial	-0.0603333	0.700378	0.154667	-0.136	0.522029	0.282305	0.331	0.405828	0.391658
Q8VDQ8	NAD-dependent protein deacetylase sirtuin-2	-0.176333	0.391998	0.406716	-0.126	0.566698	0.246649	0.307333	0.289829	0.537858
Q8K2C6	NAD-dependent protein deacylase sirtuin-5, mitochondrial	-0.054	0.868661	0.0611498	-0.137667	0.618186	0.208881	0.162	0.659897	0.180524
A2AIL4	NADH dehydrogenase (ubiquinone) complex I, assembly factor 6	-0.262333	0.39368	0.404857	-0.670667	0.0264563	1.57747	-0.425	0.164974	0.782584
Q59J78	NADH dehydrogenase [ubiquinone] 1 alpha subcomplex assembly factor 2	-0.173667	0.410087	0.387124	-0.515667	0.303786	0.517432	-0.567	0.059213	1.22758
Q9JKL4	NADH dehydrogenase [ubiquinone] 1 alpha subcomplex assembly factor 3	-0.047	0.839187	0.0761411	-0.0856667	0.87523	0.0578779	0.240333	0.638897	0.194569
Q9D1H6	NADH dehydrogenase [ubiquinone] 1 alpha subcomplex assembly factor 4	0.178	0.807005	0.0931237	0.066	0.794909	0.0996828	-0.216333	0.687185	0.162926
O35683	NADH dehydrogenase [ubiquinone] 1 alpha subcomplex subunit 1	0.220333	0.254766	0.593859	0.602667	0.230889	0.636597	0.258667	0.284718	0.545585
Q99LC3	NADH dehydrogenase [ubiquinone] 1 alpha subcomplex subunit 10, mitochondrial	0.123	0.775053	0.110668	-0.137333	0.617081	0.209658	-0.343333	0.433115	0.363397
Q9D8B4	NADH dehydrogenase [ubiquinone] 1 alpha subcomplex subunit 11	-0.0453333	0.926465	0.0331709	-0.399667	0.111059	0.954445	-0.285	0.647014	0.189086
Q7TMF3	NADH dehydrogenase [ubiquinone] 1 alpha subcomplex subunit 12	-0.232	0.348131	0.458258	-0.124333	0.665405	0.176914	0.344333	0.257191	0.589745
Q9ERS2	NADH dehydrogenase [ubiquinone] 1 alpha subcomplex subunit 13	-0.017	0.933731	0.0297781	-0.104667	0.729801	0.136796	-0.013	0.955644	0.0197039
Q9CQ75	NADH dehydrogenase [ubiquinone] 1 alpha subcomplex subunit 2	-0.232	0.348131	0.458258	-0.124333	0.665405	0.176914	0.344333	0.257191	0.589745
Q9CQ91	NADH dehydrogenase [ubiquinone] 1 alpha subcomplex subunit 3	0.06	0.594213	0.226058	-0.037	0.903762	0.043946	0.163	0.509306	0.293021
Q9CPP6	NADH dehydrogenase [ubiquinone] 1 alpha subcomplex subunit 5	0.108667	0.538872	0.268514	-0.101667	0.496745	0.303867	-0.0433333	0.850425	0.070364
Q9CQZ5	NADH dehydrogenase [ubiquinone] 1 alpha subcomplex subunit 6	-0.589	0.40612	0.391346	0.0593333	0.713038	0.146888	0.167667	0.245657	0.609671
Q9Z1P6	NADH dehydrogenase [ubiquinone] 1 alpha subcomplex subunit 7	-0.555333	0.179805	0.745199	-0.664	0.25488	0.593663	-0.467667	0.0918359	1.03699
Q9DCJ5	NADH dehydrogenase [ubiquinone] 1 alpha subcomplex subunit 8	0.0926667	0.637097	0.195794	0.0688333	0.782647	0.106434	-0.0346667	0.902028	0.0447797
Q9DC69	NADH dehydrogenase [ubiquinone] 1 alpha subcomplex subunit 9, mitochondrial	0.235667	0.0653619	1.18468	0.556	0.219276	0.659008	0.619	0.106752	0.971622
P0DN34	NADH dehydrogenase [ubiquinone] 1 beta subcomplex subunit 1	0.0736667	0.658524	0.181428	-0.0561667	0.80529	0.0940474	0.00566667	0.98657	0.00587229
Q9DCS9	NADH dehydrogenase [ubiquinone] 1 beta subcomplex subunit 10	-1.059	0.0370359	1.43138	-0.881667	0.210501	0.676747	-0.161	0.685493	0.163997
O09111	NADH dehydrogenase [ubiquinone] 1 beta subcomplex subunit 11, mitochondrial	0.172	0.604748	0.218426	-0.138667	0.635559	0.196844	-0.353667	0.32727	0.485094
Q9CPU2	NADH dehydrogenase [ubiquinone] 1 beta subcomplex subunit 2, mitochondrial	-0.0543333	0.788908	0.102974	0.003	0.995509	0.00195479	0.32	0.481425	0.317471
Q9CQZ6	NADH dehydrogenase [ubiquinone] 1 beta subcomplex subunit 3	-0.393333	0.452695	0.344194	-0.701167	0.259592	0.585709	0.0336667	0.934674	0.02934
Q9CQC7	NADH dehydrogenase [ubiquinone] 1 beta subcomplex subunit 4	-0.00966667	0.655471	0.183447	-0.1505	0.0395566	1.40278	-0.199333	0.00543785	2.26457
Q9CQH3	NADH dehydrogenase [ubiquinone] 1 beta subcomplex subunit 5, mitochondrial	0.0696667	0.811992	0.0904481	0.346667	0.621861	0.206307	-0.214333	0.618996	0.208312
Q3UIU2	NADH dehydrogenase [ubiquinone] 1 beta subcomplex subunit 6	0.0696667	0.811992	0.0904481	-0.217667	0.278392	0.555344	-0.199333	0.57587	0.239675
Q9CR61	NADH dehydrogenase [ubiquinone] 1 beta subcomplex subunit 7	-0.0623333	0.947962	0.0232093	-1.12467	0.183799	0.735657	-0.985333	0.224052	0.649651
Q9D6J5	NADH dehydrogenase [ubiquinone] 1 beta subcomplex subunit 8, mitochondrial	-0.152	0.71509	0.145639	-0.432333	0.0601553	1.22073	-0.208	0.680724	0.167029
Q9CQJ8	NADH dehydrogenase [ubiquinone] 1 beta subcomplex subunit 9	-0.044	0.530264	0.275508	-0.245	0.121594	0.915089	0.051	0.744328	0.128236
Q9CQ54	NADH dehydrogenase [ubiquinone] 1 subunit C2	0.247333	0.376507	0.424227	0.0666667	0.743068	0.128971	-0.228667	0.457921	0.33921
Q91YT0	NADH dehydrogenase [ubiquinone] flavoprotein 1, mitochondrial	-0.146333	0.835065	0.0782797	-0.514667	0.43323	0.363281	-0.42	0.370035	0.431757
Q9D6J6	NADH dehydrogenase [ubiquinone] flavoprotein 2, mitochondrial	-0.203333	0.540202	0.267444	-0.253	0.438585	0.357946	0.174667	0.640063	0.193777
Q8BK30	NADH dehydrogenase [ubiquinone] flavoprotein 3, mitochondrial	-0.170667	0.479177	0.319504	0.0393333	0.912381	0.0398236	0.460667	0.198114	0.703084
Q91WD5	NADH dehydrogenase [ubiquinone] iron-sulfur protein 2, mitochondrial	-0.084	0.726341	0.13886	-0.445333	0.157548	0.802588	-0.0873333	0.709898	0.148804
Q9DCT2	NADH dehydrogenase [ubiquinone] iron-sulfur protein 3, mitochondrial	0.482	0.612992	0.212545	-0.689	0.36473	0.438028	-1.26667	0.107429	0.968879
Q9CXZ1	NADH dehydrogenase [ubiquinone] iron-sulfur protein 4, mitochondrial	0.087	0.748708	0.125687	-0.359667	0.147729	0.830535	-0.389667	0.186296	0.729797
Q99LY9	NADH dehydrogenase [ubiquinone] iron-sulfur protein 5	-0.208667	0.440668	0.355889	-0.164667	0.560989	0.251046	0.146333	0.375396	0.42551
P52503	NADH dehydrogenase [ubiquinone] iron-sulfur protein 6, mitochondrial	0.188667	0.529468	0.276161	0.502333	0.525935	0.279068	0.27	0.588743	0.230075
Q9DC70	NADH dehydrogenase [ubiquinone] iron-sulfur protein 7, mitochondrial	0.478667	0.553868	0.256593	-0.854	0.0938742	1.02745	-0.961333	0.177996	0.74959
Q8K3J1	NADH dehydrogenase [ubiquinone] iron-sulfur protein 8, mitochondrial	0.307	0.603481	0.219337	-0.344333	0.372056	0.429392	-0.747	0.187153	0.727803
Q9DB73	NADH-cytochrome b5 reductase 1	0.172	0.604748	0.218426	-0.195667	0.544263	0.264191	-0.315	0.370752	0.430916
Q9DCN2	NADH-cytochrome b5 reductase 3	-0.360667	0.350109	0.455796	-0.158667	0.744523	0.128122	-0.213667	0.6204	0.207328
Q91VD9	NADH-ubiquinone oxidoreductase 75 kDa subunit, mitochondrial	-0.0396667	0.90569	0.0430204	-0.121333	0.597673	0.223536	-0.057	0.797038	0.0985212
P03888	NADH-ubiquinone oxidoreductase chain 1	-0.7	0.340494	0.467891	-0.2	0.767381	0.114989	0.0443333	0.919625	0.036389
P03893	NADH-ubiquinone oxidoreductase chain 2	-0.0836667	0.76073	0.118769	-0.0323333	0.929674	0.0316691	0.110667	0.585239	0.232666
P03899	NADH-ubiquinone oxidoreductase chain 3	-0.345333	0.159609	0.796943	-0.0836667	0.864521	0.0632247	0.390333	0.215436	0.666682
P03911	NADH-ubiquinone oxidoreductase chain 4	-0.105667	0.727876	0.137943	-0.0463333	0.874313	0.0583332	0.217	0.378284	0.422182
P03921	NADH-ubiquinone oxidoreductase chain 5	0.252	0.69916	0.155423	-0.308	0.279941	0.552933	-0.181	0.775336	0.11051
Q8BMF3	NADP-dependent malic enzyme, mitochondrial	0.273333	0.454356	0.342603	-0.358	0.102723	0.988332	-0.0166667	0.977078	0.0100706
Q61578	NADPH:adrenodoxin oxidoreductase, mitochondrial	-0.532667	0.252508	0.597725	-0.433667	0.188188	0.725408	-0.254667	0.3414	0.466736
P37040	NADPH--cytochrome P450 reductase	-0.254333	0.615337	0.210887	0.053	0.834322	0.0786663	-0.225333	0.0913393	1.03934
A2AI05	NADPH-dependent diflavin oxidoreductase 1	0.178667	0.634623	0.197484	0.209	0.527205	0.27802	0.397667	0.34033	0.4681
P28660	Nck-associated protein 1	-0.0723333	0.740432	0.130515	-0.406833	0.156716	0.804888	0.316333	0.289035	0.539049
Q9ESJ4	NCK-interacting protein with SH3 domain	-0.347333	0.283413	0.547581	0.159	0.635221	0.197075	0.085	0.793809	0.100284
Q9DBH0	NEDD4-like E3 ubiquitin-protein ligase WWP2	-0.220333	0.512437	0.29036	-0.378	0.402615	0.39511	-0.446667	0.158403	0.800236
P29595	NEDD8	0.625	0.150816	0.821553	-0.011	0.977958	0.00967978	-0.518667	0.221153	0.655306
P97798	Neogenin	-0.113667	0.776346	0.109945	-0.222	0.528514	0.276944	0.0266667	0.942584	0.0256801
Q6ZWR6	Nesprin-1	-0.110667	0.732856	0.134981	-0.113333	0.752066	0.123744	0.214667	0.450033	0.346755
Q6R891	Neurabin-2	0.102	0.538447	0.268857	-0.166667	0.37877	0.421624	0.129333	0.719359	0.143054
P13595	Neural cell adhesion molecule 1	-0.145667	0.580163	0.23645	-0.0756667	0.838981	0.0762477	0.046	0.863507	0.0637342
O35136	Neural cell adhesion molecule 2	-0.00766667	0.886362	0.0523888	-0.122667	0.616836	0.209831	-0.0656667	0.739354	0.131147
P11627	Neural cell adhesion molecule L1	0.0786667	0.923456	0.0345836	-0.745667	0.197204	0.705085	-0.811	0.213667	0.670263
Q9CS84	Neurexin-1	0.0496667	0.713032	0.146891	-0.227833	0.174767	0.75754	-0.176667	0.0848894	1.07115
P0DI97	Neurexin-1-beta	-0.063	0.88128	0.054886	-0.720667	0.1067	0.971835	-0.569667	0.0460066	1.33718
E9Q7X7	Neurexin-2	0.0986667	0.803981	0.0947542	-0.351333	0.142466	0.84629	-0.291333	0.476317	0.322104
Q6P9K9	Neurexin-3	0.324667	0.385745	0.4137	0.144667	0.665902	0.176589	0.5	0.158966	0.798696
Q8C985	Neurexin-3-beta	-0.169333	0.620518	0.207245	-0.0623333	0.791092	0.101773	0.154667	0.588855	0.229992
Q8CFV4	Neuritin	-0.0533333	0.742264	0.129442	0.487667	0.539239	0.268218	0.654667	0.147633	0.830817
Q9EPN1	Neurobeachin	-0.079	0.749365	0.125307	-0.147667	0.501957	0.299334	0.163333	0.536315	0.27058
Q91X97	Neurocalcin-delta	0.0343333	0.461893	0.335458	0.487667	0.439841	0.356704	0.655333	0.195414	0.709045
P55066	Neurocan core protein	-0.216667	0.169463	0.770924	0.062	0.828054	0.0819411	-0.0953333	0.471937	0.326116
Q9Z0E0	Neurochondrin	-0.121667	0.581144	0.235717	-0.268	0.729106	0.137209	-0.0843333	0.636621	0.196119
Q810U3	Neurofascin	0.151667	0.49033	0.309512	0.143	0.670912	0.173334	0.165667	0.727546	0.13814
Q04690	Neurofibromin	-0.259	0.573814	0.241229	0.434	0.150698	0.821892	0.639667	0.202352	0.693893
P19246	Neurofilament heavy polypeptide	0.283333	0.637674	0.195401	0.463667	0.551806	0.258214	0.308	0.694555	0.158293
P08551	Neurofilament light polypeptide	-0.0853333	0.835673	0.0779634	-0.284667	0.5505	0.259243	0.0386667	0.925659	0.0335492
P08553	Neurofilament medium polypeptide	-0.0793333	0.760841	0.118706	-0.0476667	0.868405	0.0612778	0.614667	0.181744	0.74054
P60761	Neurogranin	-0.386667	0.524964	0.27987	-0.0906667	0.92042	0.036014	-0.25	0.428391	0.36816
B0F2B4	Neuroligin 4-like	0.00466667	0.988468	0.00503734	-0.422333	0.232273	0.634001	-0.278	0.390715	0.40814
Q99K10	Neuroligin-1	-0.322	0.223371	0.650974	-0.427	0.54746	0.261648	0.8	0.136104	0.86613
Q69ZK9	Neuroligin-2	0.0836667	0.709281	0.149181	0.260667	0.454932	0.342053	0.237333	0.323536	0.490078
Q8BYM5	Neuroligin-3	-0.25	0.519622	0.284313	-0.734333	0.17017	0.769118	-0.670667	0.0313159	1.50424
Q91YP2	Neurolysin, mitochondrial	-0.348333	0.468851	0.328965	-0.209333	0.312351	0.505357	-0.131667	0.465942	0.331668
P06837	Neuromodulin	0.243667	0.759192	0.119648	-0.178	0.439031	0.357505	-0.779333	0.331077	0.480071
Q810U4	Neuronal cell adhesion molecule	0.191333	0.226392	0.645139	0.133667	0.625199	0.203982	0.167	0.386733	0.412589
Q80Z24	Neuronal growth regulator 1	-0.0206667	0.951799	0.0214549	-0.534667	0.14957	0.825157	0.306333	0.580539	0.236168
P35802	Neuronal membrane glycoprotein M6-a	-0.568667	0.426625	0.369954	0.0353333	0.96672	0.0146991	0.176333	0.253488	0.596043
P35803	Neuronal membrane glycoprotein M6-b	-0.423333	0.353632	0.451449	-0.481333	0.246147	0.608806	0.233667	0.38791	0.411269
O88809	Neuronal migration protein doublecortin	-0.152667	0.481068	0.317793	0.299333	0.701461	0.153997	0.813333	0.213075	0.671467
Q99J85	Neuronal pentraxin receptor	-0.19	0.580725	0.236029	-0.0526667	0.893382	0.0489628	0.27	0.385154	0.414365
Q62443	Neuronal pentraxin-1	0.0726667	0.739065	0.131317	-0.004	0.986186	0.00604106	-0.358	0.0441131	1.35543
P05480	Neuronal proto-oncogene tyrosine-protein kinase Src	-0.05	0.837796	0.0768619	0.181	0.735327	0.133519	0.0336667	0.84693	0.0721523
Q9Z1S5	Neuronal-specific septin-3	-0.249333	0.201404	0.695932	-0.592333	0.0832863	1.07943	-0.202333	0.384805	0.414759
P84075	Neuron-specific calcium-binding protein hippocalcin	-0.134	0.27314	0.563615	0.032	0.861224	0.064884	0.684333	0.142471	0.846273
P97300	Neuroplastin	0.172	0.519796	0.284167	-0.169333	0.509359	0.292976	-0.467667	0.0918359	1.03699
Q0VGU4	Neurosecretory protein VGF	-0.0723333	0.740432	0.130515	-0.406833	0.156716	0.804888	0.316333	0.289035	0.539049
Q99PJ0	Neurotrimin	-0.284333	0.390417	0.408471	-0.262667	0.516129	0.287242	0.0836667	0.859784	0.0656106
Q8BHN3	Neutral alpha-glucosidase AB	0.219333	0.498425	0.3024	-0.204333	0.177314	0.751258	-0.439667	0.251792	0.598958
O35874	Neutral amino acid transporter A	0.018	0.970831	0.0128563	-0.617333	0.131554	0.880896	-0.309667	0.175185	0.756504
Q8BLF1	Neutral cholesterol ester hydrolase 1	0.118667	0.882739	0.0541676	0.00933333	0.956778	0.0191889	-0.572667	0.42635	0.370234
Q9QZ23	NFU1 iron-sulfur cluster scaffold homolog, mitochondrial	-0.25	0.519622	0.284313	-0.734333	0.17017	0.769118	-0.670667	0.0313159	1.50424
Q8VCM8	Nicalin	-0.00133333	0.990409	0.0041854	-0.452333	0.153886	0.8128	-0.282667	0.169956	0.769664
P57716	Nicastrin	-0.119333	0.669752	0.174086	0.191667	0.757945	0.120363	0.294	0.44356	0.353047
Q9EQ80	NIF3-like protein 1	-0.285667	0.372912	0.428393	-0.150333	0.740683	0.130368	-0.769	0.0278131	1.55575
Q61043	Ninein	-0.215667	0.616658	0.209955	0.0586667	0.897573	0.0469305	0.0353333	0.879183	0.0559209
Q3TL44	NLR family member X1	-0.265	0.492199	0.30786	-0.137333	0.523233	0.281305	-0.178	0.135872	0.866871
Q6GQT9	Nodal modulator 1	-0.0306667	0.885369	0.0528757	-0.170333	0.68541	0.16405	0.0866667	0.625184	0.203992
O88998	Noelin	-0.146667	0.48012	0.31865	-0.103333	0.483287	0.315795	0.162667	0.388012	0.411155
Q8BM13	Noelin-2	-0.382333	0.367289	0.434992	-0.584	0.243893	0.612801	-0.654667	0.0466799	1.33087
P32020	Non-specific lipid-transfer protein	-0.466667	0.241158	0.617697	-0.0728333	0.854989	0.0680393	-0.115333	0.640949	0.193176
Q9CZ44	NSFL1 cofactor p47	-0.0643333	0.678735	0.1683	0.0596667	0.867602	0.0616795	-0.028	0.850028	0.070567
Q6VNS1	NT-3 growth factor receptor	0.047	0.855052	0.0680075	-0.322667	0.0903591	1.04403	-0.101333	0.678284	0.168588
Q9CZA6	Nuclear distribution protein nudE homolog 1	-0.0233333	0.869712	0.0606245	0.381667	0.553147	0.25716	0.588667	0.116549	0.933493
Q9ERR1	Nuclear distribution protein nudE-like 1	-0.189333	0.539347	0.268132	0.370333	0.572496	0.242227	0.812667	0.265594	0.575781
Q8R3G1	Nuclear inhibitor of protein phosphatase 1	-0.180667	0.581616	0.235363	-0.0246667	0.958895	0.018229	0.097	0.6798	0.167619
O35685	Nuclear migration protein nudC	-0.199333	0.453575	0.343351	-0.0843333	0.830832	0.0804868	0.014	0.937443	0.0280549
Q8R0G9	Nuclear pore complex protein Nup133	0.172667	0.706241	0.151047	-0.636333	0.198364	0.702536	-0.74	0.137918	0.860378
Q9QY81	Nuclear pore membrane glycoprotein 210	0.339333	0.301292	0.521013	-0.299667	0.322129	0.49197	-0.274667	0.435276	0.361235
Q60974	Nuclear receptor corepressor 1	-0.0226667	0.882931	0.0540733	0.161833	0.45007	0.34672	0.188333	0.441131	0.355433
Q80XU3	Nuclear ubiquitous casein and cyclin-dependent kinase substrate 1	0.0266667	0.806516	0.0933872	0.0563333	0.858424	0.0662983	0.566667	0.174634	0.757872
Q8C163	Nuclease EXOG, mitochondrial	-0.46	0.297493	0.526524	-0.192	0.763985	0.116915	-0.0433333	0.850425	0.070364
Q9D1X0	Nucleolar protein 3	0.009	0.957838	0.0187078	-0.0136667	0.971178	0.0127014	0.372667	0.293909	0.531787
P09405	Nucleolin	-0.535	0.166972	0.777357	-0.112667	0.72136	0.141848	0.299333	0.344263	0.46311
Q61937	Nucleophosmin	-0.269	0.167193	0.776781	-0.551333	0.0789876	1.10244	0.392333	0.425069	0.37154
P15532	Nucleoside diphosphate kinase A	0.352333	0.48894	0.310745	0.542667	0.397762	0.400376	0.338667	0.632784	0.198744
Q01768	Nucleoside diphosphate kinase B	-0.354	0.582795	0.234485	0.278	0.684629	0.164545	0.686	0.203335	0.691789
P28656	Nucleosome assembly protein 1-like 1	-0.0983333	0.584175	0.233457	-0.236667	0.555796	0.255085	0.117	0.75228	0.123621
Q78ZA7	Nucleosome assembly protein 1-like 4	0.249667	0.6168	0.209856	0.429333	0.548664	0.260693	0.267333	0.538179	0.269074
Q9CZ30	Obg-like ATPase 1	-0.0856667	0.879414	0.0558066	-0.5485	0.409221	0.388042	-0.173	0.667921	0.175275
D3YYU8	Obscurin-like protein 1	-0.0416667	0.830106	0.0808663	-0.0436667	0.825791	0.0831298	0.0876667	0.732316	0.135301
Q9CRD0	OCIA domain-containing protein 1	0.095	0.66197	0.179162	0.188667	0.558463	0.253005	0.0826667	0.719513	0.142961
Q9D8W7	OCIA domain-containing protein 2	-0.0673333	0.820077	0.0861456	-0.472167	0.100584	0.997469	0.217333	0.688798	0.161908
Q60893	Olfactory receptor 151	-0.0323333	0.897847	0.0467977	-0.0336667	0.935275	0.0290606	-0.0186667	0.93489	0.0292393
Q63912	Oligodendrocyte-myelin glycoprotein	-0.286	0.51508	0.288126	0.170667	0.749657	0.125137	0.0706667	0.720276	0.142501
Q9D8S4	Oligoribonuclease, mitochondrial	-0.418333	0.364579	0.438208	-0.474667	0.278999	0.554397	0.0163333	0.926289	0.0332533
Q78XF5	Oligosaccharyltransferase complex subunit OSTC	-0.0973333	0.69453	0.158309	-0.487167	0.0764472	1.11664	0.194333	0.514495	0.288619
Q9JHW2	Omega-amidase NIT2	-0.0643333	0.662522	0.178799	-0.235333	0.258823	0.586998	0.096	0.65492	0.183811
O70458	Oncostatin-M-specific receptor subunit beta	-0.0813333	0.714796	0.145818	-0.0458333	0.790326	0.102194	0.107667	0.687079	0.162993
Q6P6M7	O-phosphoseryl-tRNA(Sec) selenium transferase	-0.121667	0.581144	0.235717	-0.089	0.77852	0.10873	0.140333	0.550052	0.259596
Q505D7	Optic atrophy 3 protein homolog	-0.542	0.328012	0.48411	-0.463333	0.164777	0.783104	0.0543333	0.857999	0.0665133
P29758	Ornithine aminotransferase, mitochondrial	-0.0133333	0.969546	0.0134317	0.231	0.737649	0.13215	0.0683333	0.93828	0.0276676
Q9ESF1	Otoferlin	-0.762	0.0577095	1.23875	-0.583	0.114405	0.941555	0.192167	0.502722	0.298672
O54901	OX-2 membrane glycoprotein	-0.474333	0.309059	0.509958	-0.300667	0.606817	0.216942	0.288667	0.299181	0.524065
Q4KMM3	Oxidation resistance protein 1	0.219333	0.109708	0.95976	-0.135167	0.170741	0.767661	0.127333	0.754493	0.122345
P36552	Oxygen-dependent coproporphyrinogen-III oxidase, mitochondrial	-0.0213333	0.931692	0.0307276	0.0293333	0.924411	0.0341349	-0.057	0.801657	0.0960112
P56716	Oxygen-regulated protein 1	-0.147333	0.508178	0.293985	0.064	0.854999	0.0680342	-0.100333	0.535761	0.271029
B9EJ86	Oxysterol-binding protein-related protein 8	0.009	0.977497	0.00988475	-0.483667	0.150402	0.822747	-0.436333	0.138141	0.859678
P21129	P3 protein	-0.293333	0.312761	0.504788	-0.264333	0.287262	0.541722	0.08	0.691657	0.160109
O88531	Palmitoyl-protein thioesterase 1	0.617333	0.37401	0.427116	-0.326667	0.234089	0.630619	-0.931333	0.187917	0.726034
Q5Y5T6	Palmitoyltransferase ZDHHC2	0.039	0.910841	0.0405576	-0.75	0.0515432	1.28783	-0.240333	0.437461	0.35906
Q5Y5T3	Palmitoyltransferase ZDHHC23	-0.00733333	0.972825	0.0119651	-0.125333	0.873443	0.0587656	-0.860333	0.0937193	1.02817
Q5Y5T5	Palmitoyltransferase ZDHHC4	0.039	0.910841	0.0405576	-0.856667	0.374565	0.426473	-1.34133	0.0308609	1.51059
Q5Y5T4	Palmitoyltransferase ZDHHC8	0.008	0.962558	0.016573	-0.409333	0.565042	0.247919	-0.768	0.126329	0.898495
P59268	Palmitoyltransferase ZDHHC9	-0.00733333	0.972825	0.0119651	-0.125333	0.873443	0.0587656	-0.860333	0.0937193	1.02817
Q9Z0P4	Paralemmin-1	-0.0446667	0.823707	0.0842271	-0.505333	0.100528	0.997714	-0.292667	0.188112	0.725585
Q3ULF4	Paraplegin	-0.0193333	0.837586	0.0769706	-0.296333	0.495645	0.304829	0.09	0.813105	0.0898533
Q9D0J8	Parathymosin	-0.0736667	0.818725	0.0868618	-0.126667	0.786723	0.104178	0.259	0.495771	0.304719
Q99LX0	Parkinson disease protein 7 homolog	-0.231333	0.624899	0.20419	-0.5905	0.326619	0.485959	-0.281333	0.138435	0.858755
Q8CHP5	Partner of Y14 and mago	0.146667	0.337732	0.471428	0.0796667	0.801448	0.0961245	0.018	0.922312	0.0351222
P32848	Parvalbumin alpha	-0.582667	0.309542	0.509281	-0.303333	0.387544	0.41168	0.179667	0.652319	0.18554
Q14C51	Pentatricopeptide repeat domain-containing protein 3, mitochondrial	0.756333	0.155484	0.808315	0.294	0.536984	0.270039	-0.00533333	0.988504	0.00502163
P17742	Peptidyl-prolyl cis-trans isomerase A	-0.578333	0.415121	0.381825	-0.939667	0.349772	0.456215	-0.0873333	0.709898	0.148804
P24369	Peptidyl-prolyl cis-trans isomerase B	-0.498667	0.159056	0.79845	-0.0893333	0.878304	0.0563551	0.61	0.13321	0.875463
Q9CR16	Peptidyl-prolyl cis-trans isomerase D	0.126667	0.354513	0.450368	-0.222667	0.187638	0.726678	-0.163667	0.371805	0.429685
Q99KR7	Peptidyl-prolyl cis-trans isomerase F, mitochondrial	0.143	0.357356	0.446899	0.005	0.986847	0.00575	-0.0946667	0.608343	0.215852
P26883	Peptidyl-prolyl cis-trans isomerase FKBP1A	-0.198333	0.513216	0.2897	-0.313	0.295871	0.528897	-0.286667	0.197164	0.705173
P45878	Peptidyl-prolyl cis-trans isomerase FKBP2	0.618	0.215182	0.667193	-0.148	0.439908	0.356638	-0.731	0.182658	0.73836
Q62446	Peptidyl-prolyl cis-trans isomerase FKBP3	0.0966667	0.404641	0.39293	0.487	0.469073	0.32876	0.484	0.290311	0.537137
O35465	Peptidyl-prolyl cis-trans isomerase FKBP8	0.0746667	0.834223	0.0787176	0.473333	0.312068	0.505751	-0.0648333	0.736274	0.132961
Q9QUR7	Peptidyl-prolyl cis-trans isomerase NIMA-interacting 1	-0.069	0.838464	0.0765154	0.394333	0.38569	0.413762	0.188333	0.552765	0.257459
Q8R2Y8	Peptidyl-tRNA hydrolase 2, mitochondrial	0.0253333	0.77311	0.111759	-0.161667	0.616108	0.210343	0.202	0.640177	0.1937
O70589	Peripheral plasma membrane protein CASK	-0.0403333	0.911022	0.0404713	-0.268333	0.130471	0.884487	-0.686	0.0975714	1.01068
P15331	Peripherin	-0.0716667	0.75306	0.12317	-0.187667	0.469902	0.327993	-0.302	0.0792801	1.10084
P35700	Peroxiredoxin-1	-0.216667	0.169463	0.770924	0.062	0.828054	0.0819411	-0.0953333	0.471937	0.326116
Q61171	Peroxiredoxin-2	-0.170667	0.451771	0.345081	0.141833	0.732222	0.135357	0.362667	0.213993	0.669601
O08807	Peroxiredoxin-4	-0.101667	0.700828	0.154389	-0.1475	0.698781	0.155659	0.171333	0.537254	0.26982
P99029	Peroxiredoxin-5, mitochondrial	0.033	0.932689	0.0302632	-0.152667	0.697342	0.156554	-0.202	0.371452	0.430097
O08709	Peroxiredoxin-6	0.247333	0.376507	0.424227	-0.2	0.392028	0.406683	-0.147	0.641077	0.19309
Q9CYH2	Peroxiredoxin-like 2A	-0.044	0.530264	0.275508	0.417	0.514231	0.288842	0.528667	0.170454	0.768392
Q9R0A0	Peroxisomal membrane protein PEX14	-0.0783333	0.751074	0.124318	-0.472667	0.0885554	1.05278	-0.615333	0.0486017	1.31335
P51660	Peroxisomal multifunctional enzyme type 2	-0.626833	0.28475	0.545536	-0.181667	0.137458	0.861829	0.281667	0.51425	0.288826
Q9DCM0	Persulfide dioxygenase ETHE1, mitochondrial	-0.0193333	0.837586	0.0769706	-0.407833	0.0486447	1.31296	-0.0563333	0.804037	0.0947242
Q8C437	PEX5-related protein	-0.358	0.410215	0.386988	-0.09	0.649297	0.187557	-0.219333	0.316945	0.499016
Q2PFD7	PH and SEC7 domain-containing protein 3	-0.111333	0.50835	0.293837	0.0643333	0.914762	0.0386921	-0.00433333	0.983303	0.00731253
Q8BLR5	PH and SEC7 domain-containing protein 4	0.079	0.357814	0.446343	-0.293333	0.161351	0.792228	-0.417	0.0044788	2.34884
Q9D4H9	PHD finger protein 14	0.021	0.915013	0.0385727	-0.0226667	0.915565	0.0383108	0.0986667	0.728388	0.137637
Q80TL4	PHD finger protein 24	-0.0643333	0.678735	0.1683	0.0596667	0.867602	0.0616795	-0.028	0.850028	0.070567
Q2M3X8	Phosphatase and actin regulator 1	-0.039	0.843125	0.0741082	-0.0193333	0.922588	0.0349923	0.017	0.924902	0.0339044
Q8VEM8	Phosphate carrier protein, mitochondrial	-0.017	0.933731	0.0297781	0.297333	0.739657	0.13097	-0.238333	0.194706	0.710621
Q99L43	Phosphatidate cytidylyltransferase 2	0.0413333	0.912196	0.0399119	-0.363333	0.201797	0.695085	0.00133333	0.998306	0.000736258
Q3TUH1	Phosphatidate cytidylyltransferase, mitochondrial	-0.112	0.790791	0.101938	0.045	0.91846	0.0369395	0.702	0.232962	0.632716
P70296	Phosphatidylethanolamine-binding protein 1	-0.084	0.726341	0.13886	-0.445333	0.157548	0.802588	-0.0873333	0.709898	0.148804
Q66GT5	Phosphatidylglycerophosphatase and protein-tyrosine phosphatase 1	-0.132667	0.57474	0.240529	-0.0711667	0.811271	0.0908339	0.088	0.786198	0.104468
E9Q3L2	Phosphatidylinositol 4-kinase alpha	-0.156333	0.716998	0.144482	-0.707333	0.0927001	1.03292	-0.287333	0.143754	0.842381
Q61194	Phosphatidylinositol 4-phosphate 3-kinase C2 domain-containing subunit alpha	0.0996667	0.698028	0.156127	-0.212667	0.554075	0.256432	-0.1535	0.780168	0.107812
O70172	Phosphatidylinositol 5-phosphate 4-kinase type-2 alpha	-0.355	0.264306	0.577893	-0.5315	0.175273	0.756285	-0.00366667	0.991545	0.00368736
Q80XI4	Phosphatidylinositol 5-phosphate 4-kinase type-2 beta	0.0523333	0.811257	0.0908414	0.0553333	0.87854	0.0562387	-0.0223333	0.899065	0.0462087
Q8K358	Phosphatidylinositol glycan anchor biosynthesis class U protein	-0.416333	0.344285	0.463082	-0.317667	0.574898	0.240409	-0.0506667	0.767071	0.115164
P53810	Phosphatidylinositol transfer protein alpha isoform	-0.113333	0.653647	0.184656	-0.0143333	0.971313	0.0126408	0.115667	0.598153	0.223187
P53811	Phosphatidylinositol transfer protein beta isoform	0.0416667	0.856568	0.0672381	-0.231667	0.456561	0.340501	-0.112667	0.679602	0.167745
Q9EP69	Phosphatidylinositol-3-phosphatase SAC1	0.141333	0.614696	0.21134	-0.106667	0.58073	0.236026	-0.215667	0.317303	0.498525
Q7M6Y3	Phosphatidylinositol-binding clathrin assembly protein	-0.366667	0.320506	0.494164	-0.303333	0.260188	0.584712	-0.343	0.0503059	1.29838
Q8C398	Phosphatidylinositol-glycan biosynthesis class W protein	-0.0736667	0.788666	0.103107	0.0653333	0.890088	0.0505669	0.290333	0.289639	0.538143
Q8BSF4	Phosphatidylserine decarboxylase proenzyme, mitochondrial	-0.162333	0.278412	0.555312	-0.5275	0.00512419	2.29038	-0.018	0.969079	0.0136406
Q9Z1Q2	Phosphatidylserine lipase ABHD16A	-0.172333	0.661135	0.17971	-0.217667	0.600187	0.221713	-0.294667	0.00973595	2.01162
Q8BH04	Phosphoenolpyruvate carboxykinase [GTP], mitochondrial	-0.229	0.425387	0.371216	-0.247	0.206099	0.685924	0.142	0.587101	0.231287
Q9D0F9	Phosphoglucomutase-1	0.0993333	0.714061	0.146265	0.051	0.83474	0.0784486	0.123667	0.654978	0.183773
Q8BZF8	Phosphoglucomutase-like protein 5	0.191	0.608951	0.215418	0.206	0.592183	0.227544	0.187667	0.522319	0.282064
P09411	Phosphoglycerate kinase 1	-0.046	0.934489	0.029426	-0.197667	0.73417	0.134203	-0.233	0.652193	0.185624
P09041	Phosphoglycerate kinase 2	-0.0223333	0.956418	0.0193523	-0.0936667	0.817554	0.0874837	0.486	0.220998	0.655612
Q9DBJ1	Phosphoglycerate mutase 1	-0.187667	0.276053	0.559007	-0.493833	0.105212	0.977934	0.523333	0.295615	0.529274
O70250	Phosphoglycerate mutase 2	0.0886667	0.850606	0.0702716	-0.078	0.881217	0.0549171	-0.111333	0.843532	0.0738984
Q9Z239	Phospholemman	0.190333	0.185621	0.731372	0.264	0.343978	0.463469	0.207333	0.413389	0.383641
Q91ZH7	Phospholipase ABHD3	0.221667	0.366124	0.436371	0.133	0.750387	0.124715	0.211667	0.574774	0.240503
P97813	Phospholipase D2	-0.266	0.402095	0.395672	-0.331667	0.226322	0.645273	0.154333	0.538935	0.268464
O70325	Phospholipid hydroperoxide glutathione peroxidase	-0.0446667	0.823707	0.0842271	-0.314667	0.303033	0.51851	-0.325	0.178916	0.74735
Q99JY8	Phospholipid phosphatase 3	-0.345667	0.431454	0.365065	0.260667	0.454932	0.342053	0.237333	0.323536	0.490078
Q7TME0	Phospholipid phosphatase-related protein type 4	-0.178	0.472678	0.325434	-0.578	0.183935	0.735336	-0.612	0.147539	0.831093
Q80X80	Phospholipid transfer protein C2CD2L	0.364333	0.106414	0.973003	0.432667	0.513444	0.289507	0.62	0.146783	0.833323
P70704	Phospholipid-transporting ATPase IA	-0.119667	0.336118	0.473509	0.0513333	0.870892	0.0600359	0.572	0.221465	0.654695
P98200	Phospholipid-transporting ATPase IB	-0.119667	0.336118	0.473509	0.0586667	0.902931	0.0443454	0.484	0.320434	0.494261
Q148W0	Phospholipid-transporting ATPase IC	0.167	0.322547	0.491407	-0.268333	0.0914642	1.03875	-0.406667	0.138405	0.858849
Q8BWJ3	Phosphorylase b kinase regulatory subunit alpha, liver isoform	-0.458333	0.428608	0.36794	-0.0553333	0.782994	0.106242	0.072	0.862376	0.0643033
P18826	Phosphorylase b kinase regulatory subunit alpha, skeletal muscle isoform	-0.741	0.146475	0.834236	-0.39	0.163609	0.786193	0.0936667	0.664597	0.177442
Q8K0S0	Phytanoyl-CoA hydroxylase-interacting protein	0.0296667	0.815828	0.0884014	-0.117333	0.627576	0.202334	0.227	0.650274	0.186904
Q8BGT8	Phytanoyl-CoA hydroxylase-interacting protein-like	0.489	0.261728	0.58215	0.066	0.786584	0.104255	-0.437667	0.228769	0.640603
Q9CZX5	PIN2/TERF1-interacting telomerase inhibitor 1	0.203667	0.290784	0.536429	-0.1435	0.820482	0.0859309	0.0753333	0.744506	0.128132
Q8BWR2	PITH domain-containing protein 1	-0.501333	0.129236	0.888617	-0.608333	0.0965777	1.01512	-0.092	0.745653	0.127463
P70205	Pituitary adenylate cyclase-activating polypeptide type I receptor	-0.344	0.285275	0.544736	-0.323333	0.442665	0.353925	0.297	0.384354	0.415269
Q9JMB7	Piwi-like protein 1	0.189667	0.130136	0.885602	0.178	0.60025	0.221668	0.198	0.44907	0.347686
P97350	Plakophilin-1	-0.216667	0.468719	0.329087	-0.722333	0.0901249	1.04516	-0.217667	0.685348	0.164089
Q68FH0	Plakophilin-4	-0.25	0.519622	0.284313	-0.734333	0.17017	0.769118	-0.670667	0.0313159	1.50424
G5E829	Plasma membrane calcium-transporting ATPase 1	0.117333	0.505224	0.296516	0.429667	0.649681	0.1873	-0.23	0.206303	0.685495
Q9R0K7	Plasma membrane calcium-transporting ATPase 2	0.587333	0.552536	0.25764	-0.0896667	0.924713	0.0339931	0.085	0.930753	0.0311655
Q6Q477	Plasma membrane calcium-transporting ATPase 4	0.235667	0.0653619	1.18468	0.560333	0.21174	0.674197	1.11867	0.104755	0.979826
Q91VC4	Plasmalemma vesicle-associated protein	-0.215	0.289983	0.537627	-0.282	0.238178	0.623098	-0.01	0.958577	0.0183732
Q9CY58	Plasminogen activator inhibitor 1 RNA-binding protein	0.22	0.421464	0.375239	0.248	0.756465	0.121211	0.739333	0.296193	0.528425
Q9D3P8	Plasminogen receptor (KT)	-0.063	0.783085	0.106191	-0.218333	0.432088	0.364428	-0.311333	0.167122	0.776967
Q9DCU2	Plasmolipin	0.252667	0.290798	0.536409	0.0513333	0.887956	0.0516085	-0.129	0.262244	0.581295
Q61206	Platelet-activating factor acetylhydrolase IB subunit beta	0.135667	0.634587	0.197509	0.0953333	0.751374	0.124144	0.0203333	0.917249	0.0375127
P26618	Platelet-derived growth factor receptor alpha	0.0703333	0.430663	0.365862	0.288667	0.463841	0.33363	-0.107	0.648328	0.188205
P05622	Platelet-derived growth factor receptor beta	0.0703333	0.430663	0.365862	0.288667	0.463841	0.33363	-0.107	0.648328	0.188205
Q7TQG1	Pleckstrin homology domain-containing family A member 6	0.0213333	0.921336	0.0355821	-0.305333	0.537137	0.269915	-0.18	0.477571	0.320962
Q9QXS1	Plectin	-0.795333	0.411579	0.385547	-0.634333	0.522118	0.282231	0.176333	0.253488	0.596043
P63089	Pleiotrophin	-0.212667	0.44504	0.351601	-0.0756667	0.885808	0.0526603	-0.0323333	0.877628	0.0566895
P70206	Plexin-A1	-0.469	0.254578	0.594179	-0.530333	0.22257	0.652534	-0.108	0.827953	0.0819942
Q80UG2	Plexin-A4	0.01	0.961508	0.017047	0.204667	0.536874	0.270127	0.153333	0.472837	0.325289
P60335	Poly(rC)-binding protein 1	-0.266667	0.642981	0.191802	0.000333333	0.99957	0.000186613	0.496333	0.203364	0.691726
Q61990	Poly(rC)-binding protein 2	-0.308333	0.256375	0.591124	-0.146333	0.672521	0.172294	0.492333	0.413736	0.383277
P57722	Poly(rC)-binding protein 3	-0.4	0.194825	0.710355	-0.146333	0.672521	0.172294	0.457	0.418102	0.378718
Q9WUP4	Polyprenol reductase	0.075	0.229152	0.639876	-0.006	0.987795	0.00533311	0.219667	0.474502	0.323762
P0CG49	Polyubiquitin-B	-0.0153333	0.907923	0.0419509	0.0576667	0.890592	0.0503213	0.418333	0.180309	0.743982
P0CG50	Polyubiquitin-C	0.002	0.995766	0.00184291	-0.159	0.716323	0.144891	0.233667	0.432738	0.363775
P16388	Potassium voltage-gated channel subfamily A member 1	-0.245333	0.291765	0.534966	-0.353333	0.103543	0.984879	-0.255667	0.229762	0.638722
B2RQA1	Potassium voltage-gated channel subfamily A member 10	0.053	0.834833	0.0784003	-0.5015	0.0618177	1.20889	-0.0773333	0.818192	0.0871448
P63141	Potassium voltage-gated channel subfamily A member 2	-0.25	0.519622	0.284313	-0.703667	0.159045	0.798481	-0.224667	0.49411	0.306176
P16390	Potassium voltage-gated channel subfamily A member 3	-0.084	0.450844	0.345974	-0.079	0.717498	0.144179	0.207	0.413458	0.383569
Q61423	Potassium voltage-gated channel subfamily A member 4	-0.310333	0.464281	0.333219	-0.304667	0.28083	0.551556	0.000666667	0.997868	0.000926849
Q61923	Potassium voltage-gated channel subfamily A member 6	-0.0856667	0.898835	0.0463201	0.24	0.377345	0.423262	0.0463333	0.812841	0.0899942
Q63959	Potassium voltage-gated channel subfamily C member 3	0.244333	0.518082	0.285601	-0.106	0.754803	0.122166	0.042	0.876106	0.0574436
Q9Z0V2	Potassium voltage-gated channel subfamily D member 2	-0.160667	0.446491	0.350187	-0.344333	0.203217	0.692041	0.169333	0.489017	0.310676
Q9WVJ0	Potassium voltage-gated channel subfamily H member 3	-0.00233333	0.995591	0.00191893	-0.208333	0.545791	0.262974	-0.635	0.12751	0.894456
O88704	Potassium/sodium hyperpolarization-activated cyclic nucleotide-gated channel 1	-0.141667	0.457545	0.339566	-0.416167	0.129317	0.888344	-0.002	0.989957	0.00438379
O88703	Potassium/sodium hyperpolarization-activated cyclic nucleotide-gated channel 2	-0.299	0.475624	0.322736	-0.452333	0.257377	0.58943	0.045	0.820707	0.0858118
O88705	Potassium/sodium hyperpolarization-activated cyclic nucleotide-gated channel 3	-0.0133333	0.948376	0.0230192	0.418	0.438023	0.358503	0.227	0.596137	0.224654
O70507	Potassium/sodium hyperpolarization-activated cyclic nucleotide-gated channel 4	0.0733333	0.697627	0.156377	-0.342667	0.163908	0.785399	-0.167333	0.427276	0.369291
Q64436	Potassium-transporting ATPase alpha chain 1	-0.185333	0.80841	0.0923681	-0.984667	0.0935373	1.02902	-0.841	0.160734	0.793891
Q9Z1W8	Potassium-transporting ATPase alpha chain 2	0.235667	0.0653619	1.18468	0.556	0.219276	0.659008	0.619	0.106752	0.971622
A2AGX3	PR domain-containing protein 11	-0.167333	0.469134	0.328703	-0.769333	0.0363153	1.43991	-0.245333	0.281467	0.550572
Q9JIG8	PRA1 family protein 2	-0.226333	0.515281	0.287956	0.138	0.725496	0.139365	0.603667	0.331546	0.479456
Q8R5J9	PRA1 family protein 3	0.0493333	0.895534	0.0479177	-0.490667	0.133563	0.874315	-0.449333	0.263635	0.578997
P48678	Prelamin-A/C	-0.537333	0.225526	0.646804	-0.0126667	0.974123	0.011386	0.425	0.312306	0.50542
Q8K4P0	pre-mRNA 3' end processing protein WDR33	-0.064	0.582076	0.235021	-0.471333	0.304342	0.516638	-0.455	0.0183283	1.73688
Q9CQF9	Prenylcysteine oxidase	-0.259667	0.279911	0.55298	-0.328667	0.249526	0.602885	0.255333	0.491506	0.308471
Q8C7K6	Prenylcysteine oxidase-like	-0.0683333	0.623431	0.205212	0.227667	0.484143	0.315026	0.0136667	0.941143	0.0263445
Q8C8T8	Pre-rRNA-processing protein TSR2 homolog	-0.114	0.664493	0.177509	0.101333	0.760476	0.118915	-0.258	0.328804	0.483063
Q5XJY4	Presenilins-associated rhomboid-like protein, mitochondrial	-0.0643333	0.765319	0.116157	-0.0856667	0.710995	0.148134	0.08	0.704032	0.152408
Q8K411	Presequence protease, mitochondrial	0.393667	0.0445156	1.35149	0.0666667	0.83637	0.0776017	-0.158333	0.484845	0.314397
Q80Y24	Prickle-like protein 2	0.0256667	0.944456	0.0248183	-0.507667	0.183929	0.73535	-0.0573333	0.839885	0.0757801
Q62083	PRKCA-binding protein	-0.0613333	0.758659	0.119954	-0.243	0.330482	0.480852	0.183333	0.517399	0.286175
Q3U186	Probable arginine--tRNA ligase, mitochondrial	-0.0116667	0.949471	0.0225183	-0.166333	0.336191	0.473413	0.0116667	0.949471	0.0225183
Q501J6	Probable ATP-dependent RNA helicase DDX17	-0.363	0.162436	0.789319	-0.0853333	0.825698	0.0831786	-0.081	0.61437	0.21157
Q61656	Probable ATP-dependent RNA helicase DDX5	-0.373667	0.124313	0.905482	-0.026	0.936573	0.0284582	-0.081	0.61437	0.21157
Q8BXR1	Probable cationic amino acid transporter	-0.057	0.793844	0.100265	-0.487667	0.0763375	1.11726	-0.286333	0.347704	0.45879
Q6PGB8	Probable global transcription activator SNF2L1	-0.126333	0.843319	0.0740082	-0.041	0.90099	0.0452802	-0.429667	0.354671	0.450174
Q8C419	Probable G-protein coupled receptor 158	-0.685333	0.131315	0.881686	-0.397	0.408746	0.388546	0.00166667	0.995267	0.0020603
O70228	Probable phospholipid-transporting ATPase IIA	-0.306333	0.262322	0.581166	-0.336333	0.18363	0.736057	0.171667	0.64969	0.187294
Q921R7	Probable UDP-sugar transporter protein SLC35A5	-0.31	0.340789	0.467515	-0.199667	0.517315	0.286245	0.316	0.479363	0.319335
P62962	Profilin-1	-0.685333	0.131315	0.881686	-0.460333	0.239443	0.620797	-0.096	0.806946	0.0931553
Q9JJV2	Profilin-2	0.062	0.748553	0.125777	-0.0113333	0.978029	0.00964829	-0.180333	0.411306	0.385835
P56812	Programmed cell death protein 5	0.027	0.921183	0.0356543	-0.335333	0.152896	0.815603	-0.65	0.0485984	1.31338
P67778	Prohibitin	-0.185333	0.80841	0.0923681	-0.868333	0.170156	0.769153	-0.621667	0.293891	0.531814
O35129	Prohibitin-2	0.133	0.569687	0.244364	0.363667	0.592979	0.226961	0.147667	0.655934	0.18314
Q9WU79	Proline dehydrogenase 1, mitochondrial	-0.047	0.839187	0.0761411	-0.264667	0.44945	0.347318	-0.525	0.159377	0.797574
Q3V0I2	Proline-rich protein 7	-0.13	0.597311	0.2238	0.279	0.529512	0.276124	0.131667	0.559506	0.252195
E9PUL5	Proline-rich transmembrane protein 2	-0.176	0.618472	0.20868	-0.317833	0.517462	0.286122	-0.055	0.875574	0.057707
Q91ZX7	Prolow-density lipoprotein receptor-related protein 1	0.0213333	0.939491	0.0271073	-0.0673333	0.880852	0.0550969	0.305333	0.403682	0.393961
Q91ZA3	Propionyl-CoA carboxylase alpha chain, mitochondrial	-0.044	0.530264	0.275508	-0.245	0.121594	0.915089	0.051	0.744328	0.128236
Q99MN9	Propionyl-CoA carboxylase beta chain, mitochondrial	-0.146667	0.48012	0.31865	0.290667	0.662372	0.178898	0.146667	0.48012	0.31865
Q9QXV0	ProSAAS	0.189667	0.130136	0.885602	0.064	0.842944	0.0742015	-0.362	0.0169423	1.77103
Q61207	Prosaposin	0.545333	0.423677	0.372965	-0.429667	0.244223	0.612214	-0.858	0.208401	0.681099
Q9QY42	Prosaposin receptor GPR37	-0.0106667	0.956384	0.0193676	-0.444667	0.0812257	1.09031	-0.322667	0.183021	0.737499
Q8BII1	Prospero homeobox protein 2	0.0633333	0.810592	0.0911974	0.461	0.418687	0.37811	0.0626667	0.851039	0.0700507
Q8BWM0	Prostaglandin E synthase 2	0.036	0.942185	0.0258639	-0.303333	0.260188	0.584712	-0.745667	0.105672	0.976041
Q8BGC4	Prostaglandin reductase-3	-0.23	0.608465	0.215765	0.152333	0.737315	0.132347	0.162	0.736677	0.132723
O09114	Prostaglandin-H2 D-isomerase	0.216	0.354474	0.450416	0.223	0.330857	0.48036	0.0483333	0.798932	0.0974904
Q9DB60	Prostamide/prostaglandin F synthase	0.109667	0.657789	0.181913	-0.446	0.131974	0.879512	-0.48	0.0944908	1.02461
Q9JKV1	Proteasomal ubiquitin receptor ADRM1	-0.194	0.359839	0.443892	-0.0146667	0.969122	0.0136217	0.089	0.623968	0.204838
Q9Z2U1	Proteasome subunit alpha type-5	-0.139333	0.546505	0.262406	-0.0946667	0.757227	0.120774	0.116	0.599439	0.222255
Q9QUM9	Proteasome subunit alpha type-6	-0.147	0.618943	0.20835	0.046	0.87329	0.0588416	0.106	0.728183	0.13776
Q9Z2U0	Proteasome subunit alpha type-7	-0.0343333	0.924784	0.0339595	-0.455667	0.213209	0.671194	-0.360333	0.298827	0.52458
Q9CWH6	Proteasome subunit alpha type-8	-0.127	0.619715	0.207808	-0.209	0.504238	0.297364	0.135333	0.763676	0.117091
O09061	Proteasome subunit beta type-1	-0.214	0.469175	0.328665	-0.351333	0.212687	0.672259	0.204333	0.566842	0.246538
Q9R1P3	Proteasome subunit beta type-2	-0.218667	0.442435	0.354151	-0.326333	0.573533	0.241442	-0.288	0.166515	0.778546
P99026	Proteasome subunit beta type-4	-0.101	0.865355	0.0628056	0.247333	0.595042	0.225452	-0.319333	0.160542	0.794412
Q60692	Proteasome subunit beta type-6	0.0166667	0.917266	0.0375049	-0.032	0.897718	0.0468603	-0.119	0.453474	0.343447
P48193	Protein 4.1	-0.033	0.849181	0.0709999	0.0246667	0.93311	0.030067	0.124333	0.630235	0.200498
Q80YU0	Protein ABHD16B	0.161333	0.600702	0.221341	0.016	0.959802	0.0178182	-0.0323333	0.859507	0.0657504
Q8K1C0	Protein angel homolog 2	-0.084	0.565645	0.247456	0.0823333	0.699329	0.155319	0.0826667	0.674665	0.170912
O88737	Protein bassoon	0.059	0.810042	0.0914924	0.372667	0.605391	0.217964	0.744333	0.33471	0.475331
Q9QXT0	Protein canopy homolog 2	0.465333	0.340388	0.468025	-0.017	0.936224	0.0286204	-0.152	0.767259	0.115058
Q6RUT7	Protein CCSMST1	-0.0683333	0.623431	0.205212	0.281667	0.469784	0.328102	0.1	0.853311	0.0688925
Q4VAA2	Protein CDV3	-0.0726667	0.75776	0.120468	-0.449	0.112594	0.948484	-0.6	0.0278379	1.55536
Q8BTE5	Protein CEBPZOS	0.467667	0.13121	0.882033	0.227333	0.302104	0.519843	-0.043	0.85692	0.0670599
Q9CZT6	Protein CMSS1	0.026	0.697474	0.156472	-0.41	0.0405476	1.39203	-0.0283333	0.911333	0.0403228
Q9CQ89	Protein CutA	-0.128	0.550609	0.259157	-0.224167	0.360785	0.442751	-0.0286667	0.898082	0.046684
Q9QZ41	Protein DBF4 homolog A	-0.0473333	0.822649	0.0847854	-0.311	0.288945	0.539184	0.223667	0.496573	0.304017
Q9D9V7	Protein DENND6B	0.205	0.478618	0.320011	0.177	0.7306	0.13632	0.066	0.771991	0.112388
Q8CIP5	Protein dispatched homolog 2	0.122667	0.720038	0.142645	-0.168	0.718954	0.143299	-0.542	0.110975	0.954776
Q91XD7	Protein disulfide isomerase Creld1	-0.082	0.735034	0.133692	-0.0566667	0.813535	0.0896239	0.091	0.727129	0.138389
P09103	Protein disulfide-isomerase	0.296	0.380552	0.419586	0.021	0.966046	0.0150021	0.015	0.972801	0.0119761
P27773	Protein disulfide-isomerase A3	0.425667	0.561383	0.250741	0.321667	0.557421	0.253816	-0.806667	0.245027	0.610786
Q922R8	Protein disulfide-isomerase A6	-0.098	0.672601	0.172242	-0.0685	0.85494	0.0680645	0.104667	0.815317	0.0886733
Q8BXZ1	Protein disulfide-isomerase TMX3	0.0223333	0.733048	0.134868	0.161	0.593731	0.22641	0.341	0.387044	0.41224
Q8BG67	Protein EFR3 homolog A	-0.180333	0.41144	0.385693	-0.312667	0.0597563	1.22362	-0.059	0.75646	0.121214
Q6ZQ18	Protein EFR3 homolog B	-0.104	0.773845	0.111346	0.123	0.825987	0.0830267	0.486667	0.271407	0.566379
Q03173	Protein enabled homolog	0.031	0.909737	0.041084	0.402333	0.301131	0.521244	-0.0393333	0.892588	0.0493488
Q91WM6	Protein eva-1 homolog A	-0.247333	0.414745	0.382219	-0.372333	0.615045	0.211093	-0.529667	0.0394541	1.40391
Q8C729	Protein FAM126B	-0.147667	0.514656	0.288483	-0.0883333	0.751079	0.124314	0.173667	0.56044	0.251471
Q3TY60	Protein FAM131B	0.163667	0.0602696	1.2199	0.0626667	0.884715	0.0531968	0.192333	0.465171	0.332387
Q9DAI6	Protein FAM135B	-0.219667	0.674754	0.170854	-0.026	0.969918	0.0132648	0.693333	0.208158	0.681607
Q9CR98	Protein FAM136A	-0.198	0.62082	0.207034	-0.298667	0.326887	0.485603	-0.0693333	0.701967	0.153683
Q9D6U8	Protein FAM162A	0.0196667	0.901573	0.0449992	-0.180167	0.808692	0.0922168	0.502333	0.374217	0.426876
Q8BGY7	Protein FAM210A	-0.199333	0.453575	0.343351	-0.0566667	0.905641	0.0430439	0.127667	0.575412	0.240021
Q9D8B6	Protein FAM210B, mitochondrial	0.079	0.357814	0.446343	0.246667	0.536044	0.270799	-0.268	0.0498849	1.30203
Q6P2L7	Protein GOLM2	-0.00766667	0.975889	0.0105995	-0.366833	0.203485	0.691468	-0.374667	0.0221755	1.65413
P20444	Protein kinase C alpha type	-0.25	0.519622	0.284313	-0.734333	0.17017	0.769118	-0.670667	0.0313159	1.50424
Q99JB8	Protein kinase C and casein kinase II substrate protein 3	-0.366667	0.383987	0.415684	0.135667	0.769802	0.113621	0.31	0.511943	0.290778
Q61644	Protein kinase C and casein kinase substrate in neurons protein 1	-0.0103333	0.977323	0.0099619	-0.216	0.596577	0.224334	-0.506667	0.198215	0.702864
Q9WVE8	Protein kinase C and casein kinase substrate in neurons protein 2	0.296333	0.17282	0.762406	0.562667	0.197266	0.704948	0.527667	0.187234	0.727616
P68404	Protein kinase C beta type	-0.25	0.519622	0.284313	-0.592667	0.194189	0.711775	-0.0163333	0.967253	0.0144597
P28867	Protein kinase C delta type	-0.00966667	0.957574	0.0188277	-0.5085	0.0314912	1.50181	-0.425333	0.103604	0.984625
P63318	Protein kinase C gamma type	0.587667	0.460592	0.336684	-0.141	0.866696	0.0621335	-1.13467	0.144211	0.841001
Q8JZS0	Protein lin-7 homolog A	-0.211333	0.439824	0.356721	0.502667	0.409716	0.387517	0.0296667	0.878859	0.0560806
O88951	Protein lin-7 homolog B	-0.0483333	0.707397	0.150337	0.0376667	0.931313	0.0309045	0.574	0.195674	0.708467
O88952	Protein lin-7 homolog C	-0.261333	0.429655	0.36688	-0.271333	0.542234	0.265813	0.116667	0.720342	0.142461
P10166	Protein L-Myc	-0.154333	0.671892	0.1727	-0.126667	0.854547	0.0682643	0.0616667	0.797532	0.0982518
Q80WJ7	Protein LYRIC	-0.167	0.421762	0.374933	-0.158	0.482177	0.316793	0.0686667	0.622149	0.206105
Q8BI08	Protein MAL2	-0.424667	0.161151	0.792766	-0.468	0.156031	0.806788	0.389333	0.331334	0.479733
P19258	Protein Mpv17	0.321667	0.388769	0.410309	-0.0573333	0.76337	0.117265	-0.133333	0.520456	0.283616
Q923Z3	Protein MTO1 homolog, mitochondrial	-0.171333	0.69695	0.156798	-0.215	0.412113	0.384983	-0.059	0.791336	0.101639
Q62433	Protein NDRG1	-0.028	0.927429	0.0327193	0.0136667	0.978094	0.00961931	0.452667	0.211053	0.675609
Q9QYG0	Protein NDRG2	-0.119333	0.669752	0.174086	-0.0503333	0.906652	0.0425596	0.449	0.472434	0.325659
Q9QYF9	Protein NDRG3	0.154667	0.495965	0.304549	0.0673333	0.714884	0.145765	-0.114667	0.531604	0.274412
Q8BTG7	Protein NDRG4	0.252667	0.290798	0.536409	0.0513333	0.887956	0.0516085	-0.129	0.262244	0.581295
O55125	Protein NipSnap homolog 1	-0.152	0.71509	0.145639	-0.432333	0.0601553	1.22073	-0.208	0.680724	0.167029
O55126	Protein NipSnap homolog 2	-0.104667	0.310521	0.507909	-0.16	0.301896	0.520143	0.361667	0.398744	0.399306
Q9CQE1	Protein NipSnap homolog 3B	-0.189	0.372458	0.428923	-0.406333	0.451812	0.345042	-0.631333	0.0332158	1.47865
Q9DBR7	Protein phosphatase 1 regulatory subunit 12A	-0.334667	0.489976	0.309825	-0.658167	0.332057	0.478787	-0.245	0.138545	0.85841
Q60829	Protein phosphatase 1 regulatory subunit 1B	-0.266	0.402095	0.395672	-0.602	0.240765	0.618406	-0.039	0.925016	0.0338509
Q3UM45	Protein phosphatase 1 regulatory subunit 7	0.025	0.919892	0.0362631	-0.0713333	0.519914	0.284068	-0.157333	0.504531	0.297112
Q6NVE9	Protein phosphatase PTC7 homolog	0.13	0.776608	0.109798	-0.584667	0.103304	0.985882	-0.542333	0.342274	0.465626
Q9QYX7	Protein piccolo	-0.215667	0.73827	0.131785	-0.0721667	0.927669	0.032607	0.215667	0.73827	0.131785
Q8K4L4	Protein POF1B	0.446	0.202743	0.693055	-0.154667	0.61452	0.211464	-0.239667	0.598928	0.222625
Q7TSC1	Protein PRRC2A	0.268	0.383923	0.415756	0.345	0.490331	0.309511	-0.327333	0.331729	0.479217
Q9QYS9	Protein quaking	-0.180667	0.581616	0.235363	0.094	0.816589	0.0879963	0.712	0.183083	0.737352
Q9D394	Protein RUFY3	-0.363	0.162436	0.789319	-0.231667	0.484622	0.314597	-0.168333	0.254935	0.59357
P56565	Protein S100-A1	-0.196333	0.408699	0.388596	-0.398667	0.244549	0.611634	0.142	0.543584	0.264734
P50543	Protein S100-A11	-0.340333	0.349967	0.455973	-0.240667	0.362241	0.441002	-0.318	0.0120748	1.91812
P50114	Protein S100-B	-0.278667	0.539339	0.268138	-0.469	0.413169	0.383872	-0.0716667	0.688041	0.162386
Q8C8N2	Protein SCAI	-0.066	0.696951	0.156798	-0.122	0.319079	0.496101	-0.122	0.454911	0.342074
Q5SUC9	Protein SCO1 homolog, mitochondrial	-0.250333	0.507113	0.294895	-0.0796667	0.730891	0.136147	0.209667	0.490727	0.30916
Q8VCL2	Protein SCO2 homolog, mitochondrial	0.196667	0.705403	0.151562	0.295667	0.370497	0.431215	0.463667	0.451286	0.345548
Q9EQU5	Protein SET	-0.131333	0.617782	0.209164	0.341333	0.539989	0.267615	0.673667	0.126848	0.896718
Q8C3Q5	Protein shisa-7	0.579333	0.0594379	1.22594	-0.0735	0.74635	0.127057	0.0143333	0.951705	0.0214977
Q9CZN4	Protein shisa-9	-0.0746667	0.798319	0.0978234	-0.266667	0.331992	0.478872	-0.0863333	0.767815	0.114743
Q6NZL0	Protein SOGA3	-0.220333	0.43599	0.360524	0.0136667	0.939023	0.0273238	0.595667	0.177271	0.751361
Q923A2	Protein Spindly	-0.240333	0.446075	0.350592	-0.161	0.617038	0.209688	-0.136	0.439852	0.356693
Q52KF3	Protein spire homolog 1	0.443	0.10771	0.967745	0.185667	0.636108	0.196469	0.0403333	0.866253	0.062355
Q0VBF8	Protein stum homolog	-0.424667	0.155665	0.807808	-0.0173333	0.94836	0.0230267	-0.0166667	0.911994	0.0400079
Q9CU24	Protein THEMIS3	-0.723667	0.16042	0.794742	-0.347	0.528885	0.276639	0.264	0.412848	0.38421
E5FYH1	Protein TOPAZ1	-0.108	0.736511	0.132821	-0.227	0.414876	0.382082	0.150333	0.537108	0.269939
Q01405	Protein transport protein Sec23A	0.0183333	0.961917	0.0168623	-0.3305	0.160953	0.7933	0.228333	0.730654	0.136288
Q3TZ89	Protein transport protein Sec31B	0.15	0.541517	0.266388	-0.150333	0.58233	0.234831	0.004	0.990265	0.00424847
Q9CQS8	Protein transport protein Sec61 subunit beta	0.319	0.691455	0.160236	-0.790333	0.21981	0.657952	-0.81	0.206878	0.684286
E9PZ19	Protein turtle homolog B	0.280333	0.490008	0.309797	-0.290333	0.232129	0.63427	-0.520333	0.22396	0.64983
Q9D3A9	Protein tweety homolog 1	-0.0296667	0.952259	0.0212448	0.241	0.666443	0.176237	0.272667	0.510325	0.292153
Q6P5F7	Protein tweety homolog 3	-0.180333	0.57586	0.239683	-0.0863333	0.836831	0.0773622	0.442	0.34661	0.460159
Q63739	Protein tyrosine phosphatase type IVA 1	-0.235667	0.512606	0.290217	-0.087	0.755957	0.121503	0.192667	0.682045	0.166187
O70274	Protein tyrosine phosphatase type IVA 2	0.114	0.665213	0.177039	-0.0963333	0.568378	0.245363	-0.2	0.412389	0.384693
Q4KUS2	Protein unc-13 homolog A	0.545667	0.197954	0.703435	0.0376667	0.913127	0.0394687	-0.241667	0.689785	0.161286
Q80WQ2	Protein VAC14 homolog	-0.369	0.233852	0.631058	-0.148667	0.6037	0.219179	-0.03	0.916672	0.0377859
P22727	Protein Wnt-6	0.109667	0.647097	0.189031	0.0726667	0.79546	0.0993817	0.283667	0.396246	0.402035
Q08189	Protein-glutamine gamma-glutamyltransferase E	-0.173667	0.410087	0.387124	-0.515667	0.303786	0.517432	-0.0726667	0.91433	0.0388971
Q9JLF6	Protein-glutamine gamma-glutamyltransferase K	-0.318	0.462857	0.334553	-0.0393333	0.951077	0.0217842	0.112	0.571441	0.243028
P23506	Protein-L-isoaspartate(D-aspartate) O-methyltransferase	-0.25	0.519622	0.284313	-0.857333	0.113759	0.944013	-0.264333	0.399642	0.398329
P26350	Prothymosin alpha	-0.635	0.170259	0.76889	-0.4	0.337942	0.471158	0.368	0.350346	0.455502
Q3UHK1	Proton myo-inositol cotransporter	0.177	0.415783	0.381134	-0.00433333	0.983264	0.00732972	-0.0763333	0.678184	0.168653
P06240	Proto-oncogene tyrosine-protein kinase LCK	-0.05	0.837796	0.0768619	-0.295667	0.299382	0.523774	-0.136	0.422772	0.373894
P51175	Protoporphyrinogen oxidase	0.195333	0.538137	0.269107	0.194333	0.504599	0.297054	0.653667	0.151496	0.8196
Q3TXX3	Protrudin	-0.348667	0.067769	1.16897	-0.015	0.966381	0.0148518	0.353667	0.493023	0.307133
Q6W8Q3	Purkinje cell protein 4-like protein 1	-0.235667	0.308246	0.511102	-0.124333	0.696809	0.156886	0.37	0.537207	0.269858
Q11011	Puromycin-sensitive aminopeptidase	-0.0703333	0.699672	0.155105	0.0176667	0.953293	0.0207735	0.105333	0.679217	0.167992
Q64G17	Putative acidic leucine-rich nuclear phosphoprotein 32 family member C	-0.506333	0.422455	0.37422	-0.456667	0.494565	0.305777	0.0933333	0.693669	0.158848
Q68FL4	Putative adenosylhomocysteinase 3	-0.185	0.585823	0.232234	-0.0115	0.944501	0.0247977	-0.41	0.00991294	2.0038
P16381	Putative ATP-dependent RNA helicase Pl10	0.289333	0.432563	0.36395	0.519	0.353846	0.451186	0.354667	0.437336	0.359185
Q4FZG7	Putative mitochondrial import inner membrane translocase subunit Tim8 A-B	0.163667	0.746272	0.127103	-0.428	0.561352	0.250765	-0.158667	0.797443	0.0983005
Q9DBN4	Putative monooxygenase p33MONOX	-0.0416667	0.830106	0.0808663	0.0346667	0.894725	0.0483104	0.362	0.309219	0.509734
Q3TCN2	Putative phospholipase B-like 2	0.233	0.418086	0.378734	-0.176	0.414061	0.382936	0.069	0.668144	0.17513
Q8CAK1	Putative transferase CAF17 homolog, mitochondrial	-0.138667	0.560392	0.251508	-0.041	0.852772	0.0691668	0.224667	0.399256	0.398749
Q80TZ3	Putative tyrosine-protein phosphatase auxilin	-0.213333	0.443419	0.353186	-0.224667	0.222951	0.65179	-0.028	0.902667	0.0444726
Q8K183	Pyridoxal kinase	-0.0583333	0.880762	0.0551414	0.012	0.972622	0.012056	0.154	0.319953	0.494914
Q9Z2Y8	Pyridoxal phosphate homeostasis protein	-0.292667	0.394241	0.404239	-0.210833	0.63963	0.194071	-0.112	0.725056	0.139628
P60487	Pyridoxal phosphate phosphatase	-0.27	0.501653	0.299596	-0.661667	0.223353	0.651008	-0.145	0.427536	0.369028
Q922W5	Pyrroline-5-carboxylate reductase 1, mitochondrial	-0.0613333	0.758659	0.119954	-0.243	0.330482	0.480852	0.183333	0.517399	0.286175
Q922Q4	Pyrroline-5-carboxylate reductase 2	0.450667	0.322997	0.490801	-0.125333	0.57335	0.241581	-0.0253333	0.969155	0.0136068
Q05920	Pyruvate carboxylase, mitochondrial	-0.0653333	0.870771	0.0600959	-0.177333	0.663196	0.178358	0.0426667	0.914239	0.03894
P35486	Pyruvate dehydrogenase E1 component subunit alpha, somatic form, mitochondrial	0.425667	0.561383	0.250741	-0.067	0.769772	0.113638	-0.646333	0.356839	0.447527
Q9D051	Pyruvate dehydrogenase E1 component subunit beta, mitochondrial	-0.556	0.492335	0.30774	-1.22533	0.18041	0.743739	-0.511667	0.584924	0.2329
Q7TSQ8	Pyruvate dehydrogenase phosphatase regulatory subunit, mitochondrial	0.0413333	0.614328	0.2116	-0.376	0.0022249	2.65269	-0.153	0.546881	0.262107
Q8BKZ9	Pyruvate dehydrogenase protein X component, mitochondrial	-0.0133333	0.969546	0.0134317	-0.159333	0.746288	0.127093	0.197333	0.583669	0.233834
P53657	Pyruvate kinase PKLR	-0.0956667	0.882043	0.0545102	-0.560667	0.403678	0.393965	-0.317667	0.368942	0.433042
P52480	Pyruvate kinase PKM	-0.260333	0.603056	0.219642	-0.512667	0.309426	0.509443	-0.382333	0.321744	0.49249
Q3UNZ8	Quinone oxidoreductase-like protein 2	-0.310333	0.464281	0.333219	-0.112	0.626267	0.203241	0.0556667	0.84355	0.073889
P50396	Rab GDP dissociation inhibitor alpha	-0.0163333	0.94938	0.02256	-0.786667	0.121841	0.914206	0.077	0.726	0.139063
Q61598	Rab GDP dissociation inhibitor beta	-0.248	0.429265	0.367275	-0.607667	0.107417	0.968929	-0.483333	0.117453	0.930134
O35551	Rab GTPase-binding effector protein 1	0.502667	0.21246	0.672722	0.210667	0.364964	0.43775	0.214	0.705583	0.151452
G3XA57	Rab11 family-interacting protein 2	0.056	0.780851	0.107432	0.0333333	0.921157	0.0356662	0.118	0.634247	0.197742
Q8R361	Rab11 family-interacting protein 5	-0.0543333	0.592282	0.227471	-0.127	0.61909	0.208246	0.288333	0.375487	0.425406
Q5ND29	Rab-interacting lysosomal protein	0.306	0.50924	0.293077	-0.640833	0.0994295	1.00248	-0.0326667	0.950391	0.0220977
P47708	Rabphilin-3A	0.470333	0.0326367	1.48629	0.779	0.460826	0.336463	1.025	0.102023	0.991303
P26043	Radixin	-0.00966667	0.957574	0.0188277	-0.542333	0.100763	0.996697	-0.475	0.0589382	1.2296
Q9CQ22	Ragulator complex protein LAMTOR1	0.143	0.357356	0.446899	-0.258	0.196493	0.706654	0.103	0.67943	0.167855
P34022	Ran-specific GTPase-activating protein	-0.128667	0.643746	0.191285	0.046	0.92677	0.0330281	-0.102	0.752296	0.123611
Q9EQZ6	Rap guanine nucleotide exchange factor 4	0.0616667	0.851014	0.0700632	-0.34	0.268784	0.570597	-0.201667	0.436827	0.359691
Q8C0Q9	Rap guanine nucleotide exchange factor 5	-0.189	0.497697	0.303035	-0.6065	0.171723	0.765172	-0.176333	0.289532	0.538303
Q6PFQ7	Ras GTPase-activating protein 4	-0.345333	0.257977	0.588419	-0.315667	0.284541	0.545854	-0.109	0.309225	0.509725
P97379	Ras GTPase-activating protein-binding protein 2	0.031	0.909737	0.041084	-0.124333	0.452486	0.344395	-0.097	0.788836	0.103013
F6SEU4	Ras/Rap GTPase-activating protein SynGAP	-0.017	0.933731	0.0297781	0.610333	0.452249	0.344622	-0.238333	0.194706	0.710621
P63001	Ras-related C3 botulinum toxin substrate 1	-0.0206667	0.951799	0.0214549	-0.534667	0.14957	0.825157	-0.226333	0.363331	0.439697
Q05144	Ras-related C3 botulinum toxin substrate 2	0.0783333	0.631763	0.199446	-0.380167	0.128559	0.890896	0.002	0.991964	0.00350426
P60764	Ras-related C3 botulinum toxin substrate 3	-0.271333	0.220634	0.656328	-0.133667	0.763684	0.117087	0.314667	0.372098	0.429343
O08989	Ras-related protein M-Ras	-0.204667	0.575844	0.239695	-0.303	0.405732	0.39176	-0.317667	0.207854	0.682242
P61027	Ras-related protein Rab-10	-0.128	0.774082	0.111213	-0.239667	0.676912	0.169468	0.361667	0.439775	0.356769
P62492	Ras-related protein Rab-11A	0.286333	0.206108	0.685904	0.108	0.892768	0.0492612	0.254667	0.388191	0.410955
P46638	Ras-related protein Rab-11B	0.016	0.958041	0.0186158	-0.407667	0.0972096	1.01229	0.234333	0.752773	0.123336
P35283	Ras-related protein Rab-12	0.405333	0.284175	0.546414	0.444	0.354214	0.450735	0.019	0.96404	0.0159048
Q9DD03	Ras-related protein Rab-13	-0.226	0.10039	0.998309	-0.173667	0.411495	0.385635	0.139333	0.493741	0.3065
Q91V41	Ras-related protein Rab-14	0.22	0.421464	0.375239	0.248	0.756465	0.121211	0.739333	0.296193	0.528425
Q8K386	Ras-related protein Rab-15	-0.518667	0.240069	0.619663	0.104	0.808134	0.0925164	0.428333	0.292696	0.533583
P35293	Ras-related protein Rab-18	0.0236667	0.966083	0.0149856	-0.731333	0.128808	0.890058	-0.555667	0.108607	0.964141
P62821	Ras-related protein Rab-1A	-0.181333	0.665707	0.176717	0.0285	0.969183	0.0135942	-0.268667	0.33072	0.48054
Q9D1G1	Ras-related protein Rab-1B	0.108667	0.538872	0.268514	-0.0986667	0.718302	0.143693	0.028	0.913351	0.0393624
P35282	Ras-related protein Rab-21	-0.532333	0.265954	0.575194	-0.419667	0.431727	0.364791	0.089	0.893939	0.0486923
P35285	Ras-related protein Rab-22A	-0.321	0.211005	0.675707	-0.400333	0.157059	0.803936	-0.382	0.0952907	1.02095
P35290	Ras-related protein Rab-24	0.236	0.55666	0.25441	-0.421667	0.0822688	1.08477	-0.601333	0.164127	0.784821
Q9WTL2	Ras-related protein Rab-25	0.0996667	0.698028	0.156127	-0.450333	0.0902865	1.04438	-0.568667	0.085845	1.06628
Q504M8	Ras-related protein Rab-26	-0.256667	0.476497	0.32194	0.101667	0.725281	0.139494	0.846	0.218579	0.660391
Q99P58	Ras-related protein Rab-27B	-0.021	0.906979	0.0424028	-0.307667	0.119924	0.921093	-0.319	0.055899	1.2526
P53994	Ras-related protein Rab-2A	-0.128	0.57815	0.23796	-0.105	0.710614	0.148366	0.989	0.128522	0.891024
P59279	Ras-related protein Rab-2B	-0.25	0.519622	0.284313	-0.579667	0.152966	0.815404	-0.224667	0.49411	0.306176
Q923S9	Ras-related protein Rab-30	-0.0756667	0.505575	0.296214	-0.0563333	0.803386	0.0950758	0.769667	0.237964	0.623489
Q921E2	Ras-related protein Rab-31	0.088	0.716307	0.144901	-0.287667	0.372345	0.429055	-0.641667	0.0368054	1.43409
O35963	Ras-related protein Rab-33B	0.405333	0.284175	0.546414	0.448	0.590004	0.229145	0.158333	0.742486	0.129312
Q6PHN9	Ras-related protein Rab-35	-0.518667	0.240069	0.619663	-0.177667	0.593769	0.226382	0.247	0.42157	0.37513
Q9JKM7	Ras-related protein Rab-37	-0.0246667	0.908681	0.0415885	-0.190333	0.459873	0.337362	0.412	0.50748	0.294581
Q8BHD0	Ras-related protein Rab-39A	-0.252333	0.173616	0.760411	-0.310667	0.602644	0.219939	-0.0796667	0.678871	0.168213
Q8BHC1	Ras-related protein Rab-39B	-0.00933333	0.959333	0.0180306	-0.137333	0.623039	0.205485	-0.0796667	0.678871	0.168213
P63011	Ras-related protein Rab-3A	-0.0103333	0.977323	0.0099619	-0.216	0.596577	0.224334	-0.506667	0.198215	0.702864
Q9CZT8	Ras-related protein Rab-3B	0.378667	0.37902	0.421338	0.281	0.690584	0.160784	0.0343333	0.956458	0.0193341
P62823	Ras-related protein Rab-3C	0.224667	0.290748	0.536484	0.169	0.654872	0.183843	0.313333	0.279697	0.553312
[truncated: 594 more rows]
