# Supplementary material for: S-Palmitoylation of Synaptic Proteins as a Novel Mechanism Underlying Sex-Dependent Differences in Neuronal Plasticity
Source: Int J Mol Sci. 2021 Jun 10;22(12):6253. doi: 10.3390/ijms22126253 (PMC8230572; doi:10.3390/ijms22126253)
Supplement: Supplementary file 1 [file ijms-22-06253-s001.zip › Supplementary File(s)/Table S5.xlsx]

## Sheet: Table S5A
Table S5A Functional enrichment analysis of proteins specific for female WT mice using the Gene Ontology biological processes database and the Clue Go algorithm
GOID	GOTerm	Term PValue	Term PValue Corrected with Bonferroni	Group PValue	Group PValue Corrected with Bonferroni	GOLevels	GOGroups	% Associated Genes	Nr. Genes	Associated Genes Found
GO:0009448	gamma-aminobutyric acid metabolic process	1.71633e-05	0.00459977	1.71633e-05	0.00020596	[4, 5, 7]	Group00	50	3	[Abat, Gad1, Phgdh]
GO:0010038	response to metal ion	5.38552e-07	0.000144332	5.38552e-07	6.46262e-06	[4]	Group01	4.12621	17	[Abat, Ahcyl1, Apbb1, Dlg4, Fech, Glud1, Gphn, Hif1a, Homer1, Nptx1, Nrxn1, Park7, Pdhx, Ppp2ca, Ppp5c, Slc6a4, Syt17]
GO:0032024	positive regulation of insulin secretion	3.01094e-05	0.00806932	3.01094e-05	0.000361313	[5, 6, 7, 8, 9, 10, 11]	Group02	7.6087	7	[Abat, Gja1, Glud1, Glul, Hif1a, Pdhx, Vsnl1]
GO:0035249	synaptic transmission, glutamatergic	1.66549e-05	0.00446352	1.66549e-05	0.000199859	[7, 8]	Group03	6.89655	8	[Cacna1a, Glul, Grik3, Grm3, Homer1, Napb, Nrxn1, Shank3]
GO:0099177	regulation of trans-synaptic signaling	4.08955e-12	1.096e-09	1.64232e-11	1.97078e-10	[3, 4, 5, 6]	Group04	4.8913	27	[Abat, Asic1, Atp2a2, Atp2b2, Cacna1a, Ctnnd2, Dlg4, Git1, Glul, Grik3, Grm3, Homer1, Hras, Kras, L1cam, Lgi1, Napb, Nptx1, Nrxn1, Prkcg, Ptpn11, Rhot1, Septin5, Shank3, Slc6a4, Syngap1, Tbc1d24]
GO:0098916	anterograde trans-synaptic signaling	1.58951e-11	4.25989e-09	1.64232e-11	1.97078e-10	[5, 6]	Group04	4.00517	31	[Abat, Asic1, Atp2a2, Atp2b2, Cacna1a, Ctnnb1, Ctnnd2, Dlg4, Git1, Gls, Glul, Grik3, Grm3, Homer1, Hras, Kras, L1cam, Lgi1, Ly6h, Napb, Nptx1, Nrxn1, Park7, Prkcg, Ptpn11, Rhot1, Septin5, Shank3, Slc6a4, Syngap1, Tbc1d24]
GO:0050804	modulation of chemical synaptic transmission	3.92159e-12	1.05099e-09	1.64232e-11	1.97078e-10	[4, 5, 6, 7, 8]	Group04	4.90018	27	[Abat, Asic1, Atp2a2, Atp2b2, Cacna1a, Ctnnd2, Dlg4, Git1, Glul, Grik3, Grm3, Homer1, Hras, Kras, L1cam, Lgi1, Napb, Nptx1, Nrxn1, Prkcg, Ptpn11, Rhot1, Septin5, Shank3, Slc6a4, Syngap1, Tbc1d24]
GO:0007268	chemical synaptic transmission	1.58951e-11	4.25989e-09	1.64232e-11	1.97078e-10	[6, 7]	Group04	4.00517	31	[Abat, Asic1, Atp2a2, Atp2b2, Cacna1a, Ctnnb1, Ctnnd2, Dlg4, Git1, Gls, Glul, Grik3, Grm3, Homer1, Hras, Kras, L1cam, Lgi1, Ly6h, Napb, Nptx1, Nrxn1, Park7, Prkcg, Ptpn11, Rhot1, Septin5, Shank3, Slc6a4, Syngap1, Tbc1d24]
GO:0032409	regulation of transporter activity	1.69881e-07	4.55282e-05	2.34474e-07	2.81369e-06	[3]	Group05	5.11945	15	[Ahcyl1, Ank2, Cacna1a, Cacna2d1, Dlg4, Gja1, Homer1, Nrxn1, Park7, Ppp2ca, Shank3, Slc6a4, Slc9a1, Stk39, Tcaf1]
GO:0043270	positive regulation of ion transport	6.11683e-06	0.00163931	2.34474e-07	2.81369e-06	[3, 4, 5, 6]	Group05	4.09357	14	[Abat, Acsl5, Ahcyl1, Ank2, Atp2b2, Cacna2d1, Homer1, Mif, Park7, Shank3, Slc6a4, Slc9a1, Stk39, Tcaf1]
GO:0022898	regulation of transmembrane transporter activity	1.0832e-07	2.90299e-05	2.34474e-07	2.81369e-06	[4, 5, 6]	Group05	5.30035	15	[Ahcyl1, Ank2, Cacna1a, Cacna2d1, Dlg4, Gja1, Homer1, Nrxn1, Park7, Ppp2ca, Shank3, Slc6a4, Slc9a1, Stk39, Tcaf1]
GO:0032412	regulation of ion transmembrane transporter activity	4.5386e-07	0.000121635	2.34474e-07	2.81369e-06	[5, 6, 7]	Group05	5.10949	14	[Ahcyl1, Ank2, Cacna1a, Cacna2d1, Dlg4, Homer1, Nrxn1, Park7, Ppp2ca, Shank3, Slc6a4, Slc9a1, Stk39, Tcaf1]
GO:0050803	regulation of synapse structure or activity	6.00889e-06	0.00161038	1.05422e-09	1.26506e-08	[3]	Group06	4.40678	13	[Camkv, Dlg4, Dnm3, Homer1, Lhfpl4, Mdga2, Nectin1, Nptx1, Nrxn1, Pgrmc1, Shank3, Syngap1, Ywhaz]
GO:0050807	regulation of synapse organization	1.95156e-05	0.00523018	1.05422e-09	1.26506e-08	[4, 5, 6]	Group06	4.25532	12	[Camkv, Dlg4, Dnm3, Homer1, Lhfpl4, Mdga2, Nectin1, Nptx1, Nrxn1, Pgrmc1, Shank3, Ywhaz]
GO:0050808	synapse organization	7.50632e-10	2.01169e-07	1.05422e-09	1.26506e-08	[5]	Group06	4.54545	23	[Apbb1, Atp2b2, Cacna1a, Camkv, Ctnnb1, Ctnnd2, Dlg4, Dnm3, Git1, Gphn, Homer1, L1cam, Lhfpl4, Mdga2, Ndrg2, Nectin1, Nptx1, Nrxn1, Pgrmc1, Septin7, Shank3, Syngap1, Ywhaz]
GO:0099173	postsynapse organization	1.55868e-07	4.17727e-05	1.05422e-09	1.26506e-08	[4, 6]	Group06	6.10329	13	[Ctnnd2, Dlg4, Dnm3, Git1, Gphn, Homer1, Lhfpl4, Ndrg2, Nptx1, Nrxn1, Septin7, Shank3, Syngap1]
GO:0001505	regulation of neurotransmitter levels	1.26205e-08	3.38228e-06	7.90079e-12	9.48095e-11	[3]	Group07	4.73815	19	[Abat, Aldh7a1, Asic1, Atp2a2, Atp2b2, Atp2b4, Cacna1a, Gad1, Git1, Gpm6b, Napb, Nrxn1, Park7, Phgdh, Prkcg, Ptpn11, Rhot1, Septin5, Slc6a4]
GO:0006836	neurotransmitter transport	2.90127e-09	7.77541e-07	7.90079e-12	9.48095e-11	[4]	Group07	5.52147	18	[Abat, Asic1, Atp2a2, Cacna1a, Git1, Gpm6b, Napb, Nrxn1, Park7, Prkcg, Ptpn11, Rhot1, Septin5, Slc25a22, Slc32a1, Slc44a2, Slc6a4, Ywhaz]
GO:0099003	vesicle-mediated transport in synapse	2.68661e-06	0.000720012	7.90079e-12	9.48095e-11	[3, 5]	Group07	4.74453	13	[Atp2a2, Cacna1a, Cltc, Ctnnb1, Dnm3, Git1, Napb, Nrxn1, Prkcg, Ptpn11, Septin5, Slc32a1, Tbc1d24]
GO:0051588	regulation of neurotransmitter transport	4.10054e-07	0.000109895	7.90079e-12	9.48095e-11	[4, 5]	Group07	6.18557	12	[Abat, Asic1, Atp2a2, Cacna1a, Git1, Gpm6b, Napb, Prkcg, Ptpn11, Rhot1, Septin5, Slc6a4]
GO:0099504	synaptic vesicle cycle	7.04465e-07	0.000188797	7.90079e-12	9.48095e-11	[4, 6]	Group07	5.34979	13	[Atp2a2, Cacna1a, Cltc, Ctnnb1, Dnm3, Git1, Napb, Nrxn1, Prkcg, Ptpn11, Septin5, Slc32a1, Tbc1d24]
GO:0099643	signal release from synapse	2.60622e-05	0.00698468	7.90079e-12	9.48095e-11	[4, 5, 7]	Group07	4.97512	10	[Asic1, Atp2a2, Cacna1a, Git1, Napb, Nrxn1, Prkcg, Ptpn11, Rhot1, Septin5]
GO:0007269	neurotransmitter secretion	2.60622e-05	0.00698468	7.90079e-12	9.48095e-11	[4, 5, 6, 7, 8]	Group07	4.97512	10	[Asic1, Atp2a2, Cacna1a, Git1, Napb, Nrxn1, Prkcg, Ptpn11, Rhot1, Septin5]
GO:0046928	regulation of neurotransmitter secretion	1.29099e-05	0.00345984	7.90079e-12	9.48095e-11	[4, 5, 6, 7, 8, 9]	Group07	6.12245	9	[Asic1, Atp2a2, Cacna1a, Git1, Napb, Prkcg, Ptpn11, Rhot1, Septin5]
GO:0006091	generation of precursor metabolites and energy	8.23472e-10	2.2069e-07	8.23472e-10	9.88166e-09	[3]	Group08	4.74138	22	[Aco2, Adh5, Cyct, Dlat, Dld, Eno2, Eno3, Etfdh, Glrx5, Hif1a, Idh3g, Mif, Ndufb9, Ndufv1, Park7, Pdha1, Pdhb, Pygb, Sdha, Slc25a22, Sucla2, Tpi1]
GO:0015980	energy derivation by oxidation of organic compounds	8.85094e-09	2.37205e-06	8.23472e-10	9.88166e-09	[3, 4]	Group08	5.90406	16	[Aco2, Cyct, Dlat, Dld, Etfdh, Hif1a, Idh3g, Ndufb9, Ndufv1, Park7, Pdha1, Pdhb, Pygb, Sdha, Slc25a22, Sucla2]
GO:0022900	electron transport chain	6.87654e-06	0.00184291	8.23472e-10	9.88166e-09	[3, 4]	Group08	6.61765	9	[Cyct, Dld, Etfdh, Glrx5, Ndufb9, Ndufv1, Park7, Sdha, Slc25a22]
GO:0045333	cellular respiration	1.43859e-10	3.85541e-08	8.23472e-10	9.88166e-09	[4, 5]	Group08	8.62069	15	[Aco2, Cyct, Dlat, Dld, Etfdh, Hif1a, Idh3g, Ndufb9, Ndufv1, Park7, Pdha1, Pdhb, Sdha, Slc25a22, Sucla2]
GO:0022904	respiratory electron transport chain	1.1233e-06	0.000301045	8.23472e-10	9.88166e-09	[4, 5, 6]	Group08	9.87654	8	[Cyct, Dld, Etfdh, Ndufb9, Ndufv1, Park7, Sdha, Slc25a22]
GO:0006099	tricarboxylic acid cycle	1.88255e-08	5.04522e-06	8.23472e-10	9.88166e-09	[3, 6, 7]	Group08	21.875	7	[Aco2, Dlat, Idh3g, Pdha1, Pdhb, Sdha, Sucla2]
GO:0009060	aerobic respiration	1.74546e-07	4.67782e-05	8.23472e-10	9.88166e-09	[5, 6]	Group08	10.2273	9	[Aco2, Cyct, Dlat, Hif1a, Idh3g, Pdha1, Pdhb, Sdha, Sucla2]
GO:0042773	ATP synthesis coupled electron transport	2.16593e-05	0.00580469	8.23472e-10	9.88166e-09	[4, 5, 6, 7]	Group08	10.1695	6	[Cyct, Dld, Ndufb9, Ndufv1, Park7, Sdha]
GO:0042775	mitochondrial ATP synthesis coupled electron transport	1.43873e-05	0.00385579	8.23472e-10	9.88166e-09	[5, 6, 7, 8]	Group08	10.9091	6	[Cyct, Dld, Ndufb9, Ndufv1, Park7, Sdha]
GO:0006120	mitochondrial electron transport, NADH to ubiquinone	3.5667e-05	0.00955876	8.23472e-10	9.88166e-09	[5, 6, 7, 8, 9]	Group08	20	4	[Dld, Ndufb9, Ndufv1, Park7]
GO:0044282	small molecule catabolic process	2.51971e-06	0.000675282	1.3339e-10	1.60068e-09	[3]	Group09	4.13223	15	[Abat, Acsl5, Adh5, Asrgl1, Atp2b4, Decr1, Etfdh, Gls, Gls2, Glud1, Got2, Hibadh, Park7, Pdxp, Tpi1]
GO:0016053	organic acid biosynthetic process	3.22487e-07	8.64266e-05	1.3339e-10	1.60068e-09	[4]	Group09	4.87013	15	[Abat, Ap2a1, Atp2b4, Cltc, Fasn, Gad1, Gls, Gls2, Glud1, Glul, Got2, Mif, Park7, Phgdh, Slc6a4]
GO:0016054	organic acid catabolic process	2.38026e-05	0.00637909	1.3339e-10	1.60068e-09	[4]	Group09	4.54545	11	[Abat, Acsl5, Asrgl1, Atp2b4, Decr1, Etfdh, Gls, Gls2, Glud1, Got2, Hibadh]
GO:0006520	cellular amino acid metabolic process	3.94125e-08	1.05625e-05	1.3339e-10	1.60068e-09	[3, 4, 6]	Group09	5.72519	15	[Abat, Asrgl1, Atp2b4, Cacna1a, Gad1, Gls, Gls2, Glud1, Glul, Got2, Hibadh, Park7, Phgdh, Slc6a4, Tst]
GO:1901605	alpha-amino acid metabolic process	3.66861e-07	9.83186e-05	1.3339e-10	1.60068e-09	[4, 5, 7]	Group09	6.25	12	[Asrgl1, Atp2b4, Gls, Gls2, Glud1, Glul, Got2, Hibadh, Park7, Phgdh, Slc6a4, Tst]
GO:0008652	cellular amino acid biosynthetic process	5.21823e-10	1.39849e-07	1.3339e-10	1.60068e-09	[4, 5, 6, 7]	Group09	15.625	10	[Abat, Atp2b4, Gad1, Gls, Gls2, Glud1, Glul, Got2, Park7, Phgdh]
GO:0009063	cellular amino acid catabolic process	6.93318e-06	0.00185809	1.3339e-10	1.60068e-09	[4, 5, 6, 7]	Group09	7.76699	8	[Abat, Asrgl1, Atp2b4, Gls, Gls2, Glud1, Got2, Hibadh]
GO:0046394	carboxylic acid biosynthetic process	2.96735e-07	7.9525e-05	1.3339e-10	1.60068e-09	[5, 6]	Group09	4.90196	15	[Abat, Ap2a1, Atp2b4, Cltc, Fasn, Gad1, Gls, Gls2, Glud1, Glul, Got2, Mif, Park7, Phgdh, Slc6a4]
GO:0046395	carboxylic acid catabolic process	2.38026e-05	0.00637909	1.3339e-10	1.60068e-09	[5, 6]	Group09	4.54545	11	[Abat, Acsl5, Asrgl1, Atp2b4, Decr1, Etfdh, Gls, Gls2, Glud1, Got2, Hibadh]
GO:0043648	dicarboxylic acid metabolic process	2.97677e-08	7.97775e-06	1.3339e-10	1.60068e-09	[6]	Group09	10.4167	10	[Dld, Gls, Gls2, Glud1, Glul, Got2, Idh3g, Sdha, Slc6a4, Sucla2]
GO:0009064	glutamine family amino acid metabolic process	6.18944e-07	0.000165877	1.3339e-10	1.60068e-09	[5, 6, 8]	Group09	10.6667	8	[Asrgl1, Atp2b4, Gls, Gls2, Glud1, Glul, Got2, Phgdh]
GO:0043650	dicarboxylic acid biosynthetic process	2.17468e-07	5.82814e-05	1.3339e-10	1.60068e-09	[6, 7]	Group09	33.3333	5	[Gls, Gls2, Glud1, Got2, Slc6a4]
GO:1901606	alpha-amino acid catabolic process	2.60975e-05	0.00699414	1.3339e-10	1.60068e-09	[5, 6, 7, 8]	Group09	7.77778	7	[Asrgl1, Atp2b4, Gls, Gls2, Glud1, Got2, Hibadh]
GO:1901607	alpha-amino acid biosynthetic process	9.27771e-08	2.48642e-05	1.3339e-10	1.60068e-09	[5, 6, 7, 8]	Group09	13.5593	8	[Atp2b4, Gls, Gls2, Glud1, Glul, Got2, Park7, Phgdh]
GO:0006536	glutamate metabolic process	1.49303e-05	0.00400133	1.3339e-10	1.60068e-09	[6, 7, 9]	Group09	15.1515	5	[Gls, Gls2, Glud1, Glul, Got2]
GO:0006541	glutamine metabolic process	4.37068e-06	0.00117134	1.3339e-10	1.60068e-09	[6, 7, 9]	Group09	19.2308	5	[Gls, Gls2, Glud1, Glul, Phgdh]
GO:0009065	glutamine family amino acid catabolic process	1.44079e-07	3.86131e-05	1.3339e-10	1.60068e-09	[6, 7, 8, 9]	Group09	23.0769	6	[Asrgl1, Atp2b4, Gls, Gls2, Glud1, Got2]
GO:0009084	glutamine family amino acid biosynthetic process	1.79215e-05	0.00480297	1.3339e-10	1.60068e-09	[6, 7, 8, 9]	Group09	23.5294	4	[Gls, Gls2, Glud1, Glul]
GO:0006537	glutamate biosynthetic process	3.48195e-06	0.000933161	1.3339e-10	1.60068e-09	[7, 8, 9, 10]	Group09	75	3	[Gls, Gls2, Glud1]
GO:0006086	acetyl-CoA biosynthetic process from pyruvate	1.19186e-09	3.19419e-07	8.85834e-10	1.063e-08	[7, 8, 9, 10, 11, 12, 13]	Group10	46.1538	6	[Dlat, Dld, Pdha1, Pdhb, Pdhx, Pdk3]
GO:0034604	pyruvate dehydrogenase (NAD+) activity	4.66269e-10	1.2496e-07	8.85834e-10	1.063e-08	[7, 8, 9, 10, 11, 12, 13, 14]	Group10	83.3333	5	[Dlat, Dld, Pdha1, Pdhb, Pdhx]
GO:0061732	mitochondrial acetyl-CoA biosynthetic process from pyruvate	4.28409e-09	1.14814e-06	8.85834e-10	1.063e-08	[8, 9, 10, 11, 12, 13, 14]	Group10	62.5	5	[Dlat, Dld, Pdha1, Pdhb, Pdhx]
GO:0006790	sulfur compound metabolic process	1.56313e-06	0.00041892	8.85834e-10	1.063e-08	[3]	Group10	4.60526	14	[Acsl5, Ahcyl1, Cacna1a, Dlat, Dld, Fasn, Park7, Pdha1, Pdhb, Pdhx, Pdk3, Phgdh, Sucla2, Tst]
GO:0035383	thioester metabolic process	3.38757e-07	9.07869e-05	8.85834e-10	1.063e-08	[3, 4]	Group10	9.47368	9	[Acsl5, Dlat, Dld, Fasn, Pdha1, Pdhb, Pdhx, Pdk3, Sucla2]
GO:0006732	coenzyme metabolic process	2.82794e-06	0.000757887	8.85834e-10	1.063e-08	[4]	Group10	5.15021	12	[Acsl5, Ahcyl1, Dlat, Dld, Fasn, Gphn, Pdha1, Pdhb, Pdhx, Pdk3, Pdxp, Sucla2]
GO:0016903	oxidoreductase activity, acting on the aldehyde or oxo group of donors	2.30603e-08	6.18016e-06	8.85834e-10	1.063e-08	[4]	Group10	12.8571	9	[Adh5, Aldh7a1, Dlat, Dld, Pdha1, Pdhb, Pdhx, Pdk3, Ppm1h]
GO:0051188	cofactor biosynthetic process	1.83765e-05	0.00492491	8.85834e-10	1.063e-08	[4]	Group10	5.18135	10	[Acsl5, Dlat, Dld, Fech, Gphn, Pdha1, Pdhb, Pdhx, Pdk3, Pgrmc1]
GO:0019693	ribose phosphate metabolic process	1.54652e-06	0.000414466	8.85834e-10	1.063e-08	[4, 5]	Group10	4.0404	16	[Acsl5, Ak3, Atp2b2, Dlat, Dld, Eno2, Eno3, Fasn, Hif1a, Mif, Pdha1, Pdhb, Pdhx, Pdk3, Sucla2, Tpi1]
GO:0035384	thioester biosynthetic process	2.37002e-08	6.35164e-06	8.85834e-10	1.063e-08	[4, 5]	Group10	21.2121	7	[Acsl5, Dlat, Dld, Pdha1, Pdhb, Pdhx, Pdk3]
GO:0004738	pyruvate dehydrogenase activity	1.99492e-10	5.3464e-08	8.85834e-10	1.063e-08	[5]	Group10	38.8889	7	[Dlat, Dld, Pdha1, Pdhb, Pdhx, Pdk3, Ppm1h]
GO:0009108	coenzyme biosynthetic process	1.56337e-05	0.00418984	8.85834e-10	1.063e-08	[5]	Group10	6.95652	8	[Acsl5, Dlat, Dld, Gphn, Pdha1, Pdhb, Pdhx, Pdk3]
GO:0016620	oxidoreductase activity, acting on the aldehyde or oxo group of donors, NAD or NADP as acceptor	3.61561e-07	9.68984e-05	8.85834e-10	1.063e-08	[5]	Group10	14.5833	7	[Adh5, Aldh7a1, Dlat, Dld, Pdha1, Pdhb, Pdhx]
GO:0033865	nucleoside bisphosphate metabolic process	1.37638e-06	0.00036887	8.85834e-10	1.063e-08	[5, 6, 7]	Group10	8.03571	9	[Acsl5, Dlat, Dld, Fasn, Pdha1, Pdhb, Pdhx, Pdk3, Sucla2]
GO:0034603	pyruvate dehydrogenase [NAD(P)+] activity	4.66269e-10	1.2496e-07	8.85834e-10	1.063e-08	[6]	Group10	83.3333	5	[Dlat, Dld, Pdha1, Pdhb, Pdhx]
GO:0006163	purine nucleotide metabolic process	1.35527e-06	0.000363211	8.85834e-10	1.063e-08	[5, 6, 7, 8]	Group10	4.08163	16	[Acsl5, Ak3, Atp2b2, Dlat, Dld, Eno2, Eno3, Fasn, Hif1a, Mif, Pdha1, Pdhb, Pdhx, Pdk3, Sucla2, Tpi1]
GO:0009259	ribonucleotide metabolic process	1.10819e-06	0.000296994	8.85834e-10	1.063e-08	[5, 6, 7, 8]	Group10	4.14508	16	[Acsl5, Ak3, Atp2b2, Dlat, Dld, Eno2, Eno3, Fasn, Hif1a, Mif, Pdha1, Pdhb, Pdhx, Pdk3, Sucla2, Tpi1]
GO:0034032	purine nucleoside bisphosphate metabolic process	1.37638e-06	0.00036887	8.85834e-10	1.063e-08	[5, 6, 7, 8]	Group10	8.03571	9	[Acsl5, Dlat, Dld, Fasn, Pdha1, Pdhb, Pdhx, Pdk3, Sucla2]
GO:0006090	pyruvate metabolic process	3.36478e-09	9.01762e-07	8.85834e-10	1.063e-08	[7]	Group10	9.52381	12	[Dlat, Dld, Eno2, Eno3, Hif1a, Mif, Pdha1, Pdhb, Pdhx, Pdk3, Slc6a4, Tpi1]
GO:0006637	acyl-CoA metabolic process	3.38757e-07	9.07869e-05	8.85834e-10	1.063e-08	[4, 5, 6, 7, 8, 9, 10]	Group10	9.47368	9	[Acsl5, Dlat, Dld, Fasn, Pdha1, Pdhb, Pdhx, Pdk3, Sucla2]
GO:0033866	nucleoside bisphosphate biosynthetic process	1.94395e-07	5.20979e-05	8.85834e-10	1.063e-08	[6, 7, 8]	Group10	15.9091	7	[Acsl5, Dlat, Dld, Pdha1, Pdhb, Pdhx, Pdk3]
GO:0033875	ribonucleoside bisphosphate metabolic process	1.37638e-06	0.00036887	8.85834e-10	1.063e-08	[6, 7, 8]	Group10	8.03571	9	[Acsl5, Dlat, Dld, Fasn, Pdha1, Pdhb, Pdhx, Pdk3, Sucla2]
GO:0009150	purine ribonucleotide metabolic process	6.58135e-07	0.00017638	8.85834e-10	1.063e-08	[6, 7, 8, 9]	Group10	4.31267	16	[Acsl5, Ak3, Atp2b2, Dlat, Dld, Eno2, Eno3, Fasn, Hif1a, Mif, Pdha1, Pdhb, Pdhx, Pdk3, Sucla2, Tpi1]
GO:0034033	purine nucleoside bisphosphate biosynthetic process	1.94395e-07	5.20979e-05	8.85834e-10	1.063e-08	[6, 7, 8, 9]	Group10	15.9091	7	[Acsl5, Dlat, Dld, Pdha1, Pdhb, Pdhx, Pdk3]
GO:0006084	acetyl-CoA metabolic process	5.52873e-08	1.4817e-05	8.85834e-10	1.063e-08	[5, 6, 7, 8, 9, 10, 11]	Group10	18.9189	7	[Dlat, Dld, Fasn, Pdha1, Pdhb, Pdhx, Pdk3]
GO:0034030	ribonucleoside bisphosphate biosynthetic process	1.94395e-07	5.20979e-05	8.85834e-10	1.063e-08	[7, 8, 9]	Group10	15.9091	7	[Acsl5, Dlat, Dld, Pdha1, Pdhb, Pdhx, Pdk3]
GO:0071616	acyl-CoA biosynthetic process	2.37002e-08	6.35164e-06	8.85834e-10	1.063e-08	[5, 6, 7, 8, 9, 10, 11]	Group10	21.2121	7	[Acsl5, Dlat, Dld, Pdha1, Pdhb, Pdhx, Pdk3]
GO:0006085	acetyl-CoA biosynthetic process	1.79592e-08	4.81306e-06	8.85834e-10	1.063e-08	[6, 7, 8, 9, 10, 11, 12]	Group10	31.5789	6	[Dlat, Dld, Pdha1, Pdhb, Pdhx, Pdk3]
GO:0007638	mechanosensory behavior	1.79215e-05	0.00480297	4.50406e-13	5.40487e-12	[2, 4]	Group11	23.5294	4	[Cntnap2, Nrxn1, Shank3, Slc6a4]
GO:0050803	regulation of synapse structure or activity	6.00889e-06	0.00161038	4.50406e-13	5.40487e-12	[3]	Group11	4.40678	13	[Camkv, Dlg4, Dnm3, Homer1, Lhfpl4, Mdga2, Nectin1, Nptx1, Nrxn1, Pgrmc1, Shank3, Syngap1, Ywhaz]
GO:0051668	localization within membrane	1.37486e-05	0.00368463	4.50406e-13	5.40487e-12	[3]	Group11	7.07965	8	[Cacna1a, Dlg4, Gphn, Lhfpl4, Lrrc7, Nrxn1, Shank3, Syngap1]
GO:0099072	regulation of postsynaptic membrane neurotransmitter receptor levels	5.56138e-06	0.00149045	4.50406e-13	5.40487e-12	[3]	Group11	8	8	[Dlg4, Dnm3, Git1, Gphn, Hras, Lgi1, Lrrc7, Nptx1]
GO:2000821	regulation of grooming behavior	1.71633e-05	0.00459977	4.50406e-13	5.40487e-12	[3, 4]	Group11	50	3	[Dlg4, Nrxn1, Shank3]
GO:0031223	auditory behavior	7.71021e-06	0.00206634	4.50406e-13	5.40487e-12	[3, 5]	Group11	28.5714	4	[Cntnap2, Nrxn1, Shank3, Slc6a4]
GO:1902414	protein localization to cell junction	8.45836e-08	2.26684e-05	4.50406e-13	5.40487e-12	[4]	Group11	8.08823	11	[Dlg4, Git1, Gphn, Homer1, Hras, Kif5a, Lgi1, Lrrc7, Nectin1, Nptx1, Nrxn1]
GO:0007612	learning	1.00155e-05	0.00268415	4.50406e-13	5.40487e-12	[3, 6]	Group11	5.55556	10	[Asic1, Cntnap2, Ctnnd2, Hif1a, Kras, Nrxn1, Pgrmc1, Shank3, Slc6a4, Syngap1]
GO:0098598	learned vocalization behavior or vocal learning	2.60009e-06	0.000696823	4.50406e-13	5.40487e-12	[3, 6]	Group11	36.3636	4	[Cntnap2, Nrxn1, Shank3, Slc6a4]
GO:0035418	protein localization to synapse	7.06367e-08	1.89306e-05	4.50406e-13	5.40487e-12	[5]	Group11	9.52381	10	[Dlg4, Git1, Gphn, Homer1, Hras, Kif5a, Lgi1, Lrrc7, Nptx1, Nrxn1]
GO:0043113	receptor clustering	4.50053e-07	0.000120614	4.50406e-13	5.40487e-12	[4, 6]	Group11	11.1111	8	[Cacna1a, Dlg4, Gphn, Lhfpl4, Lrrc7, Nrxn1, Shank3, Syngap1]
GO:0050808	synapse organization	7.50632e-10	2.01169e-07	4.50406e-13	5.40487e-12	[5]	Group11	4.54545	23	[Apbb1, Atp2b2, Cacna1a, Camkv, Ctnnb1, Ctnnd2, Dlg4, Dnm3, Git1, Gphn, Homer1, L1cam, Lhfpl4, Mdga2, Ndrg2, Nectin1, Nptx1, Nrxn1, Pgrmc1, Septin7, Shank3, Syngap1, Ywhaz]
GO:0099173	postsynapse organization	1.55868e-07	4.17727e-05	4.50406e-13	5.40487e-12	[4, 6]	Group11	6.10329	13	[Ctnnd2, Dlg4, Dnm3, Git1, Gphn, Homer1, Lhfpl4, Ndrg2, Nptx1, Nrxn1, Septin7, Shank3, Syngap1]
GO:0097120	receptor localization to synapse	4.80685e-08	1.28824e-05	4.50406e-13	5.40487e-12	[5, 6]	Group11	11.8421	9	[Dlg4, Git1, Gphn, Hras, Kif5a, Lgi1, Lrrc7, Nptx1, Nrxn1]
GO:0098597	observational learning	1.66715e-06	0.000446797	4.50406e-13	5.40487e-12	[4, 7]	Group11	40	4	[Cntnap2, Nrxn1, Shank3, Slc6a4]
GO:0099601	regulation of neurotransmitter receptor activity	1.93862e-05	0.00519551	4.50406e-13	5.40487e-12	[4, 5, 6, 7]	Group11	8.13953	7	[Dlg4, Homer1, Ly6h, Nptx1, Nrxn1, Park7, Shank3]
GO:0062237	protein localization to postsynapse	2.5553e-07	6.84822e-05	4.50406e-13	5.40487e-12	[6]	Group11	11.9403	8	[Dlg4, Git1, Gphn, Hras, Kif5a, Lgi1, Lrrc7, Nptx1]
GO:0072578	neurotransmitter-gated ion channel clustering	6.0606e-07	0.000162424	4.50406e-13	5.40487e-12	[5, 6, 7]	Group11	27.7778	5	[Dlg4, Gphn, Lhfpl4, Nrxn1, Shank3]
GO:0098918	structural constituent of synapse	5.40494e-07	0.000144852	4.50406e-13	5.40487e-12	[6]	Group11	18.75	6	[Dlg4, Dnm3, Git1, Gphn, Homer1, Shank3]
GO:0099084	postsynaptic specialization organization	4.82583e-07	0.000129332	4.50406e-13	5.40487e-12	[5, 7]	Group11	14	7	[Dlg4, Git1, Gphn, Nptx1, Nrxn1, Shank3, Syngap1]
GO:0099186	structural constituent of postsynapse	4.82141e-08	1.29214e-05	4.50406e-13	5.40487e-12	[5, 7]	Group11	27.2727	6	[Dlg4, Dnm3, Git1, Gphn, Homer1, Shank3]
GO:0099558	maintenance of synapse structure	1.0857e-05	0.00290967	4.50406e-13	5.40487e-12	[6]	Group11	16.129	5	[Dlg4, Git1, Gphn, Shank3, Syngap1]
GO:0042297	vocal learning	5.64186e-07	0.000151202	4.50406e-13	5.40487e-12	[4, 6, 7, 9]	Group11	50	4	[Cntnap2, Nrxn1, Shank3, Slc6a4]
GO:0098596	imitative learning	5.64186e-07	0.000151202	4.50406e-13	5.40487e-12	[5, 8]	Group11	50	4	[Cntnap2, Nrxn1, Shank3, Slc6a4]
GO:1903539	protein localization to postsynaptic membrane	2.15544e-06	0.000577659	4.50406e-13	5.40487e-12	[6, 7]	Group11	11.2903	7	[Dlg4, Git1, Gphn, Hras, Lgi1, Lrrc7, Nptx1]
GO:0099645	neurotransmitter receptor localization to postsynaptic specialization membrane	7.89423e-07	0.000211565	4.50406e-13	5.40487e-12	[4, 6, 7, 8, 9]	Group11	17.6471	6	[Dlg4, Git1, Gphn, Hras, Lgi1, Nptx1]
GO:0097106	postsynaptic density organization	1.94395e-07	5.20979e-05	4.50406e-13	5.40487e-12	[6, 8]	Group11	15.9091	7	[Dlg4, Git1, Gphn, Nptx1, Nrxn1, Shank3, Syngap1]
GO:0097112	gamma-aminobutyric acid receptor clustering	8.64303e-06	0.00231633	4.50406e-13	5.40487e-12	[6, 7, 8]	Group11	60	3	[Gphn, Lhfpl4, Nrxn1]
GO:0099633	protein localization to postsynaptic specialization membrane	7.89423e-07	0.000211565	4.50406e-13	5.40487e-12	[6, 7, 8]	Group11	17.6471	6	[Dlg4, Git1, Gphn, Hras, Lgi1, Nptx1]
GO:0098879	structural constituent of postsynaptic specialization	3.87077e-06	0.00103737	4.50406e-13	5.40487e-12	[6, 8, 10]	Group11	33.3333	4	[Dlg4, Git1, Gphn, Shank3]
GO:0098880	maintenance of postsynaptic specialization structure	6.0606e-07	0.000162424	4.50406e-13	5.40487e-12	[7, 9]	Group11	27.7778	5	[Dlg4, Git1, Gphn, Shank3, Syngap1]
GO:0048169	regulation of long-term neuronal synaptic plasticity	1.56941e-06	0.000420602	4.50406e-13	5.40487e-12	[5, 7, 8, 9, 10, 11]	Group11	15.7895	6	[Dlg4, Hras, Kras, Ptpn11, Shank3, Syngap1]

## Sheet: Table S5B
Table S5B Functional enrichment analysis of proteins specific for male WT mice using the Gene Ontology biological processes database and the Clue Go algorithm
GOID	GOTerm	Term PValue	Term PValue Corrected with Bonferroni	Group PValue	Group PValue Corrected with Bonferroni	GOLevels	GOGroups	% Associated Genes	Nr. Genes	Associated Genes Found
GO:0051647	nucleus localization	1.30687e-05	0.00416892	1.30687e-05	0.000235237	[4]	Group00	14.6341	6	[4932438A13Rik, Bin1, Cdc42, Dync1h1, Myh10, Syne2]
GO:0098918	structural constituent of synapse	2.9016e-06	0.000925612	2.9016e-06	5.22289e-05	[6]	Group01	18.75	6	[Bsn, Dlg2, Dnm3, Magi2, Pclo, Rims1]
GO:0006887	exocytosis	2.04161e-05	0.00651275	2.04161e-05	0.000367491	[3, 4, 5, 6]	Group02	4.20792	17	[Atp2a2, Cadps, Clasp2, Cnr1, Itgb2, Kcnb1, Myh10, Napa, Pclo, Ppp3cb, Prkaca, Rab7, Rap1b, Rims1, Scrn1, Snap25, Srcin1]
GO:0034765	regulation of ion transmembrane transport	8.34161e-07	0.000266097	8.34161e-07	1.50149e-05	[4, 5, 6]	Group03	4.30528	22	[Acsl6, Ahcyl1, Ank3, Atp1a2, Atp1b3, Bin1, Cacna2d2, Clcn2, Fxyd6, Gnb5, Kcnb1, Kcnb2, Kcnd3, Nedd4, Pik3cg, Ptk2b, Rgs9, Rph3a, Stim2, Tspan13, Wdr1, Ywhaq]
GO:0098930	axonal transport	1.43241e-05	0.0045694	1.43241e-05	0.000257834	[7, 8]	Group04	11.2903	7	[Ap3m2, Bsn, Dlg2, Dst, Dync1h1, Map1a, Uchl1]
GO:0008090	retrograde axonal transport	1.17041e-05	0.0037336	1.43241e-05	0.000257834	[8, 9]	Group04	20.8333	5	[Bsn, Dlg2, Dst, Dync1h1, Map1a]
GO:0035383	thioester metabolic process	3.08454e-05	0.00983969	3.08454e-05	0.000555217	[3, 4]	Group05	8.42105	8	[Acot1, Acsl6, Dld, Hsd17b4, Ogdh, Pdha1, Pdk2, Suclg1]
GO:0006637	acyl-CoA metabolic process	3.08454e-05	0.00983969	3.08454e-05	0.000555217	[4, 5, 6, 7, 8, 9, 10]	Group05	8.42105	8	[Acot1, Acsl6, Dld, Hsd17b4, Ogdh, Pdha1, Pdk2, Suclg1]
GO:0042391	regulation of membrane potential	4.50716e-06	0.00143778	4.50716e-06	8.11288e-05	[3]	Group06	4.158	20	[Abat, Ank3, Atp1b3, Atp2a2, Bin1, Cnr1, Dld, Gna11, Gria4, Grik2, Grin2b, Kcnb1, Kcnd3, Mtch2, Ndufs1, Nedd4, Ntrk2, Ptk2b, Rims1, Wdr1]
GO:0001508	action potential	1.85645e-05	0.00592209	4.50716e-06	8.11288e-05	[4]	Group06	6.89655	10	[Ank3, Atp2a2, Bin1, Cnr1, Gna11, Grik2, Grin2b, Kcnb1, Kcnd3, Ntrk2]
GO:0001505	regulation of neurotransmitter levels	8.3985e-11	2.67912e-08	4.63482e-10	8.34267e-09	[3]	Group07	6.23441	25	[Abat, Aldh6a1, Atp1a2, Atp2a2, Atp2b2, Cadps, Cnr1, Crip2, Flot1, Gad2, Hsp90aa1, Hsp90ab1, Itgb2, Maoa, Napa, Ntrk2, Pclo, Prkaca, Ptk2b, Rap1b, Rims1, Rph3a, Slc1a2, Snap25, Ticam1]
GO:0042133	neurotransmitter metabolic process	6.09944e-06	0.00194572	4.63482e-10	8.34267e-09	[3, 4]	Group07	7.00637	11	[Abat, Aldh6a1, Atp2b2, Crip2, Gad2, Hsp90aa1, Hsp90ab1, Itgb2, Maoa, Ptk2b, Ticam1]
GO:0006836	neurotransmitter transport	5.36974e-06	0.00171295	4.63482e-10	8.34267e-09	[4]	Group07	4.90798	16	[Abat, Atp1a2, Atp2a2, Cadps, Cnr1, Flot1, Napa, Ntrk2, Pclo, Prkaca, Rap1b, Rims1, Rph3a, Slc1a2, Slc32a1, Snap25]
GO:0034330	cell junction organization	4.11971e-16	1.31419e-13	4.11971e-16	7.41547e-15	[4]	Group08	5.56274	43	[Add2, Ank3, Arhgef7, Arvcf, Atp2b2, Bcan, Bsn, Cacna2d2, Camk1, Cdc42, Clasp2, Cldn11, Ctnna2, Ctnnd2, Dbnl, Dlg2, Dnm3, Dst, Epha5, Flot1, Gap43, Grin2b, Igsf21, Itga5, Magi2, Myh10, Ndrg2, Nedd4, Nptn, Ntrk2, Pclo, Pin1, Prkaca, Ptk2b, Rap1b, Rims1, Rph3a, Sema4d, Shisa7, Srcin1, Synpo, Tnr, Wdr1]
GO:0034329	cell junction assembly	7.0236e-08	2.24053e-05	4.11971e-16	7.41547e-15	[5]	Group08	4.97738	22	[Add2, Arvcf, Bsn, Cdc42, Clasp2, Cldn11, Ctnnd2, Dbnl, Dnm3, Dst, Flot1, Gap43, Itga5, Magi2, Nptn, Ntrk2, Pclo, Prkaca, Ptk2b, Rap1b, Sema4d, Wdr1]
GO:0050808	synapse organization	1.7968e-14	5.7318e-12	4.11971e-16	7.41547e-15	[5]	Group08	6.52174	33	[Add2, Ank3, Arhgef7, Atp2b2, Bcan, Bsn, Cacna2d2, Camk1, Cdc42, Ctnna2, Ctnnd2, Dbnl, Dlg2, Dnm3, Epha5, Gap43, Grin2b, Igsf21, Magi2, Myh10, Ndrg2, Nedd4, Nptn, Ntrk2, Pclo, Pin1, Rims1, Rph3a, Sema4d, Shisa7, Srcin1, Synpo, Tnr]
GO:0006091	generation of precursor metabolites and energy	9.74283e-06	0.00310796	9.74283e-06	0.000175371	[3]	Group09	4.09483	19	[Adh5, Atp5pb, Dld, Glrx2, Gpd1, Mt3, Mtch2, Mtfr1l, Ndufs1, Ndufv1, Ogdh, Pdha1, Pfkl, Pfkp, Prkaca, Sdha, Sdhb, Suclg1, Trap1]
GO:0015980	energy derivation by oxidation of organic compounds	1.17768e-05	0.00375679	9.74283e-06	0.000175371	[3, 4]	Group09	5.16605	14	[Dld, Gpd1, Mt3, Mtch2, Mtfr1l, Ndufs1, Ndufv1, Ogdh, Pdha1, Prkaca, Sdha, Sdhb, Suclg1, Trap1]
GO:0045333	cellular respiration	4.17694e-07	0.000133244	9.74283e-06	0.000175371	[4, 5]	Group09	7.47126	13	[Dld, Gpd1, Mtch2, Mtfr1l, Ndufs1, Ndufv1, Ogdh, Pdha1, Prkaca, Sdha, Sdhb, Suclg1, Trap1]
GO:0060627	regulation of vesicle-mediated transport	2.12563e-07	6.78077e-05	8.03755e-09	1.44676e-07	[3, 4, 5]	Group10	4.09449	26	[Ap2m1, Atp2a2, Bin1, Bsn, Cadps, Calr, Cdc42, Clasp2, Cnr1, Dnajc5, Dnm3, Epn2, Flot1, Itgb2, Kcnb1, Magi2, Napa, Nedd4, Pacsin1, Pclo, Pld1, Ppp3cb, Rab7, Rap1b, Rims1, Septin8]
GO:0099003	vesicle-mediated transport in synapse	6.67971e-11	2.13083e-08	8.03755e-09	1.44676e-07	[3, 5]	Group10	7.66423	21	[4932438A13Rik, Ap2m1, Atp2a2, Bin1, Bsn, Cadps, Cnr1, Dnajc5, Dnm3, Magi2, Napa, Nedd4, Pacsin1, Pclo, Pld1, Ppp3cb, Prkaca, Rap1b, Rims1, Slc32a1, Snap25]
GO:0099504	synaptic vesicle cycle	5.38017e-11	1.71628e-08	8.03755e-09	1.44676e-07	[4, 6]	Group10	8.23045	20	[4932438A13Rik, Ap2m1, Atp2a2, Bin1, Bsn, Cadps, Cnr1, Dnajc5, Dnm3, Magi2, Napa, Pacsin1, Pclo, Pld1, Ppp3cb, Prkaca, Rap1b, Rims1, Slc32a1, Snap25]
GO:0098693	regulation of synaptic vesicle cycle	1.05083e-06	0.000335214	8.03755e-09	1.44676e-07	[4, 5, 6, 7]	Group10	7.54717	12	[Ap2m1, Atp2a2, Bsn, Cnr1, Dnajc5, Dnm3, Magi2, Napa, Pld1, Ppp3cb, Rap1b, Rims1]
GO:0032535	regulation of cellular component size	2.41629e-06	0.000770796	2.7369e-08	4.92641e-07	[4]	Group11	4.51306	19	[Actr3b, Add2, Ap2m1, Arpc5l, Atp2b2, Bin1, Clasp2, Ctnna2, Dbnl, Hsp90aa1, Hsp90ab1, Mt3, Nckap1, Prex1, Ptk2b, Sema4d, Sema7a, Tnr, Wdr1]
GO:0043254	regulation of protein-containing complex assembly	7.86193e-06	0.00250796	2.7369e-08	4.92641e-07	[4, 5, 6]	Group11	4.15755	19	[Actr3b, Add2, Arpc5l, Bin1, Cdc42, Ckap5, Clasp2, Ctnna2, Dbnl, Hsp90aa1, Napa, Nckap1, Prex1, Ptk2b, Rap1b, Rims1, Septin8, Ticam1, Vdac2]
GO:0007015	actin filament organization	5.55962e-06	0.00177352	2.7369e-08	4.92641e-07	[4, 5, 7]	Group11	4.26009	19	[Actr3b, Add2, Arpc5l, Bin1, Cap1, Cdc42, Clasp2, Ctnna2, Dbnl, Myh10, Myo7b, Nckap1, Pacsin1, Prex1, Ptk2b, Synpo, Ttn, Wdr1, Zyx]
GO:0032271	regulation of protein polymerization	1.17304e-05	0.00374199	2.7369e-08	4.92641e-07	[5, 6, 7, 8]	Group11	5.53191	13	[Actr3b, Add2, Arpc5l, Bin1, Ckap5, Clasp2, Ctnna2, Dbnl, Hsp90aa1, Nckap1, Prex1, Ptk2b, Vdac2]
GO:0000904	cell morphogenesis involved in differentiation	7.65489e-09	2.44191e-06	4.20244e-12	7.56439e-11	[4, 5]	Group12	4	33	[Ank3, Atp2b2, Calr, Cdc42, Clasp2, Ctnna2, Ctnnd2, Dbnl, Dnm3, Dst, Epha5, Flot1, Gap43, Hsp90aa1, Hsp90ab1, Lama1, Map1a, Meltf, Mt3, Myh10, Nedd4, Nptn, Ntrk2, Plxna2, Prex1, Ptprz1, Sema4d, Sema7a, Srcin1, Tnr, Uchl1, Unc5d, Wdr1]
GO:0010769	regulation of cell morphogenesis involved in differentiation	1.66635e-05	0.00531566	4.20244e-12	7.56439e-11	[5, 6]	Group12	4.48179	16	[Calr, Cdc42, Clasp2, Dbnl, Dnm3, Meltf, Mt3, Nedd4, Ntrk2, Plxna2, Prex1, Ptprz1, Sema4d, Sema7a, Srcin1, Tnr]
GO:0048667	cell morphogenesis involved in neuron differentiation	5.56348e-09	1.77475e-06	4.20244e-12	7.56439e-11	[5, 6, 8, 9, 10]	Group12	4.48223	29	[Ank3, Atp2b2, Cdc42, Clasp2, Ctnna2, Ctnnd2, Dbnl, Dnm3, Dst, Epha5, Flot1, Gap43, Hsp90aa1, Hsp90ab1, Lama1, Map1a, Mt3, Myh10, Nedd4, Nptn, Ntrk2, Plxna2, Ptprz1, Sema4d, Sema7a, Srcin1, Tnr, Uchl1, Unc5d]
GO:0016358	dendrite development	3.33085e-06	0.00106254	4.20244e-12	7.56439e-11	[3, 6, 7, 9, 10, 11]	Group12	5.09554	16	[Camk1, Cdc42, Crip2, Ctnna2, Ctnnd2, Dbnl, Dnm3, Epha5, Map1a, Nedd4, Ntrk2, Pacsin1, Prex1, Ptprz1, Sema4d, Srcin1]
GO:0010975	regulation of neuron projection development	2.12802e-08	6.78838e-06	4.20244e-12	7.56439e-11	[6, 7, 8, 9, 10, 11]	Group12	4.33437	28	[Acsl6, Camk1, Camk2g, Clasp2, Cnr1, Cntn1, Crip2, Ctnna2, Dbnl, Dnm3, Eef1a1, Itpr1, Magi2, Mt3, Nedd4, Nptn, Ntrk2, Pacsin1, Plxna2, Prex1, Ptk2b, Ptprz1, Rims1, Sema4d, Sema7a, Snap25, Srcin1, Tnr]
GO:0022836	gated channel activity	6.51748e-06	0.00207908	3.52772e-06	6.34989e-05	[6, 8]	Group13	4.21286	19	[Ank3, Cacna2d2, Clcn2, Cnr1, Gnb5, Gria4, Grik2, Grin2b, Itpr1, Kcnb1, Kcnb2, Kcnd3, Mcoln1, Ptk2b, Rgs9, Rph3a, Snap25, Tmem63a, Vdac2]
GO:0005244	voltage-gated ion channel activity	1.17768e-05	0.00375679	3.52772e-06	6.34989e-05	[5, 7, 8, 10]	Group13	5.16605	14	[Ank3, Cacna2d2, Clcn2, Cnr1, Gnb5, Grin2b, Kcnb1, Kcnb2, Kcnd3, Ptk2b, Rgs9, Rph3a, Snap25, Vdac2]
GO:0005261	cation channel activity	4.71742e-06	0.00150486	3.52772e-06	6.34989e-05	[6, 7, 8, 9]	Group13	4	21	[Ank3, Atp5pb, Cacna2d2, Cnr1, Fxyd6, Gnb5, Gria4, Grik2, Grin2b, Itpr1, Kcnb1, Kcnb2, Kcnd3, Mcoln1, Nedd4, Ptk2b, Rgs9, Rph3a, Snap25, Stim2, Tmem63a]
GO:0022832	voltage-gated channel activity	1.17768e-05	0.00375679	3.52772e-06	6.34989e-05	[7, 9]	Group13	5.16605	14	[Ank3, Cacna2d2, Clcn2, Cnr1, Gnb5, Grin2b, Kcnb1, Kcnb2, Kcnd3, Ptk2b, Rgs9, Rph3a, Snap25, Vdac2]
GO:0022843	voltage-gated cation channel activity	2.55491e-05	0.00815017	3.52772e-06	6.34989e-05	[6, 7, 8, 9, 10, 11]	Group13	5.52995	12	[Ank3, Cacna2d2, Cnr1, Gnb5, Grin2b, Kcnb1, Kcnb2, Kcnd3, Ptk2b, Rgs9, Rph3a, Snap25]
GO:0099177	regulation of trans-synaptic signaling	1.32602e-08	4.23002e-06	1.84013e-08	3.31224e-07	[3, 4, 5, 6]	Group14	4.71014	26	[Abat, Atp2a2, Atp2b2, Cacna2d2, Cnr1, Ctnnd2, Flot1, Gria4, Grik2, Grin2b, Grm2, Kcnb1, Map1a, Napa, Nedd4, Nptn, Ntrk2, Prkaca, Ptk2b, Rap1b, Rims1, Shisa7, Snap25, Sqstm1, Synpo, Tnr]
GO:0050804	modulation of chemical synaptic transmission	1.27805e-08	4.07698e-06	1.84013e-08	3.31224e-07	[4, 5, 6, 7, 8]	Group14	4.71869	26	[Abat, Atp2a2, Atp2b2, Cacna2d2, Cnr1, Ctnnd2, Flot1, Gria4, Grik2, Grin2b, Grm2, Kcnb1, Map1a, Napa, Nedd4, Nptn, Ntrk2, Prkaca, Ptk2b, Rap1b, Rims1, Shisa7, Snap25, Sqstm1, Synpo, Tnr]
GO:0050806	positive regulation of synaptic transmission	9.39956e-07	0.000299846	1.84013e-08	3.31224e-07	[3, 4, 5, 6, 7, 8, 9]	Group14	6.42202	14	[Abat, Cnr1, Flot1, Gria4, Grik2, Grin2b, Nptn, Ntrk2, Ptk2b, Rims1, Shisa7, Snap25, Sqstm1, Tnr]
GO:0048167	regulation of synaptic plasticity	2.65079e-07	8.45603e-05	1.84013e-08	3.31224e-07	[3, 5, 6, 7, 8, 9]	Group14	6.60793	15	[Atp2b2, Ctnnd2, Grik2, Grin2b, Kcnb1, Map1a, Nptn, Ntrk2, Ptk2b, Rims1, Shisa7, Snap25, Sqstm1, Synpo, Tnr]
GO:0051966	regulation of synaptic transmission, glutamatergic	8.68117e-06	0.00276929	1.84013e-08	3.31224e-07	[5, 6, 7, 8, 9]	Group14	10	8	[Cnr1, Gria4, Grik2, Grm2, Ntrk2, Prkaca, Ptk2b, Tnr]
GO:0060291	long-term synaptic potentiation	1.07163e-05	0.00341851	1.84013e-08	3.31224e-07	[4, 5, 6, 7, 8, 9, 10]	Group14	8.33333	9	[Grin2b, Nptn, Ntrk2, Ptk2b, Rims1, Shisa7, Snap25, Sqstm1, Tnr]
GO:0035249	synaptic transmission, glutamatergic	2.54368e-06	0.000811434	1.84013e-08	3.31224e-07	[7, 8]	Group14	8.62069	10	[Cnr1, Gria4, Grik2, Grin2b, Grm2, Napa, Ntrk2, Prkaca, Ptk2b, Tnr]
GO:0031344	regulation of cell projection organization	9.72776e-10	3.10316e-07	1.92448e-12	3.46406e-11	[4, 5]	Group15	4.15184	35	[Acsl6, Camk1, Camk2g, Cdc42, Clasp2, Cnr1, Cntn1, Crip2, Ctnna2, Dbnl, Dnm3, Eef1a1, Gap43, Grin2b, Hsp90aa1, Itpr1, Magi2, Mt3, Nckap1, Nedd4, Nptn, Ntrk2, Pacsin1, Pld1, Plxna2, Prex1, Ptk2b, Ptprz1, Rims1, Sema4d, Sema7a, Snap25, Srcin1, Syne2, Tnr]
GO:0031346	positive regulation of cell projection organization	5.99924e-07	0.000191376	1.92448e-12	3.46406e-11	[4, 5, 6]	Group15	4.39122	22	[Acsl6, Camk1, Cdc42, Cnr1, Cntn1, Crip2, Dbnl, Dnm3, Eef1a1, Hsp90aa1, Itpr1, Magi2, Nckap1, Nptn, Ntrk2, Pacsin1, Plxna2, Ptk2b, Ptprz1, Rims1, Sema4d, Sema7a]
GO:0010769	regulation of cell morphogenesis involved in differentiation	1.66635e-05	0.00531566	1.92448e-12	3.46406e-11	[5, 6]	Group15	4.48179	16	[Calr, Cdc42, Clasp2, Dbnl, Dnm3, Meltf, Mt3, Nedd4, Ntrk2, Plxna2, Prex1, Ptprz1, Sema4d, Sema7a, Srcin1, Tnr]
GO:0120035	regulation of plasma membrane bounded cell projection organization	7.33527e-10	2.33995e-07	1.92448e-12	3.46406e-11	[5, 6]	Group15	4.19664	35	[Acsl6, Camk1, Camk2g, Cdc42, Clasp2, Cnr1, Cntn1, Crip2, Ctnna2, Dbnl, Dnm3, Eef1a1, Gap43, Grin2b, Hsp90aa1, Itpr1, Magi2, Mt3, Nckap1, Nedd4, Nptn, Ntrk2, Pacsin1, Pld1, Plxna2, Prex1, Ptk2b, Ptprz1, Rims1, Sema4d, Sema7a, Snap25, Srcin1, Syne2, Tnr]
GO:0031175	neuron projection development	4.73991e-12	1.51203e-09	1.92448e-12	3.46406e-11	[5, 6, 8, 9, 10]	Group15	4.01747	46	[Acsl6, Ank3, Atp2b2, Bcan, Camk1, Camk2g, Cdc42, Clasp2, Cnr1, Cntn1, Crip2, Ctnna2, Ctnnd2, Dbnl, Dnm3, Dst, Eef1a1, Epha5, Flot1, Gap43, Hsp90aa1, Hsp90ab1, Itpr1, Lama1, Magi2, Map1a, Mt3, Myh10, Ncam2, Nckap1, Nedd4, Nptn, Ntrk2, Pacsin1, Plxna2, Prex1, Ptk2b, Ptprz1, Rims1, Sema4d, Sema7a, Snap25, Srcin1, Tnr, Uchl1, Unc5d]
GO:0010975	regulation of neuron projection development	2.12802e-08	6.78838e-06	1.92448e-12	3.46406e-11	[6, 7, 8, 9, 10, 11]	Group15	4.33437	28	[Acsl6, Camk1, Camk2g, Clasp2, Cnr1, Cntn1, Crip2, Ctnna2, Dbnl, Dnm3, Eef1a1, Itpr1, Magi2, Mt3, Nedd4, Nptn, Ntrk2, Pacsin1, Plxna2, Prex1, Ptk2b, Ptprz1, Rims1, Sema4d, Sema7a, Snap25, Srcin1, Tnr]
GO:0010976	positive regulation of neuron projection development	2.94169e-06	0.000938399	1.92448e-12	3.46406e-11	[5, 6, 7, 8, 9, 10, 11, 12]	Group15	4.65116	18	[Acsl6, Camk1, Cnr1, Cntn1, Crip2, Dbnl, Eef1a1, Itpr1, Magi2, Nptn, Ntrk2, Pacsin1, Plxna2, Ptk2b, Ptprz1, Rims1, Sema4d, Sema7a]
GO:0050803	regulation of synapse structure or activity	3.02463e-05	0.00964857	2.81698e-17	5.07057e-16	[3]	Group16	4.74576	14	[Camk1, Cdc42, Ctnna2, Dbnl, Dnm3, Gap43, Grin2b, Magi2, Myh10, Nedd4, Ntrk2, Sema4d, Shisa7, Srcin1]
GO:0034330	cell junction organization	4.11971e-16	1.31419e-13	2.81698e-17	5.07057e-16	[4]	Group16	5.56274	43	[Add2, Ank3, Arhgef7, Arvcf, Atp2b2, Bcan, Bsn, Cacna2d2, Camk1, Cdc42, Clasp2, Cldn11, Ctnna2, Ctnnd2, Dbnl, Dlg2, Dnm3, Dst, Epha5, Flot1, Gap43, Grin2b, Igsf21, Itga5, Magi2, Myh10, Ndrg2, Nedd4, Nptn, Ntrk2, Pclo, Pin1, Prkaca, Ptk2b, Rap1b, Rims1, Rph3a, Sema4d, Shisa7, Srcin1, Synpo, Tnr, Wdr1]
GO:0050807	regulation of synapse organization	1.83856e-05	0.00586502	2.81698e-17	5.07057e-16	[4, 5, 6]	Group16	4.96454	14	[Camk1, Cdc42, Ctnna2, Dbnl, Dnm3, Gap43, Grin2b, Magi2, Myh10, Nedd4, Ntrk2, Sema4d, Shisa7, Srcin1]
GO:0050808	synapse organization	1.7968e-14	5.7318e-12	2.81698e-17	5.07057e-16	[5]	Group16	6.52174	33	[Add2, Ank3, Arhgef7, Atp2b2, Bcan, Bsn, Cacna2d2, Camk1, Cdc42, Ctnna2, Ctnnd2, Dbnl, Dlg2, Dnm3, Epha5, Gap43, Grin2b, Igsf21, Magi2, Myh10, Ndrg2, Nedd4, Nptn, Ntrk2, Pclo, Pin1, Rims1, Rph3a, Sema4d, Shisa7, Srcin1, Synpo, Tnr]
GO:0099173	postsynapse organization	1.15957e-07	3.69902e-05	2.81698e-17	5.07057e-16	[4, 6]	Group16	7.04225	15	[Arhgef7, Cdc42, Ctnnd2, Dbnl, Dlg2, Dnm3, Epha5, Gap43, Grin2b, Magi2, Myh10, Ndrg2, Rph3a, Shisa7, Srcin1]
GO:0010769	regulation of cell morphogenesis involved in differentiation	1.66635e-05	0.00531566	2.81698e-17	5.07057e-16	[5, 6]	Group16	4.48179	16	[Calr, Cdc42, Clasp2, Dbnl, Dnm3, Meltf, Mt3, Nedd4, Ntrk2, Plxna2, Prex1, Ptprz1, Sema4d, Sema7a, Srcin1, Tnr]
GO:0106027	neuron projection organization	9.93338e-06	0.00316875	2.81698e-17	5.07057e-16	[6]	Group16	8.41121	9	[Cdc42, Ctnnd2, Dbnl, Dnm3, Epha5, Grin2b, Map1a, Rph3a, Srcin1]
GO:0016358	dendrite development	3.33085e-06	0.00106254	2.81698e-17	5.07057e-16	[3, 6, 7, 9, 10, 11]	Group16	5.09554	16	[Camk1, Cdc42, Crip2, Ctnna2, Ctnnd2, Dbnl, Dnm3, Epha5, Map1a, Nedd4, Ntrk2, Pacsin1, Prex1, Ptprz1, Sema4d, Srcin1]
GO:0032989	cellular component morphogenesis	7.41824e-10	2.36642e-07	1.49473e-11	2.69052e-10	[3, 4]	Group17	4.1049	36	[Ank3, Bcan, Cdc42, Ckap5, Clasp2, Csrp1, Ctnna2, Ctnnd2, Dbnl, Dnm3, Dst, Epha5, Flot1, Gap43, Hsp90aa1, Hsp90ab1, Lama1, Map1a, Mt3, Myh10, Nckap1, Nedd4, Nptn, Ntrk2, Pacsin1, Plxna2, Ptprz1, Rims1, Sema4d, Sema7a, Srcin1, Tnr, Ttn, Uchl1, Unc5d, Wdr1]
GO:0000904	cell morphogenesis involved in differentiation	7.65489e-09	2.44191e-06	1.49473e-11	2.69052e-10	[4, 5]	Group17	4	33	[Ank3, Atp2b2, Calr, Cdc42, Clasp2, Ctnna2, Ctnnd2, Dbnl, Dnm3, Dst, Epha5, Flot1, Gap43, Hsp90aa1, Hsp90ab1, Lama1, Map1a, Meltf, Mt3, Myh10, Nedd4, Nptn, Ntrk2, Plxna2, Prex1, Ptprz1, Sema4d, Sema7a, Srcin1, Tnr, Uchl1, Unc5d, Wdr1]
GO:0031344	regulation of cell projection organization	9.72776e-10	3.10316e-07	1.49473e-11	2.69052e-10	[4, 5]	Group17	4.15184	35	[Acsl6, Camk1, Camk2g, Cdc42, Clasp2, Cnr1, Cntn1, Crip2, Ctnna2, Dbnl, Dnm3, Eef1a1, Gap43, Grin2b, Hsp90aa1, Itpr1, Magi2, Mt3, Nckap1, Nedd4, Nptn, Ntrk2, Pacsin1, Pld1, Plxna2, Prex1, Ptk2b, Ptprz1, Rims1, Sema4d, Sema7a, Snap25, Srcin1, Syne2, Tnr]
GO:0032990	cell part morphogenesis	4.99445e-09	1.59323e-06	1.49473e-11	2.69052e-10	[4, 5]	Group17	4.16667	32	[Ank3, Bcan, Cdc42, Clasp2, Ctnna2, Ctnnd2, Dbnl, Dnm3, Dst, Epha5, Flot1, Gap43, Hsp90aa1, Hsp90ab1, Lama1, Map1a, Mt3, Myh10, Nckap1, Nedd4, Nptn, Ntrk2, Pacsin1, Plxna2, Ptprz1, Rims1, Sema4d, Sema7a, Srcin1, Tnr, Uchl1, Unc5d]
GO:0031346	positive regulation of cell projection organization	5.99924e-07	0.000191376	1.49473e-11	2.69052e-10	[4, 5, 6]	Group17	4.39122	22	[Acsl6, Camk1, Cdc42, Cnr1, Cntn1, Crip2, Dbnl, Dnm3, Eef1a1, Hsp90aa1, Itpr1, Magi2, Nckap1, Nptn, Ntrk2, Pacsin1, Plxna2, Ptk2b, Ptprz1, Rims1, Sema4d, Sema7a]
GO:0048858	cell projection morphogenesis	1.32149e-09	4.21555e-07	1.49473e-11	2.69052e-10	[4, 5, 6]	Group17	4.40165	32	[Ank3, Bcan, Cdc42, Clasp2, Ctnna2, Ctnnd2, Dbnl, Dnm3, Dst, Epha5, Flot1, Gap43, Hsp90aa1, Hsp90ab1, Lama1, Map1a, Mt3, Myh10, Nckap1, Nedd4, Nptn, Ntrk2, Pacsin1, Plxna2, Ptprz1, Rims1, Sema4d, Sema7a, Srcin1, Tnr, Uchl1, Unc5d]
GO:0010769	regulation of cell morphogenesis involved in differentiation	1.66635e-05	0.00531566	1.49473e-11	2.69052e-10	[5, 6]	Group17	4.48179	16	[Calr, Cdc42, Clasp2, Dbnl, Dnm3, Meltf, Mt3, Nedd4, Ntrk2, Plxna2, Prex1, Ptprz1, Sema4d, Sema7a, Srcin1, Tnr]
GO:0120035	regulation of plasma membrane bounded cell projection organization	7.33527e-10	2.33995e-07	1.49473e-11	2.69052e-10	[5, 6]	Group17	4.19664	35	[Acsl6, Camk1, Camk2g, Cdc42, Clasp2, Cnr1, Cntn1, Crip2, Ctnna2, Dbnl, Dnm3, Eef1a1, Gap43, Grin2b, Hsp90aa1, Itpr1, Magi2, Mt3, Nckap1, Nedd4, Nptn, Ntrk2, Pacsin1, Pld1, Plxna2, Prex1, Ptk2b, Ptprz1, Rims1, Sema4d, Sema7a, Snap25, Srcin1, Syne2, Tnr]
GO:0120039	plasma membrane bounded cell projection morphogenesis	1.11577e-09	3.55929e-07	1.49473e-11	2.69052e-10	[5, 6, 7]	Group17	4.43213	32	[Ank3, Bcan, Cdc42, Clasp2, Ctnna2, Ctnnd2, Dbnl, Dnm3, Dst, Epha5, Flot1, Gap43, Hsp90aa1, Hsp90ab1, Lama1, Map1a, Mt3, Myh10, Nckap1, Nedd4, Nptn, Ntrk2, Pacsin1, Plxna2, Ptprz1, Rims1, Sema4d, Sema7a, Srcin1, Tnr, Uchl1, Unc5d]
GO:0031175	neuron projection development	4.73991e-12	1.51203e-09	1.49473e-11	2.69052e-10	[5, 6, 8, 9, 10]	Group17	4.01747	46	[Acsl6, Ank3, Atp2b2, Bcan, Camk1, Camk2g, Cdc42, Clasp2, Cnr1, Cntn1, Crip2, Ctnna2, Ctnnd2, Dbnl, Dnm3, Dst, Eef1a1, Epha5, Flot1, Gap43, Hsp90aa1, Hsp90ab1, Itpr1, Lama1, Magi2, Map1a, Mt3, Myh10, Ncam2, Nckap1, Nedd4, Nptn, Ntrk2, Pacsin1, Plxna2, Prex1, Ptk2b, Ptprz1, Rims1, Sema4d, Sema7a, Snap25, Srcin1, Tnr, Uchl1, Unc5d]
GO:0048667	cell morphogenesis involved in neuron differentiation	5.56348e-09	1.77475e-06	1.49473e-11	2.69052e-10	[5, 6, 8, 9, 10]	Group17	4.48223	29	[Ank3, Atp2b2, Cdc42, Clasp2, Ctnna2, Ctnnd2, Dbnl, Dnm3, Dst, Epha5, Flot1, Gap43, Hsp90aa1, Hsp90ab1, Lama1, Map1a, Mt3, Myh10, Nedd4, Nptn, Ntrk2, Plxna2, Ptprz1, Sema4d, Sema7a, Srcin1, Tnr, Uchl1, Unc5d]
GO:0010975	regulation of neuron projection development	2.12802e-08	6.78838e-06	1.49473e-11	2.69052e-10	[6, 7, 8, 9, 10, 11]	Group17	4.33437	28	[Acsl6, Camk1, Camk2g, Clasp2, Cnr1, Cntn1, Crip2, Ctnna2, Dbnl, Dnm3, Eef1a1, Itpr1, Magi2, Mt3, Nedd4, Nptn, Ntrk2, Pacsin1, Plxna2, Prex1, Ptk2b, Ptprz1, Rims1, Sema4d, Sema7a, Snap25, Srcin1, Tnr]
GO:0048812	neuron projection morphogenesis	6.65059e-10	2.12154e-07	1.49473e-11	2.69052e-10	[6, 7, 8, 9, 10, 11]	Group17	4.52617	32	[Ank3, Bcan, Cdc42, Clasp2, Ctnna2, Ctnnd2, Dbnl, Dnm3, Dst, Epha5, Flot1, Gap43, Hsp90aa1, Hsp90ab1, Lama1, Map1a, Mt3, Myh10, Nckap1, Nedd4, Nptn, Ntrk2, Pacsin1, Plxna2, Ptprz1, Rims1, Sema4d, Sema7a, Srcin1, Tnr, Uchl1, Unc5d]
GO:0061564	axon development	2.48921e-08	7.94057e-06	1.49473e-11	2.69052e-10	[6, 7, 9, 10, 11]	Group17	4.71698	25	[Ank3, Clasp2, Cnr1, Ctnna2, Dbnl, Dst, Epha5, Flot1, Gap43, Hsp90aa1, Hsp90ab1, Lama1, Map1a, Mt3, Myh10, Ncam2, Nptn, Ntrk2, Plxna2, Ptprz1, Sema4d, Sema7a, Tnr, Uchl1, Unc5d]
GO:0007409	axonogenesis	7.24604e-08	2.31149e-05	1.49473e-11	2.69052e-10	[6, 7, 8, 9, 10, 11, 12]	Group17	4.7817	23	[Ank3, Clasp2, Ctnna2, Dbnl, Dst, Epha5, Flot1, Gap43, Hsp90aa1, Hsp90ab1, Lama1, Map1a, Mt3, Myh10, Nptn, Ntrk2, Plxna2, Ptprz1, Sema4d, Sema7a, Tnr, Uchl1, Unc5d]

## Sheet: Table S5C
Table S5C Analysis of male synaptic proteins regulated by DHHC7 using the Gene Ontology biological processes database and the Clue Go algorithm.
GOID	GOTerm	Term PValue	Term PValue Corrected with Bonferroni	Group PValue	Group PValue Corrected with Bonferroni	GOLevels	GOGroups	% Associated Genes	Nr. Genes	Associated Genes Found
GO:0010927	cellular component assembly involved in morphogenesis	3.3905e-05	0.00240726	3.3905e-05	0.00027124	[3, 4, 5]	Group0	5.46875	7	[Ckap5, Clasp2, Csrp1, Nfasc, Pdgfra, Ttn, Wdr1]
GO:0045333	cellular respiration	3.23453e-05	0.00229651	3.23453e-05	0.000258762	[4, 5]	Group1	4.5977	8	[Dld, Mtch2, Ndufs1, Ndufv1, Pdha1, Sucla2, Suclg1, Trap1]
GO:0048813	dendrite morphogenesis	5.81453e-05	0.00412832	5.81453e-05	0.000465162	[4, 6, 7, 8, 9, 10, 11, 12]	Group2	4.2328	8	[Cdc42, Cdkl3, Ctnna2, Ctnnd2, Dbn1, Ptprz1, Sema4d, Shank1]
GO:0055119	relaxation of cardiac muscle	0.000116634	0.00828103	0.000116634	0.000933074	[5]	Group3	21.4286	3	[Atp2a2, Camk2g, Ttn]
GO:0031032	actomyosin structure organization	3.47945e-06	0.000247041	3.47945e-06	2.78356e-05	[4, 7]	Group4	4.56621	10	[Cdc42, Clasp2, Coro2b, Csrp1, Epb41l1, Pdgfra, Ptk2b, Ttn, Wdr1, Zyx]
GO:0032232	negative regulation of actin filament bundle assembly	0.000128656	0.00913455	0.000128656	0.00102924	[5, 6, 7, 8, 9, 10, 11]	Group5	10.8108	4	[Clasp2, Coro2b, Dbn1, Shank1]
GO:0046834	lipid phosphorylation	1.8967e-05	0.00134666	1.8967e-05	0.000151736	[5, 6]	Group6	5.98291	7	[Cdc42, Erbb4, Pdgfra, Pik3cd, Pik3cg, Ptk2b, Smg1]
GO:0046854	phosphatidylinositol phosphorylation	4.80492e-06	0.000341149	1.8967e-05	0.000151736	[6, 7, 8]	Group6	7.36842	7	[Cdc42, Erbb4, Pdgfra, Pik3cd, Pik3cg, Ptk2b, Smg1]
GO:0035004	phosphatidylinositol 3-kinase activity	6.94396e-06	0.000493021	1.8967e-05	0.000151736	[7, 8, 9]	Group6	9.09091	6	[Cdc42, Erbb4, Pdgfra, Pik3cd, Pik3cg, Ptk2b]
GO:0043552	positive regulation of phosphatidylinositol 3-kinase activity	8.1468e-05	0.00578422	1.8967e-05	0.000151736	[5, 6, 7, 8, 9, 10, 11]	Group6	12.1212	4	[Cdc42, Erbb4, Pdgfra, Ptk2b]
GO:0035383	thioester metabolic process	5.62155e-05	0.0039913	0.000140357	0.00112285	[3, 4]	Group7	6.31579	6	[Acot1, Acsl6, Dld, Pdha1, Sucla2, Suclg1]
GO:0033865	nucleoside bisphosphate metabolic process	0.000140357	0.00996532	0.000140357	0.00112285	[5, 6, 7]	Group7	5.35714	6	[Acot1, Acsl6, Dld, Pdha1, Sucla2, Suclg1]
GO:0034032	purine nucleoside bisphosphate metabolic process	0.000140357	0.00996532	0.000140357	0.00112285	[5, 6, 7, 8]	Group7	5.35714	6	[Acot1, Acsl6, Dld, Pdha1, Sucla2, Suclg1]
GO:0006637	acyl-CoA metabolic process	5.62155e-05	0.0039913	0.000140357	0.00112285	[4, 5, 6, 7, 8, 9, 10]	Group7	6.31579	6	[Acot1, Acsl6, Dld, Pdha1, Sucla2, Suclg1]
GO:0033875	ribonucleoside bisphosphate metabolic process	0.000140357	0.00996532	0.000140357	0.00112285	[6, 7, 8]	Group7	5.35714	6	[Acot1, Acsl6, Dld, Pdha1, Sucla2, Suclg1]

## Sheet: Table S5D
Table S5D . Analysis of female synaptic proteins regulated by DHHC7 using the Gene Ontology biological processes database and the Clue Go algorithm
GOID	GOTerm	Term PValue	Term PValue Corrected with Bonferroni	Group PValue	Group PValue Corrected with Bonferroni	GOLevels	GOGroups	% Associated Genes	Nr. Genes	Associated Genes Found
GO:0003016	respiratory system process	1.5121e-05	0.00275201	1.5121e-05	0.000226814	[3]	Group00	13.1579	5	[Atp1a2, Gls, Rab3a, Tnnc1, Ywhaz]
GO:0006089	lactate metabolic process	4.31818e-05	0.00785908	4.31818e-05	0.000647727	[4, 7]	Group01	16.6667	4	[Hagh, Hif1a, Park7, Slc6a4]
GO:2001024	negative regulation of response to drug	3.9133e-05	0.00712221	3.9133e-05	0.000586995	[3, 4, 5]	Group02	10.8696	5	[Abat, Gpr37l1, Park7, Ptpn11, Stk39]
GO:0010771	negative regulation of cell morphogenesis involved in differentiation	2.17864e-05	0.00396512	2.17864e-05	0.000326796	[5, 6, 7]	Group03	6.93069	7	[Coro1c, Dmtn, Dnm3, Rtn4, Syngap1, Thy1, Tnr]
GO:0006090	pyruvate metabolic process	1.02761e-07	1.87025e-05	1.02761e-07	1.54141e-06	[7]	Group04	7.93651	10	[Dlat, Eno2, Eno3, Hif1a, Ogdh, Pcx, Pdha1, Pdk2, Pgk1, Slc6a4]
GO:0061351	neural precursor cell proliferation	3.8489e-05	0.007005	3.8489e-05	0.000577335	[3]	Group05	4.61538	9	[Acsl6, B4galnt2, Ctnnb1, Dbn1, Gpr37l1, Hif1a, Kcna1, Slc6a4, Zeb2]
GO:0099003	vesicle-mediated transport in synapse	1.94769e-05	0.00354479	1.94769e-05	0.000292153	[3, 5]	Group06	4.0146	11	[Atp2a2, Bsn, Cadps2, Ctnnb1, Dnajc6, Dnm1, Dnm3, Napb, Ptpn11, Rab3a, Rap1a]
GO:0099504	synaptic vesicle cycle	6.32004e-06	0.00115025	1.94769e-05	0.000292153	[4, 6]	Group06	4.52675	11	[Atp2a2, Bsn, Cadps2, Ctnnb1, Dnajc6, Dnm1, Dnm3, Napb, Ptpn11, Rab3a, Rap1a]
GO:0048588	developmental cell growth	1.75891e-05	0.00320121	1.75891e-05	0.000263836	[3, 4, 5]	Group07	4.05904	11	[Bcan, Cpne6, Ctnnb1, Cttn, Dbn1, Dpysl2, Impact, Rtn4, Septin7, Tnr, Zeb2]
GO:1990138	neuron projection extension	4.68806e-05	0.00853227	1.75891e-05	0.000263836	[4, 5, 6, 7, 8, 9, 10, 11, 12]	Group07	4.5	9	[Bcan, Cpne6, Ctnnb1, Cttn, Dbn1, Dpysl2, Impact, Rtn4, Tnr]
GO:0007612	learning	2.04977e-05	0.00373059	2.04977e-05	0.000307466	[3, 6]	Group08	5	9	[Atp1a2, Cntnap2, Hif1a, Kras, Prkar2b, Shank1, Slc6a4, Syngap1, Tnr]
GO:0008306	associative learning	4.0129e-05	0.00730347	2.04977e-05	0.000307466	[4, 7]	Group08	6.30631	7	[Atp1a2, Hif1a, Kras, Shank1, Slc6a4, Syngap1, Tnr]
GO:0021537	telencephalon development	5.23306e-08	9.52417e-06	5.23306e-08	7.84959e-07	[3, 4, 6, 7, 8, 9]	Group09	4.83871	15	[Atp1a2, B4galnt2, Bcan, Cntnap2, Ctnnb1, Dpysl2, Hif1a, Kcna1, Ogdh, Pebp1, Rtn4, Rtn4rl2, Slc6a4, Tnr, Zeb2]
GO:0021543	pallium development	1.08352e-05	0.00197201	5.23306e-08	7.84959e-07	[3, 4, 5, 7, 8, 9, 10]	Group09	4.7619	10	[B4galnt2, Bcan, Cntnap2, Ctnnb1, Hif1a, Kcna1, Ogdh, Pebp1, Rtn4, Zeb2]
GO:0048489	synaptic vesicle transport	3.16152e-06	0.000575397	1.27104e-05	0.000190656	[4, 5, 6]	Group10	12.2449	6	[Ctnnb1, Dnm1, Dnm3, Dpysl2, Kif5a, Rab3a]
GO:0097479	synaptic vesicle localization	1.27104e-05	0.0023133	1.27104e-05	0.000190656	[5]	Group10	9.67742	6	[Ctnnb1, Dnm1, Dnm3, Dpysl2, Kif5a, Rab3a]
GO:0048167	regulation of synaptic plasticity	4.64426e-07	8.45255e-05	4.64426e-07	6.96638e-06	[3, 5, 6, 7, 8, 9]	Group11	5.28634	12	[Atp2b2, Dbn1, Dlg4, Grik2, Kras, Ptpn11, Rab3a, Shank1, Slc6a4, Syngap1, Tnr, Ywhag]
GO:0048168	regulation of neuronal synaptic plasticity	2.78377e-05	0.00506647	4.64426e-07	6.96638e-06	[4, 6, 7, 8, 9, 10]	Group11	8.4507	6	[Dlg4, Grik2, Kras, Ptpn11, Rab3a, Syngap1]
GO:0048169	regulation of long-term neuronal synaptic plasticity	1.5121e-05	0.00275201	4.64426e-07	6.96638e-06	[5, 7, 8, 9, 10, 11]	Group11	13.1579	5	[Dlg4, Grik2, Kras, Ptpn11, Syngap1]
GO:0034764	positive regulation of transmembrane transport	9.96548e-06	0.00181372	1.39481e-08	2.09221e-07	[3, 4, 5, 6]	Group12	4.31373	11	[Acsl6, Ank2, Cacna2d1, Kcna1, Park7, Ptpn11, Rap1a, Slc6a4, Stk39, Tcaf1, Thy1]
GO:0043270	positive regulation of ion transport	1.11008e-06	0.000202035	1.39481e-08	2.09221e-07	[3, 4, 5, 6]	Group12	4.09357	14	[Abat, Acsl6, Adcyap1r1, Ank2, Atp2b2, Cacna2d1, Dpysl2, Kcna1, Park7, Rtn4, Slc6a4, Stk39, Tcaf1, Thy1]
GO:0034767	positive regulation of ion transmembrane transport	4.00569e-05	0.00729036	1.39481e-08	2.09221e-07	[4, 5, 6, 7]	Group12	4.59184	9	[Acsl6, Ank2, Cacna2d1, Kcna1, Park7, Slc6a4, Stk39, Tcaf1, Thy1]
GO:0032412	regulation of ion transmembrane transporter activity	1.94769e-05	0.00354479	1.39481e-08	2.09221e-07	[5, 6, 7]	Group12	4.0146	11	[Ank2, Atp1a2, Cacna2d1, Dlg4, Kcna1, Park7, Ppp2ca, Shank1, Slc6a4, Stk39, Tcaf1]
GO:0015980	energy derivation by oxidation of organic compounds	1.75891e-05	0.00320121	2.17741e-07	3.26611e-06	[3, 4]	Group13	4.05904	11	[Cyct, Dlat, Hif1a, Idh2, Ndufb9, Ogdh, Park7, Pdha1, Sdha, Slc25a18, Sucla2]
GO:0045333	cellular respiration	2.39386e-07	4.35683e-05	2.17741e-07	3.26611e-06	[4, 5]	Group13	6.32184	11	[Cyct, Dlat, Hif1a, Idh2, Ndufb9, Ogdh, Park7, Pdha1, Sdha, Slc25a18, Sucla2]
GO:0006099	tricarboxylic acid cycle	2.30315e-07	4.19174e-05	2.17741e-07	3.26611e-06	[3, 6, 7]	Group13	18.75	6	[Dlat, Idh2, Ogdh, Pdha1, Sdha, Sucla2]
GO:0009060	aerobic respiration	7.12501e-07	0.000129675	2.17741e-07	3.26611e-06	[5, 6]	Group13	9.09091	8	[Cyct, Dlat, Hif1a, Idh2, Ogdh, Pdha1, Sdha, Sucla2]
GO:0043648	dicarboxylic acid metabolic process	1.38924e-06	0.000252842	2.17741e-07	3.26611e-06	[6]	Group13	8.33333	8	[Gls, Got2, Idh2, Ogdh, Pcx, Sdha, Slc6a4, Sucla2]
GO:0051668	localization within membrane	4.75598e-06	0.000865589	7.42066e-13	1.1131e-11	[3]	Group14	7.07965	8	[Dlg2, Dlg4, Gphn, Grik2, Lhfpl4, Lrrc7, Syngap1, Thy1]
GO:0099072	regulation of postsynaptic membrane neurotransmitter receptor levels	2.04181e-05	0.00371609	7.42066e-13	1.1131e-11	[3]	Group14	7	7	[Dlg2, Dlg4, Dnm1, Dnm3, Gphn, Lrrc7, Rap1a]
GO:0043954	cellular component maintenance	3.00626e-08	5.47139e-06	7.42066e-13	1.1131e-11	[4]	Group14	10.8434	9	[Bsn, Cttn, Dlg2, Dlg4, Dlgap1, Gphn, Rab3a, Shank1, Syngap1]
GO:1902414	protein localization to cell junction	1.55633e-09	2.83251e-07	7.42066e-13	1.1131e-11	[4]	Group14	8.82353	12	[Bsn, Dbn1, Dlg2, Dlg4, Dlgap1, Gphn, Kif5a, Lrrc7, Lsr, Nectin1, Rap1a, Shank1]
GO:0034331	cell junction maintenance	1.25786e-08	2.2893e-06	7.42066e-13	1.1131e-11	[5]	Group14	15.0943	8	[Bsn, Dlg2, Dlg4, Dlgap1, Gphn, Rab3a, Shank1, Syngap1]
GO:0035418	protein localization to synapse	1.78768e-08	3.25357e-06	7.42066e-13	1.1131e-11	[5]	Group14	9.52381	10	[Bsn, Dbn1, Dlg2, Dlg4, Dlgap1, Gphn, Kif5a, Lrrc7, Rap1a, Shank1]
GO:0043113	receptor clustering	1.48532e-07	2.70328e-05	7.42066e-13	1.1131e-11	[4, 6]	Group14	11.1111	8	[Dlg2, Dlg4, Gphn, Grik2, Lhfpl4, Lrrc7, Syngap1, Thy1]
GO:0050808	synapse organization	2.53242e-10	4.60901e-08	7.42066e-13	1.1131e-11	[5]	Group14	4.34783	22	[Actn1, Afg3l2, Atp2b2, Bcan, Bsn, Ctnnb1, Cttn, Dbn1, Dlg2, Dlg4, Dlgap1, Dnm3, Gphn, Lhfpl4, Mdga2, Nectin1, Rab3a, Septin7, Shank1, Syngap1, Tnr, Ywhaz]
GO:0099173	postsynapse organization	2.34514e-07	4.26815e-05	7.42066e-13	1.1131e-11	[4, 6]	Group14	5.6338	12	[Actn1, Cttn, Dbn1, Dlg2, Dlg4, Dlgap1, Dnm3, Gphn, Lhfpl4, Septin7, Shank1, Syngap1]
GO:0097120	receptor localization to synapse	3.29627e-06	0.000599921	7.42066e-13	1.1131e-11	[5, 6]	Group14	9.21053	7	[Dbn1, Dlg2, Dlg4, Gphn, Kif5a, Lrrc7, Rap1a]
GO:0062237	protein localization to postsynapse	1.99373e-05	0.00362859	7.42066e-13	1.1131e-11	[6]	Group14	8.95522	6	[Dlg2, Dlg4, Gphn, Kif5a, Lrrc7, Rap1a]
GO:0098918	structural constituent of synapse	1.73166e-10	3.15163e-08	7.42066e-13	1.1131e-11	[6]	Group14	25	8	[Actn1, Bsn, Dlg2, Dlg4, Dlgap1, Dnm3, Gphn, Shank1]
GO:0099084	postsynaptic specialization organization	1.80589e-07	3.28671e-05	7.42066e-13	1.1131e-11	[5, 7]	Group14	14	7	[Dbn1, Dlg2, Dlg4, Dlgap1, Gphn, Shank1, Syngap1]
GO:0099186	structural constituent of postsynapse	3.75083e-10	6.82652e-08	7.42066e-13	1.1131e-11	[5, 7]	Group14	31.8182	7	[Actn1, Dlg2, Dlg4, Dlgap1, Dnm3, Gphn, Shank1]
GO:0099558	maintenance of synapse structure	1.30797e-10	2.3805e-08	7.42066e-13	1.1131e-11	[6]	Group14	25.8065	8	[Bsn, Dlg2, Dlg4, Dlgap1, Gphn, Rab3a, Shank1, Syngap1]
GO:0097106	postsynaptic density organization	7.22512e-08	1.31497e-05	7.42066e-13	1.1131e-11	[6, 8]	Group14	15.9091	7	[Dbn1, Dlg2, Dlg4, Dlgap1, Gphn, Shank1, Syngap1]
GO:0098879	structural constituent of postsynaptic specialization	2.84263e-08	5.17359e-06	7.42066e-13	1.1131e-11	[6, 8, 10]	Group14	41.6667	5	[Dlg2, Dlg4, Dlgap1, Gphn, Shank1]
GO:0098880	maintenance of postsynaptic specialization structure	5.19645e-09	9.45753e-07	7.42066e-13	1.1131e-11	[7, 9]	Group14	33.3333	6	[Dlg2, Dlg4, Dlgap1, Gphn, Shank1, Syngap1]
GO:0060997	dendritic spine morphogenesis	3.80793e-05	0.00693044	7.42066e-13	1.1131e-11	[4, 5, 6, 7, 8, 9, 10, 11, 12, 13]	Group14	8	6	[Cttn, Dbn1, Dlg4, Dnm3, Septin7, Shank1]
GO:0098919	structural constituent of postsynaptic density	9.34768e-07	0.000170128	7.42066e-13	1.1131e-11	[7, 9, 11]	Group14	40	4	[Dlg2, Dlg4, Dlgap1, Shank1]
GO:0099562	maintenance of postsynaptic density structure	2.17486e-06	0.000395824	7.42066e-13	1.1131e-11	[8, 10]	Group14	33.3333	4	[Dlg2, Dlg4, Dlgap1, Shank1]
